# Supplementary material for: Integrative modeling reveals key chromatin and sequence signatures predicting super-enhancers
Source: Sci Rep. 2019 Feb 27;9:2877. doi: 10.1038/s41598-019-38979-9 (PMC6393462; doi:10.1038/s41598-019-38979-9)
Supplement: Supplementary file 2 — Supplementary Table 1 [file 41598_2019_38979_MOESM2_ESM.xlsx]

## Sheet: Cdk8
chrom	start	end	id	constituents	size	mark	input	OVERLAP_GENES	PROXIMAL_GENES	CLOSEST_GENE	enhancerRank	isSuper	method
chr3	34633687	34660705	6_OSN_6354_lociStitched	6	5730	53522.658	3439.3914			Sox2	1	1	Cdk8
chr10	62346394	62361563	5_OSN_1128_lociStitched	5	5216	43518.3441	1973.4869		Slc25a16,Dna2,Tet1	Tet1	2	1	Cdk8
chr15	25654102	25704265	8_OSN_3625_lociStitched	8	8476	47082.9918	8206.6668	Myo10		Fam134b	3	1	Cdk8
chr4	55469259	55491081	4_OSN_6935_lociStitched	4	4094	39297.0576	3295.122			Klf4	4	1	Cdk8
chr12	87839385	87846192	3_OSN_2443_lociStitched	3	3553	37836.0288	1897.7916	Esrrb		Esrrb	5	1	Cdk8
chr8	91514813	91540176	4_OSN_9600_lociStitched	4	4686	37717.3173	4539.977		Sall1	Sall1	6	1	Cdk8
chr7	3193004	3214173	7_OSN_8743_lociStitched	7	6513	34981.7725	2694.8137		LOC100303645,Mir294,Mir290,AU018091,Mir292,Mir293,Mir291b,Mir291a,Nlrp12,Mir295	Mir290	7	1	Cdk8
chr1	13049615	13094765	8_OSN_55_lociStitched	8	6581	32909.835	4907.805		Prdm14	Prdm14	8	1	Cdk8
chr17	37110202	37134996	4_OSN_4454_lociStitched	4	4247	33109.9076	5179.4666	H2-M5,2410137M14Rik	Znrd1as,Ppp1r11,Zfp57,Mog,Rnf39,Gabbr1,Znrd1	H2-M5	9	1	Cdk8
chr9	110849422	110863371	2_OSN_10261_lociStitched	2	2384	30113.1012	3540.2562	Lrrc2	Gm590,Tdgf1,Rtp3	Lrrc2	10	1	Cdk8
chr2	154242651	154254374	4_OSN_6016_lociStitched	4	4496	28500.9576	2319.9817		Snta1,Cbfa2t2,Cdk5rap1	Cbfa2t2	11	1	Cdk8
chr3	34544904	34553511	3_OSN_6348_lociStitched	3	2776	28214.6067	2947.0368	Sox2ot,Sox2	Mir1897	Sox2	12	1	Cdk8
chr12	12933791	12950936	3_OSN_2153_lociStitched	3	4331	27958.3515	4181.6655	Mycn		Mycn	13	1	Cdk8
chr9	58119837	58128504	3_OSN_10029_lociStitched	3	4356	25592.7843	1964.8089		Pml,Stoml1,Loxl1	Stoml1	14	1	Cdk8
chr9	78207143	78223442	5_OSN_10154_lociStitched	5	7479	25534.0134	2255.7816	Dppa5a	Gsta2,Omt2b,Omt2a,Ooep,Ddx43	Dppa5a	15	1	Cdk8
chr6	122290093	122293017	2_OSN_8572_lociStitched	2	2815	23556.6212	521.6416		Phc1,M6pr	Phc1	16	1	Cdk8
chr17	66818723	66836409	4_OSN_4566_lociStitched	4	4093	24010.5136	2835.0658		1110012J17Rik,Rab12	1110012J17Rik	17	1	Cdk8
chr12	87807046	87820319	3_OSN_2442_lociStitched	3	2277	24093.1496	3241.2666	Esrrb		Esrrb	18	1	Cdk8
chr4	140826072	140840922	3_OSN_7313_lociStitched	3	2715	25397.955	5096.52		Arhgef19,Epha2	Epha2	19	1	Cdk8
chr8	37642521	37671979	6_OSN_9427_lociStitched	6	4859	25808.1538	5688.3398	Dlc1		Dlc1	20	1	Cdk8
chr2	20574602	20591747	4_OSN_5463_lociStitched	4	3885	22754.844	2810.0655	Etl4		Etl4	21	1	Cdk8
chr2	162877048	162893236	4_OSN_6074_lociStitched	4	3575	24461.6868	4877.4444	Mybl2	Gtsf1l,Ift52	Mybl2	22	1	Cdk8
chr11	33427175	33451476	5_OSN_1597_lociStitched	5	5090	22403.0919	2957.4317	Gabrp	Ranbp17	Ranbp17	23	1	Cdk8
chr5	120129592	120171482	9_OSN_7868_lociStitched	9	7972	25406.285	6388.225	Tbx3		Tbx3	24	1	Cdk8
chr12	12790432	12795881	3_OSN_2142_lociStitched	3	3466	19888.3051	1015.1487			Mycn	25	1	Cdk8
chr1	37039139	37045411	5_OSN_133_lociStitched	5	5061	20136.256	1620.6848		Tmem131	Tmem131	26	1	Cdk8
chr6	64961359	64985161	4_OSN_8321_lociStitched	4	3523	19758.0402	2208.8256		Smarcad1	Smarcad1	27	1	Cdk8
chr19	23139991	23170189	5_OSN_5174_lociStitched	5	3926	19924.6404	2566.83		Klf9	Klf9	28	1	Cdk8
chr18	40467587	40468140	1_OSN_4892_lociStitched	1	554	20601.9597	5007.968	Kctd16		Kctd16	29	1	Cdk8
chr7	152036872	152050716	3_OSN_9272_lociStitched	3	2775	20509.886	5234.4164	Fgf4	Fgf3,Fgf15	Fgf4	30	1	Cdk8
chr3	95455034	95468269	2_OSN_6527_lociStitched	2	2025	17366.967	2170.54	Mcl1	Ensa,Adamtsl4	Mcl1	31	1	Cdk8
chr3	133181431	133197648	4_OSN_6670_lociStitched	4	4361	16774.8648	1675.2161	Tet2		Tet2	32	1	Cdk8
chr8	37602064	37613850	4_OSN_9420_lociStitched	4	3753	17897.041	2884.0342		6430573F11Rik	6430573F11Rik	33	1	Cdk8
chr5	118884660	118896412	3_OSN_7851_lociStitched	3	5191	17747.8704	2793.4504			Med13l	34	1	Cdk8
chr11	12357626	12370205	3_OSN_1497_lociStitched	3	1867	15410.5329	876.7563	Cobl		Cobl	35	1	Cdk8
chr18	38788269	38796942	2_OSN_4881_lociStitched	2	2269	16917.5538	2460.5301		Spry4	Spry4	36	1	Cdk8
chr14	64118817	64131901	3_OSN_3328_lociStitched	3	2685	17039.2932	2924.274	Tdh	Mtmr9	Tdh	37	1	Cdk8
chr14	99738540	99755307	3_OSN_3452_lociStitched	3	4276	15685.5285	2023.7769		Klf5	Klf5	38	1	Cdk8
chr2	32008891	32030736	3_OSN_5541_lociStitched	3	3127	19874.581	6256.408	Bat2l	Bat2l	Bat2l	39	1	Cdk8
chr17	71213804	71222433	3_OSN_4585_lociStitched	3	3488	14972.1779	1751.687		Tgif1	Tgif1	40	1	Cdk8
chr3	135208956	135210744	2_OSN_6677_lociStitched	2	1714	13681.4184	467.7408	Manba		Manba	41	1	Cdk8
chr17	71177302	71179956	2_OSN_4581_lociStitched	2	2345	13867.15	793.2806		Tgif1	Tgif1	42	1	Cdk8
chr17	31939569	31956756	6_OSN_4422_lociStitched	6	4664	16475.4582	3425.3691		Sik1	Sik1	43	1	Cdk8
chr11	8466451	8486876	4_OSN_1479_lociStitched	4	3811	16487.06	3470.2075	Tns3		Tns3	44	1	Cdk8
chr17	45593477	45596503	2_OSN_4482_lociStitched	2	1552	13154.022	685.389	Spats1	Gm9104,Cdc5l,Aars2	Gm9104	45	1	Cdk8
chr14	77015215	77030315	3_OSN_3392_lociStitched	3	2552	15130.2	2930.91		1700108F19Rik	1700108F19Rik	46	1	Cdk8
chr1	84857219	84887132	5_OSN_346_lociStitched	5	4284	16820.0799	4669.4193	Fbxo36	Slc16a14,Trip12	Fbxo36	47	1	Cdk8
chr16	84769173	84780686	2_OSN_4207_lociStitched	2	4309	14299.146	2377.4345	Jam2	Mrpl39	Jam2	48	1	Cdk8
chr15	77168852	77187251	3_OSN_3803_lociStitched	3	3423	15197.574	3315.4998		Apol7a,Rbm9	Rbm9	49	1	Cdk8
chr2	168589688	168617170	4_OSN_6129_lociStitched	4	4346	14886.9994	3212.6458	Sall4	Atp9a,Sall4	Sall4	50	1	Cdk8
chr4	137329436	137357766	4_OSN_7282_lociStitched	4	2780	14870.417	4096.518	Alpl		Alpl	51	1	Cdk8
chr15	97422878	97425328	2_OSN_3885_lociStitched	2	2420	11274.41	552.965			Rpap3	52	1	Cdk8
chr2	33282029	33300860	4_OSN_5548_lociStitched	4	2797	13245.7254	2698.4823	Zbtb34	Zbtb43	Zbtb34	53	1	Cdk8
chr7	140304156	140307245	2_OSN_9201_lociStitched	2	1593	11509.614	988.7889	Ctbp2		Ctbp2	54	1	Cdk8
chr1	168054897	168073079	3_OSN_675_lociStitched	3	2734	13080.1308	2790.937	Dusp27,Gpa33	Dusp27	Gpa33	55	1	Cdk8
chr4	141120768	141126477	3_OSN_7316_lociStitched	3	2050	11145.6807	880.3278		Spen,Tmem82,B330016D10Rik,Fblim1,AI507597	B330016D10Rik	56	1	Cdk8
chr14	22293688	22308989	4_OSN_3154_lociStitched	4	2677	11986.8034	2002.9009		Myst4	Myst4	57	1	Cdk8
chr17	37209046	37217726	3_OSN_4459_lociStitched	3	3778	11533.116	1566.74	Gabbr1	Olfr91,Olfr90,Olfr92,Mog	Olfr90	58	1	Cdk8
chr7	147131117	147136231	3_OSN_9239_lociStitched	3	2009	11045.7286	1093.3732		Utf1,6430531B16Rik,Mir202,Adam8	Utf1	59	1	Cdk8
chr19	21858770	21866770	4_OSN_5160_lociStitched	4	2822	10388.8	682.4	Tmem2		Tmem2	60	1	Cdk8
chr17	10549089	10570838	3_OSN_4308_lociStitched	3	2984	12362.1316	2662.0776		Qk	Qk	61	1	Cdk8
chr1	182818684	182819554	1_OSN_737_lociStitched	1	871	10036.581	561.15		Pycr2,BC031781,Lefty1,Lefty2	Lefty2	62	1	Cdk8
chr8	12499468	12504771	3_OSN_9318_lociStitched	3	3280	10906.6801	1490.143			1700094C09Rik	63	1	Cdk8
chr8	35023426	35027483	3_OSN_9394_lociStitched	3	3135	10882.9025	1556.6709	Rbpms		Rbpms	64	1	Cdk8
chr11	66824791	66834584	3_OSN_1751_lociStitched	3	2739	11197.3162	1888.0904		2310004I24Rik,Tmem220,Sco1	Tmem220	65	1	Cdk8
chr13	110418702	110442750	4_OSN_3040_lociStitched	4	4095	13012.3728	3749.0832	Pde4d		Mir1904	66	1	Cdk8
chr10	20802131	20830236	5_OSN_914_lociStitched	5	4584	12357.7685	3114.034		Ahi1	Ahi1	67	1	Cdk8
chr11	79945260	79951952	3_OSN_1828_lociStitched	3	3870	10307.0184	1078.7504	Atad5,1110002N22Rik	Adap2,Rnf135	1110002N22Rik	68	1	Cdk8
chr11	117833701	117838253	4_OSN_2092_lociStitched	4	3459	10968.9544	1781.1976		Socs3,Pgs1	Socs3	69	1	Cdk8
chr1	36111164	36118698	2_OSN_121_lociStitched	2	2633	10670.4042	1489.4718		Hs6st1	Hs6st1	70	1	Cdk8
chr5	113758941	113775389	3_OSN_7809_lociStitched	3	2699	12567.9168	3483.6864	Mir469	Sgsm1,Aym1	Mir469	71	1	Cdk8
chr3	103008304	103019058	3_OSN_6568_lociStitched	3	2557	9958.204	887.205		Bcas2	Bcas2	72	1	Cdk8
chr4	141616653	141627603	4_OSN_7321_lociStitched	4	2843	11271.93	2324.685	Tmem51	Gm10565,Fhad1	Gm10565	73	1	Cdk8
chr4	123332364	123345251	3_OSN_7172_lociStitched	3	2836	11153.6985	2260.3798	Macf1		Macf1	74	1	Cdk8
chr10	21700576	21708946	3_OSN_927_lociStitched	3	2464	10608.138	1734.264	Sgk1	Sgk1	Sgk1	75	1	Cdk8
chr19	14729743	14754946	6_OSN_5128_lociStitched	6	6002	12198.252	3346.9584			Tle4	76	1	Cdk8
chr15	97198605	97227633	4_OSN_3882_lociStitched	4	4239	13846.356	4995.7188	Fam113b		Amigo2	77	1	Cdk8
chr12	56587347	56607146	3_OSN_2295_lociStitched	3	2632	12483.2695	3690.5336	Nfkbia		Nfkbia	78	1	Cdk8
chr11	88481360	88491812	3_OSN_1888_lociStitched	3	2445	10186.5192	1557.348	Msi2		Msi2	79	1	Cdk8
chr6	125383335	125398024	3_OSN_8598_lociStitched	3	2627	11096.0706	2476.5654		Cd9	Cd9	80	1	Cdk8
chr7	148144326	148149350	3_OSN_9247_lociStitched	3	3259	8940.208	338.1152		Nlrp6,Ifitm3,Ifitm2,Ifitm1,Athl1,Ifitm5	Ifitm2	81	1	Cdk8
chr13	98202400	98225162	4_OSN_2978_lociStitched	4	2753	11968.2596	3400.6428			Enc1	82	1	Cdk8
chr7	56592909	56604632	2_OSN_8876_lociStitched	2	2943	10563.5953	2052.6973	Nav2		Nav2	83	1	Cdk8
chr6	122640118	122653542	2_OSN_8581_lociStitched	2	1797	9927.048	1461.8736		Nanogpd,Nanog,Slc2a3	Nanog	84	1	Cdk8
chr11	116943025	116953583	2_OSN_2079_lociStitched	2	1265	11058.4492	2653.2254		2810008D09Rik,Sec14l1	2810008D09Rik	85	1	Cdk8
chr11	102190649	102193692	2_OSN_1983_lociStitched	2	1852	8928.4663	570.5625		Tmub2,Ubtf,Atxn7l3,Slc4a1	Ubtf	86	1	Cdk8
chr6	91640161	91661247	3_OSN_8431_lociStitched	3	3378	12832.9396	4546.1416	Slc6a6		Slc6a6	87	1	Cdk8
chr16	8758173	8779472	4_OSN_3934_lociStitched	4	3088	10724.0465	2442.9953		Usp7	Usp7	88	1	Cdk8
chr3	129247012	129261362	6_OSN_6656_lociStitched	6	4644	10412.36	2188.375	Elovl6		Elovl6	89	1	Cdk8
chr14	106250319	106260753	3_OSN_3479_lociStitched	3	2984	8947.155	779.4198		Spry2	Spry2	90	1	Cdk8
chr1	88204615	88208596	3_OSN_356_lociStitched	3	3084	9526.533	1369.8621		C130036L24Rik,Snora75,Snord82,B3gnt7,Ncl	B3gnt7	91	1	Cdk8
chr5	116845764	116860853	3_OSN_7837_lociStitched	3	3067	9917.9997	1878.5805	Hspb8	2410137F16Rik	Hspb8	92	1	Cdk8
chr19	25553498	25564092	3_OSN_5194_lociStitched	3	3909	9858.7764	1851.8312		Dmrt1	Dmrt1	93	1	Cdk8
chr14	122654538	122690159	6_OSN_3532_lociStitched	6	5999	13660.6535	5731.4189	Clybl	1700108J01Rik	1700108J01Rik	94	1	Cdk8
chr13	98052562	98062842	2_OSN_2972_lociStitched	2	1740	9344.52	1436.116		Enc1	Enc1	95	1	Cdk8
chr2	71488013	71494617	3_OSN_5683_lociStitched	3	2950	8686.2412	851.916			Gm1631	96	1	Cdk8
chr14	71022659	71035930	3_OSN_3365_lociStitched	3	3153	12160.2173	4409.9533	Epb4.9	Nudt18,Fam160b2,Fgf17,Npm2	Epb4.9	97	1	Cdk8
chr4	98507649	98514709	3_OSN_7052_lociStitched	3	2746	8666.856	925.566		Kank4	Kank4	98	1	Cdk8
chr11	107296669	107310982	2_OSN_2015_lociStitched	2	1918	9553.9275	1813.4571	Pitpnc1	Psmd12	Pitpnc1	99	1	Cdk8
chr5	120029649	120037063	3_OSN_7861_lociStitched	3	3113	8795.2282	1085.4096			Tbx3	100	1	Cdk8
chr5	33873714	33880481	3_OSN_7523_lociStitched	3	2348	9767.4878	2059.1981			Fam53a	101	1	Cdk8
chr10	21546502	21549691	2_OSN_923_lociStitched	2	2038	8906.877	1199.064			Sgk1	102	1	Cdk8
chr12	88239069	88245155	2_OSN_2451_lociStitched	2	1434	8715.7606	1247.0214		2310044G17Rik,6430527G18Rik	6430527G18Rik	103	1	Cdk8
chr11	54767341	54785832	3_OSN_1684_lociStitched	3	2441	11283.2082	3875.7136	Tnip1		Tnip1	104	1	Cdk8
chr11	66733372	66746990	2_OSN_1747_lociStitched	2	1654	9905.7332	2507.0738	Gm12298,Pirt		Pirt	105	1	Cdk8
chr18	66563195	66589384	4_OSN_4990_lociStitched	4	2630	9868.0152	2495.8117		Pmaip1	Pmaip1	106	1	Cdk8
chr3	88375442	88380083	3_OSN_6505_lociStitched	3	2802	8210.3931	851.1594		Mir1905,Robld3,Arhgef2,Ubqln4,Ssr2,Rab25,Mex3a	Ssr2	107	1	Cdk8
chr4	123300547	123303179	3_OSN_7168_lociStitched	3	2375	8021.5464	718.7992	Macf1		Macf1	108	1	Cdk8
chr1	137071028	137096284	3_OSN_542_lociStitched	3	2965	10423.1512	3126.6928		Ptprv,Arl8a,Ptpn7,Gpr37l1	Gpr37l1	109	1	Cdk8
chr16	29657509	29668114	3_OSN_4039_lociStitched	3	2994	9068.3355	1774.2165			Opa1	110	1	Cdk8
chr4	141721916	141726166	2_OSN_7326_lociStitched	2	1743	8284.1	1028.925	9030409G11Rik		9030409G11Rik	111	1	Cdk8
chr6	31834643	31852445	4_OSN_8180_lociStitched	4	2924	8714.079	1466.8848			1700012A03Rik	112	1	Cdk8
chr5	65255735	65256794	1_OSN_7606_lociStitched	1	1060	7434.3918	222.1782			Klf3	113	1	Cdk8
chr3	86636503	86657516	3_OSN_6495_lociStitched	3	2563	9285.6447	2105.5026	Dclk2		Dclk2	114	1	Cdk8
chr5	104152917	104165286	2_OSN_7758_lociStitched	2	2509	8697.8808	1521.387		Aff1	Aff1	115	1	Cdk8
chr5	123584659	123590728	5_OSN_7891_lociStitched	5	4321	11174.2428	4027.3884		Rhof,Hpd	Rhof	116	1	Cdk8
chr12	111725920	111743677	3_OSN_2537_lociStitched	3	2300	11350.2744	4219.0632	Ppp2r5c		Ppp2r5c	117	1	Cdk8
chr1	169201106	169220423	4_OSN_680_lociStitched	4	2956	9332.0427	2242.7037	Uck2	Tmco1	Uck2	118	1	Cdk8
chr3	9641461	9655131	2_OSN_6243_lociStitched	2	2018	9194.442	2105.18		Zfp704	Zfp704	119	1	Cdk8
chr6	122714316	122720862	4_OSN_8585_lociStitched	4	3224	8382.8076	1294.1442		Foxj2,Slc2a3	Slc2a3	120	1	Cdk8
chr8	67557559	67572171	3_OSN_9497_lociStitched	3	2275	9693.6008	2637.466		Trim75,Trim61	Trim61	121	1	Cdk8
chr1	34130107	34134640	2_OSN_106_lociStitched	2	2599	7386.9768	332.7222	Dst		Dst	122	1	Cdk8
chr10	85002060	85006553	2_OSN_1258_lociStitched	2	1641	7586.4305	542.7544	Btbd11		Btbd11	123	1	Cdk8
chr4	99302503	99309337	2_OSN_7060_lociStitched	2	2261	7209.1866	187.2516		Foxd3	Foxd3	124	1	Cdk8
chr1	77436837	77469855	8_OSN_313_lociStitched	8	6325	10519.5348	3519.7188	Epha4		Epha4	125	1	Cdk8
chr10	79508474	79515168	4_OSN_1220_lociStitched	4	4146	8833.4024	1842.1888		Hmha1,Polr2e,Abca7,Gpx4	Gpx4	126	1	Cdk8
chr11	69517060	69522803	2_OSN_1765_lociStitched	2	2769	7885.7133	897.6309		Mir1934,Mpdu1,Senp3,BC096441,Eif4a1,Tnfsf13,Sox15,Cd68,Polr2a	BC096441	127	1	Cdk8
chr2	165981373	165983444	1_OSN_6103_lociStitched	1	2072	7439.8604	464.7324		Sulf2	Sulf2	128	1	Cdk8
chr2	58477693	58482119	3_OSN_5614_lociStitched	3	3427	7562.2636	628.0494			Acvr1	129	1	Cdk8
chr1	154939892	154943709	3_OSN_614_lociStitched	3	2605	8167.2349	1268.3891	Nmnat2		Lamc2	130	1	Cdk8
chr6	67061148	67064202	2_OSN_8332_lociStitched	2	2127	7614.5382	720.1332			Gadd45a	131	1	Cdk8
chr12	103940487	103953004	2_OSN_2492_lociStitched	2	1583	9594.2805	2712.4339	Itpk1	D230037D09Rik,LOC100233175,Moap1,Ubr7,Mir1936	Itpk1	132	1	Cdk8
chr15	7065153	7068694	2_OSN_3559_lociStitched	2	3191	7421.5819	557.3534		Lifr	Lifr	133	1	Cdk8
chr11	20127345	20131667	2_OSN_1535_lociStitched	2	1770	7428.2214	609.8342	Cep68	Rab1	Cep68	134	1	Cdk8
chr4	118743867	118745786	2_OSN_7141_lociStitched	2	1721	7986.3023	1172.509		Slc2a1	Slc2a1	135	1	Cdk8
chr17	26631721	26648689	3_OSN_4371_lociStitched	3	2510	9400.272	2770.8744	Dusp1	Ergic1	Dusp1	136	1	Cdk8
chrX	50099968	50114110	4_OSN_10435_lociStitched	4	2693	6761.2902	172.5324		Mir363,Mir106a,Mir92-2,Mir18b,Ccdc160,Mir20b,Kis2,Mir19b-2	Kis2	137	1	Cdk8
chr10	76655655	76662360	3_OSN_1205_lociStitched	3	1785	7712.7615	1151.919		Col18a1	Col18a1	138	1	Cdk8
chr10	51993516	52016266	5_OSN_1072_lociStitched	5	3933	8358.35	1804.075	Dcbld1		Dcbld1	139	1	Cdk8
chr17	45743747	45744742	1_OSN_4485_lociStitched	1	996	6535.0605	0		Gm7325,Hsp90ab1,Slc35b2,Slc29a1	Gm7325	140	1	Cdk8
chr17	85541798	85562926	4_OSN_4665_lociStitched	4	4179	7703.2688	1212.7472	1700106N22Rik		1700106N22Rik	141	1	Cdk8
chr1	120538712	120545414	3_OSN_447_lociStitched	3	3142	7788.3942	1318.2834	Tcfcp2l1		Tcfcp2l1	142	1	Cdk8
chr7	119831735	119835688	2_OSN_9094_lociStitched	2	2347	7708.7453	1274.8425	Tead1		Tead1	143	1	Cdk8
chr9	30817541	30826959	2_OSN_9878_lociStitched	2	1692	7244.3256	813.7152		Zbtb44	Zbtb44	144	1	Cdk8
chr19	53523440	53535319	2_OSN_5344_lociStitched	2	1315	8132.3634	1702.2607	5830416P10Rik		5830416P10Rik	145	1	Cdk8
chr1	166420037	166434276	3_OSN_670_lociStitched	3	2754	7724.6575	1319.9553		Atp1b1	Atp1b1	146	1	Cdk8
chr18	75520332	75521203	1_OSN_5024_lociStitched	1	872	6701.8224	325.4927		Smad7	Smad7	147	1	Cdk8
chr7	71092246	71102481	3_OSN_8904_lociStitched	3	2841	8704.8675	2367.3555		Klf13	Klf13	148	1	Cdk8
chr3	96479158	96484864	2_OSN_6532_lociStitched	2	1949	7511.3784	1178.8596	Ankrd35	Itga10,Nudt17,Pias3,Pex11b,Rbm8a,Polr3c,Rnf115,6330549D23Rik	Ankrd35	149	1	Cdk8
chr8	74857148	74858983	1_OSN_9524_lociStitched	1	1836	6857.2115	567.1985		Klf2	Klf2	150	1	Cdk8
chr11	20038359	20040815	2_OSN_1531_lociStitched	2	1551	6729.6856	447.4832		Actr2	Actr2	151	1	Cdk8
chr1	60895813	60910863	4_OSN_224_lociStitched	4	3775	7720.65	1440.285			Ctla4	152	1	Cdk8
chr1	183959983	183961841	2_OSN_744_lociStitched	2	1798	6631.5736	375.6876		Enah	Enah	153	1	Cdk8
chr10	75335464	75345568	2_OSN_1193_lociStitched	2	1902	6956.604	701.2176		Mmp11,Derl3,Gstt2,Mif,Smarcb1	Derl3	154	1	Cdk8
chr10	44110139	44112766	2_OSN_1033_lociStitched	2	2330	6617.6757	371.1951		Mir1929	Mir1929	155	1	Cdk8
chr14	65251303	65269514	3_OSN_3337_lociStitched	3	2671	9218.4082	2977.4985		Mir124a-1,Kif13b	Kif13b	156	1	Cdk8
chr13	37517038	37528861	2_OSN_2698_lociStitched	2	1576	7016.9505	783.8649			Ly86	157	1	Cdk8
chr15	61918415	61924748	2_OSN_3746_lociStitched	2	1347	7374.1452	1141.2066	Pvt1		Pvt1	158	1	Cdk8
chr15	10640824	10653875	2_OSN_3579_lociStitched	2	2468	7660.937	1431.6947	Rai14		Rai14	159	1	Cdk8
chr17	53690666	53701713	2_OSN_4533_lociStitched	2	1634	7010.4262	787.6511		4921523A10Rik,Kat2b	Kat2b	160	1	Cdk8
chr11	104150171	104167544	3_OSN_1996_lociStitched	3	2489	12423.4323	6202.161	Mapt		Mapt	161	1	Cdk8
chr5	77683194	77691795	2_OSN_7671_lociStitched	2	1835	7225.7001	1010.6175		Polr2b,Rest,Spink2,2610024G14Rik	Rest	162	1	Cdk8
chr13	64069823	64082322	2_OSN_2865_lociStitched	2	2393	8173.0961	1961.0931			Hsd17b3	163	1	Cdk8
chr2	17895135	17911418	4_OSN_5443_lociStitched	4	2997	7355.0311	1219.5967		A930004D18Rik,H2afb1,LOC100034739	H2afb1	164	1	Cdk8
chr6	145223385	145225674	2_OSN_8711_lociStitched	2	2231	6415.8381	351.1326		Kras	Kras	165	1	Cdk8
chr16	23099373	23103471	2_OSN_4020_lociStitched	2	2329	7087.491	1044.1704		Adipoq,Snord2,Kng1,Snora81,Rfc4,Eif4a2	Eif4a2	166	1	Cdk8
chr1	121295085	121296031	1_OSN_459_lociStitched	1	947	6193.462	247.4736		Inhbb	Inhbb	167	1	Cdk8
chr4	130178808	130180168	1_OSN_7231_lociStitched	1	1361	6681.408	758.608		Pum1	Pum1	168	1	Cdk8
chr2	71575856	71583914	2_OSN_5689_lociStitched	2	1801	7614.0042	1696.209		Gm1631,Itga6	Gm1631	169	1	Cdk8
chr17	71096763	71100905	2_OSN_4577_lociStitched	2	2471	7248.5	1357.3334	Dlgap1		Tgif1	170	1	Cdk8
chr6	83839914	83844315	2_OSN_8394_lociStitched	2	1972	6247.2195	377.6058		Zfml	Zfml	171	1	Cdk8
chr15	103349226	103353500	2_OSN_3914_lociStitched	2	2619	6462.288	594.9408	Pde1b	Glycam1,Ppp1r1a	Ppp1r1a	172	1	Cdk8
chr9	40044965	40049254	3_OSN_9912_lociStitched	3	2622	6654.3835	804.6164		Zfp202,Scn3b	Scn3b	173	1	Cdk8
chr7	38812914	38816123	3_OSN_8845_lociStitched	3	1979	6044.4724	232.3316		C80913	C80913	174	1	Cdk8
chrX	7578969	7597907	5_OSN_10341_lociStitched	5	3977	7291.13	1490.4206	Glod5	Gata1	Glod5	175	1	Cdk8
chr6	39395571	39396779	1_OSN_8229_lociStitched	1	1209	6182.6648	390.3048		Mkrn1	Mkrn1	176	1	Cdk8
chr1	36070190	36074608	2_OSN_119_lociStitched	2	2437	6732.1484	1006.8622			Hs6st1	177	1	Cdk8
chr10	12261334	12274429	5_OSN_864_lociStitched	5	3103	7437.96	1744.254	Utrn		Utrn	178	1	Cdk8
chr10	107723528	107729497	2_OSN_1351_lociStitched	2	1977	6765.8615	1114.4123		Pawr	Pawr	179	1	Cdk8
chr1	182854521	182855608	1_OSN_738_lociStitched	1	1088	6247.2064	631.4383		Pycr2,Tmem63a,Lefty2,Lefty1	Lefty1	180	1	Cdk8
chr1	91766947	91773527	2_OSN_385_lociStitched	2	1537	6386.548	784.994	Agap1		Gbx2	181	1	Cdk8
chr2	162856904	162860933	2_OSN_6069_lociStitched	2	1903	6385.1592	784.0434	Ift52	Sgk2,Mybl2	Ift52	182	1	Cdk8
chr13	44800270	44801323	1_OSN_2751_lociStitched	1	1054	5927.1264	332.8533		Jarid2	Jarid2	183	1	Cdk8
chr10	67599291	67600859	1_OSN_1162_lociStitched	1	1569	6369.8432	789.6448	Arid5b		Arid5b	184	1	Cdk8
chr17	46949017	46950128	1_OSN_4492_lociStitched	1	1112	5867.5243	294.9705	BC032203	Ptcra,Rpl7l1,2310039H08Rik	BC032203	185	1	Cdk8
chr1	135563926	135569034	2_OSN_526_lociStitched	2	1799	5774.0832	201.766		Lax1,Zbed6,Zc3h11a	Zc3h11a	186	1	Cdk8
chr17	10624592	10635030	3_OSN_4310_lociStitched	3	2495	7122.8912	1559.4372	Pacrg		Qk	187	1	Cdk8
chr2	152002668	152003777	1_OSN_5998_lociStitched	1	1110	5949.5632	399.1291		Tcf15,Csnk2a1	Tcf15	188	1	Cdk8
chr2	30913257	30925299	3_OSN_5530_lociStitched	3	3226	7904.3688	2357.8236	Fnbp1		Fnbp1	189	1	Cdk8
chr10	69821802	69827994	2_OSN_1175_lociStitched	2	2608	6322.032	822.9168			Fam13c	190	1	Cdk8
chr1	120971968	120973737	1_OSN_453_lociStitched	1	1770	5843.1839	382.8116		Gli2	Gli2	191	1	Cdk8
chr3	127155894	127167528	2_OSN_6643_lociStitched	2	2102	6249.7848	867.8964			Mir302b	192	1	Cdk8
chr9	55063210	55073663	2_OSN_10012_lociStitched	2	2695	6216.3991	841.4665	Nrg4,Fbxo22		Fbxo22	193	1	Cdk8
chr10	21565286	21568461	2_OSN_925_lociStitched	2	1947	5711.825	362.2675		Sgk1	Sgk1	194	1	Cdk8
chr4	125211671	125223450	2_OSN_7193_lociStitched	2	2064	7635.1478	2287.4818	Grik3	Ftl2	Ftl2	195	1	Cdk8
chr11	19885123	19887569	2_OSN_1528_lociStitched	2	1971	6029.6346	683.9016	Spred2		Spred2	196	1	Cdk8
chr19	23226190	23228627	2_OSN_5176_lociStitched	2	1899	5657.4955	341.9111	Klf9	Mir1192	Mir1192	197	1	Cdk8
chr9	114458126	114466917	2_OSN_10283_lociStitched	2	1472	6774.3446	1483.0417	Trim71		Trim71	198	1	Cdk8
chr8	74834685	74840663	3_OSN_9521_lociStitched	3	2481	6885.4604	1595.5282		Klf2	Klf2	199	1	Cdk8
chr11	53953397	53954377	1_OSN_1680_lociStitched	1	981	9466.31	4182.836		P4ha2	P4ha2	200	1	Cdk8
chr14	49273113	49275263	2_OSN_3245_lociStitched	2	2019	5958.94	677.25		Otx2os1,Otx2	Otx2	201	1	Cdk8
chr11	62324296	62327251	2_OSN_1723_lociStitched	2	2059	5866.857	591.8865	Pigl	Ubb,Cenpv	Cenpv	202	1	Cdk8
chr3	96380383	96382115	1_OSN_6531_lociStitched	1	1733	5674.898	411.1768	Polr3gl	Ankrd34a,Txnip,Lix1l	Polr3gl	203	1	Cdk8
chr3	30899964	30917089	4_OSN_6335_lociStitched	4	2767	6483.525	1233	Prkci	Phc3	Prkci	204	1	Cdk8
chr3	83985389	84010994	4_OSN_6479_lociStitched	4	3398	8534.1465	3290.2425	Trim2	Mnd1,Gm6525	Gm6525	205	1	Cdk8
chr10	75400370	75401358	1_OSN_1195_lociStitched	1	989	5661.6352	453.986	Chchd10	Vpreb3,Smarcb1,Mmp11,Gm5134,Derl3	Chchd10	206	1	Cdk8
chr17	29209618	29218426	2_OSN_4393_lociStitched	2	1540	6634.1856	1498.2408	LOC100499420	Srsf3,Cdkn1a	LOC100499420	207	1	Cdk8
chr7	25289770	25302672	2_OSN_8779_lociStitched	2	2230	8138.5816	3035.8406	Zfp428	2310033E01Rik,Cadm4,Irgq,Xrcc1,Plaur	Zfp428	208	1	Cdk8
chr8	109140493	109145892	2_OSN_9669_lociStitched	2	1768	7520.2671	2437.6485	Cdh1		Cdh1	209	1	Cdk8
chr18	33995227	33996105	1_OSN_4832_lociStitched	1	879	5197.1454	115.3692	Epb4.1l4a		Epb4.1l4a	210	1	Cdk8
chr4	154048076	154057040	2_OSN_7387_lociStitched	2	1646	6091.9344	1031.7564		Actrt2,Prdm16	Actrt2	211	1	Cdk8
chr14	49320238	49336861	4_OSN_3249_lociStitched	4	3407	6983.3223	1931.5926	Otx2os1	Otx2	Otx2os1	212	1	Cdk8
chr18	61787544	61788400	2_OSN_4961_lociStitched	2	828	5643.2656	591.6672		Mir145,Mir143	Mir145	213	1	Cdk8
chr4	8858387	8883869	4_OSN_6775_lociStitched	4	2689	7565.6058	2532.9108			Chd7	214	1	Cdk8
chr18	75738693	75745073	2_OSN_5029_lociStitched	2	1730	5554.428	526.988	Gm672		Gm672	215	1	Cdk8
chr13	23678018	23687970	2_OSN_2642_lociStitched	2	1342	5588.048	568.2592	Hist1h2be	Hist1h3f,Hist1h2ae,Hist1h2ad,Hist1h1d,Hist1h2bh,Hist1h3d,Hist1h4f,Hist1h2bg,Hist1h2bf,Hist1h3e,Hist1h1e,Hist1h4d	Hist1h4d	216	1	Cdk8
chr1	158909695	158928676	4_OSN_639_lociStitched	4	3332	7510.7817	2533.9635		Ralgps2	Ralgps2	217	1	Cdk8
chr7	4772296	4777612	2_OSN_8757_lociStitched	2	1553	5844.4104	890.43	Shisa7	Rpl28,Isoc2b,Ube2s,Fam71e2,2210411K11Rik,Tmem190,Il11	Ube2s	218	1	Cdk8
chr10	95345983	95355462	3_OSN_1315_lociStitched	3	2446	6107.3197	1157.3859		Eea1	Eea1	219	1	Cdk8
chr3	102949003	102950801	2_OSN_6566_lociStitched	2	1740	5398.3152	454.3546	Dennd2c	Bcas2	Dennd2c	220	1	Cdk8
chr13	44817274	44824484	2_OSN_2752_lociStitched	2	1869	6062.168	1121.876		Jarid2	Jarid2	221	1	Cdk8
chr1	64778909	64780781	1_OSN_247_lociStitched	1	1873	5487.3936	582.7536	Fzd5	Ccnyl1	Fzd5	222	1	Cdk8
chr6	100327689	100328844	1_OSN_8502_lociStitched	1	1156	5104.9845	200.508			Rybp	223	1	Cdk8
chr9	120585871	120600072	3_OSN_10319_lociStitched	3	2072	6291.043	1391.698			Rpl14	224	1	Cdk8
chr5	110897904	110899242	1_OSN_7793_lociStitched	1	1339	5024.0562	130.7226		Fbrsl1	Fbrsl1	225	1	Cdk8
chr8	114312818	114314158	1_OSN_9702_lociStitched	1	1341	5153.506	306.592	Cfdp1	Bcar1	Bcar1	226	1	Cdk8
chr19	23207455	23208806	1_OSN_5175_lociStitched	1	1352	5602.8672	759.9375		Mir1192,Klf9	Klf9	227	1	Cdk8
chr2	157978463	157980974	2_OSN_6045_lociStitched	2	2182	5464.6893	632.5209		Tgm2,1700060C20Rik	Tgm2	228	1	Cdk8
chr15	98821850	98828763	2_OSN_3893_lociStitched	2	1240	6093.1182	1272.6833		Tuba1a,Tuba1c	Tuba1c	229	1	Cdk8
chr11	98823511	98826466	2_OSN_1955_lociStitched	2	1538	6252.189	1432.2885	Rara	Gjd3	Rara	230	1	Cdk8
chr3	35620421	35624660	3_OSN_6365_lociStitched	3	2441	5783.6916	965.2203		Atp11b	Atp11b	231	1	Cdk8
chr8	44405736	44406755	1_OSN_9441_lociStitched	1	1020	4795.2102	0		Zfp42	Zfp42	232	1	Cdk8
chr4	132596223	132597165	1_OSN_7249_lociStitched	1	943	5718.9762	931.638	Ahdc1		Ahdc1	233	1	Cdk8
chr14	58148750	58156587	2_OSN_3291_lociStitched	2	1442	5934.1764	1148.1205	Il17d	N6amt2	Il17d	234	1	Cdk8
chr6	97901358	97913811	4_OSN_8475_lociStitched	4	3303	6626.2413	1840.5534	Mitf	Mitf	Mitf	235	1	Cdk8
chr1	134908975	134916403	2_OSN_517_lociStitched	2	1641	5133.4908	349.8588	Mdm4	Pik3c2b	Mdm4	236	1	Cdk8
chr4	126875757	126879027	2_OSN_7210_lociStitched	2	1921	6122.748	1346.259	Dlgap3	BC003266	Dlgap3	237	1	Cdk8
chr18	38538325	38551037	5_OSN_4873_lociStitched	5	3404	6622.952	1902.9864		Ndfip1,Gnpda1	Ndfip1	238	1	Cdk8
chr17	47647939	47649043	1_OSN_4495_lociStitched	1	1105	5070.672	370.8336	Ccnd3	Taf8	Ccnd3	239	1	Cdk8
chr7	146041339	146048877	2_OSN_9233_lociStitched	2	1783	5829.1354	1136.7304	Ppp2r2d	Mapk1ip1	Ppp2r2d	240	1	Cdk8
chr13	40959133	40964971	2_OSN_2717_lociStitched	2	1495	5383.8036	694.722	Gcnt2	Gcnt2	Gcnt2	241	1	Cdk8
chr12	41711176	41722891	2_OSN_2242_lociStitched	2	1587	5224.89	536.547		Immp2l	Immp2l	242	1	Cdk8
chr10	66380351	66383761	2_OSN_1144_lociStitched	2	1862	5262.994	575.267			Reep3	243	1	Cdk8
chr1	138586629	138593131	3_OSN_562_lociStitched	3	2197	6902.5232	2228.2354			Zfp281	244	1	Cdk8
chr11	9015537	9017663	1_OSN_1486_lociStitched	1	2127	4911.2726	238.7498		Upp1	Upp1	245	1	Cdk8
chr13	44842207	44851426	3_OSN_2755_lociStitched	3	2579	5554.4475	883.1802	Jarid2		Jarid2	246	1	Cdk8
chr18	36575051	36581026	2_OSN_4860_lociStitched	2	1787	4987.93	336.99	Pfdn1		Pfdn1	247	1	Cdk8
chr10	98923332	98935957	3_OSN_1332_lociStitched	3	2487	5729.225	1085.75			Dusp6	248	1	Cdk8
chr11	96051354	96064639	2_OSN_1931_lociStitched	2	1388	7292.1365	2657	Hoxb13		Hoxb13	249	1	Cdk8
chr10	6096866	6104516	2_OSN_833_lociStitched	2	1487	5524.065	892.755		Akap12	Akap12	250	1	Cdk8
chr19	46571486	46579213	2_OSN_5315_lociStitched	2	2029	7152.8839	2537.5468	Trim8		Trim8	251	1	Cdk8
chr11	30644032	30650959	2_OSN_1584_lociStitched	2	2126	4717.287	107.3685		Psme4	Psme4	252	1	Cdk8
chr7	87333420	87345334	2_OSN_8976_lociStitched	2	1706	8114.6254	3519.3956	Sema4b	Cib1,Ttll13,D330012F22Rik,Mir1965	Sema4b	253	1	Cdk8
chr11	77486774	77494239	2_OSN_1797_lociStitched	2	1773	4721.6125	129.891		Nufip2,Cryba1	Nufip2	254	1	Cdk8
chr4	82973975	82976812	2_OSN_7013_lociStitched	2	2506	5165.3259	591.7982		Ttc39b	Ttc39b	255	1	Cdk8
chr10	33950012	33957066	2_OSN_974_lociStitched	2	1212	4968.1322	405.605		Dse,Tspyl1	Dse	256	1	Cdk8
chr9	57358103	57371993	2_OSN_10021_lociStitched	2	1501	5762.961	1211.208	Cox5a	Rpp25,2310046O06Rik,Scamp5,Scamp2,Mpi	Cox5a	257	1	Cdk8
chr12	111709296	111710794	3_OSN_2535_lociStitched	3	1307	4724.0928	179.3106	Ppp2r5c	Ppp2r5c	Ppp2r5c	258	1	Cdk8
chr12	12810177	12811020	1_OSN_2145_lociStitched	1	844	4794.3939	258.4638			Mycn	259	1	Cdk8
chr13	96303879	96306119	3_OSN_2955_lociStitched	3	1928	4899.328	400.288		F2rl1	F2rl1	260	1	Cdk8
chr9	121244501	121254102	3_OSN_10325_lociStitched	3	2108	6629.4905	2131.422		Trak1	Trak1	261	1	Cdk8
chr6	136438297	136448701	2_OSN_8657_lociStitched	2	1622	5994.7848	1504.4184		Atf7ip	Atf7ip	262	1	Cdk8
chr19	32329698	32346228	3_OSN_5235_lociStitched	3	2359	6484.719	2000.13	Sgms1	Sgms1	Sgms1	263	1	Cdk8
chr8	111246518	111254244	4_OSN_9684_lociStitched	4	2744	6394.0376	1925.3192	Zfhx3		Zfhx3	264	1	Cdk8
chr4	130195646	130196547	1_OSN_7232_lociStitched	1	902	4958.8337	493.5678		Pum1	Pum1	265	1	Cdk8
chr8	12545112	12548524	2_OSN_9319_lociStitched	2	1692	5215.9244	768.7236		1700094C09Rik	1700094C09Rik	266	1	Cdk8
chr15	55095920	55100307	2_OSN_3715_lociStitched	2	1996	5276.6836	848.0071		Col14a1	Col14a1	267	1	Cdk8
chr3	32657335	32662574	2_OSN_6339_lociStitched	2	2319	4978.6217	550.6189		Ndufb5,Mrpl47,Actl6a	Ndufb5	268	1	Cdk8
chr13	63629801	63643443	3_OSN_2859_lociStitched	3	2946	6609.549	2192.2694	Ptch1		Ptch1	269	1	Cdk8
chr1	12734270	12735431	1_OSN_46_lociStitched	1	1162	4872.0204	461.9619	Sulf1		Sulf1	270	1	Cdk8
chr8	28346405	28351813	2_OSN_9377_lociStitched	2	1970	5252.7904	844.7296		Adrb3,Eif4ebp1,Got1l1	Adrb3	271	1	Cdk8
chr2	119681114	119689020	3_OSN_5860_lociStitched	3	2548	4973.6646	575.5568		Mga	Mga	272	1	Cdk8
chr1	133786604	133787425	1_OSN_503_lociStitched	1	822	4525.2699	127.9939		Rab7l1,Nucks1	Nucks1	273	1	Cdk8
chr9	21566312	21573527	2_OSN_9847_lociStitched	2	1833	5719.3305	1325.3955	Kank2	Spc24,Ldlr	Spc24	274	1	Cdk8
chr12	12826439	12835796	2_OSN_2146_lociStitched	2	1756	6279.4827	1897.5996			Mycn	275	1	Cdk8
chr10	59420365	59437537	5_OSN_1093_lociStitched	5	3749	7341.03	2975.9076		Anapc16,Ascc1,Ddit4	Ddit4	276	1	Cdk8
chr5	28536208	28538763	2_OSN_7496_lociStitched	2	2019	4754.0885	411.355	Cnpy1	En2	Cnpy1	277	1	Cdk8
chr17	71241991	71250610	2_OSN_4586_lociStitched	2	1580	5847.9915	1523.8392		Tgif1	Tgif1	278	1	Cdk8
chr2	146450649	146457722	2_OSN_5968_lociStitched	2	1970	5030.3176	738.4212			Ralgapa2	279	1	Cdk8
chr6	128204381	128212133	2_OSN_8620_lociStitched	2	1673	5673.6888	1386.8328	Tead4		Tead4	280	1	Cdk8
chr10	59007802	59022039	2_OSN_1087_lociStitched	2	1765	6143.2655	1872.1655	Ccdc109a		Ccdc109a	281	1	Cdk8
chrX	140767466	140773073	3_OSN_10581_lociStitched	3	2312	4644.2781	394.1721	Alg13	Mir680-2,Alg13	Alg13	282	1	Cdk8
chr10	61291575	61295067	2_OSN_1116_lociStitched	2	1576	4798.008	557.3232		H2afy2	H2afy2	283	1	Cdk8
chr8	119197059	119199015	1_OSN_9720_lociStitched	1	1957	5466.4332	1227.9768	Cdyl2		Cdyl2	284	1	Cdk8
chr10	6396747	6405656	2_OSN_837_lociStitched	2	1562	6271.0451	2076.6879	Plekhg1	Mthfd1l	Mthfd1l	285	1	Cdk8
chr7	52806853	52814768	2_OSN_8867_lociStitched	2	1407	5638.646	1461.109	Plekha4,Hsd17b14	Nucb1,Tulp2,Bcat2,Ppp1r15a	Hsd17b14	286	1	Cdk8
chr17	47702974	47709143	2_OSN_4497_lociStitched	2	1424	5373.8159	1202.3381	Ccnd3	Med20,Bysl,Ccnd3	Ccnd3	287	1	Cdk8
chr11	77697704	77704927	2_OSN_1800_lociStitched	2	1731	5654.8867	1489.3826	Pipox	Sez6,Gm11190	Pipox	288	1	Cdk8
chr8	4341931	4370480	4_OSN_9286_lociStitched	4	2559	7585.4693	3431.5898	Ccl25	Elavl1	Ccl25	289	1	Cdk8
chr14	122815124	122816133	1_OSN_3539_lociStitched	1	1010	4596.4995	452.9401	Gm5089	Zic5,Gm5089	Gm5089	290	1	Cdk8
chr17	84141894	84153370	3_OSN_4647_lociStitched	3	2915	5194.0376	1058.0872	Mta3		Mta3	291	1	Cdk8
chr8	3394398	3401126	2_OSN_9279_lociStitched	2	2195	5671.704	1536.6752	Arhgef18	A430078G23Rik	Arhgef18	292	1	Cdk8
chr17	35639211	35641441	2_OSN_4443_lociStitched	2	1767	4537.604	404.522		Cdsn,Psors1c2,Tcf19,Pou5f1,H2-Q10,Cchcr1	Pou5f1	293	1	Cdk8
chr9	56382386	56395769	2_OSN_10017_lociStitched	2	1624	6372.9846	2271.0951			Hmg20a	294	1	Cdk8
chr6	54799321	54805470	3_OSN_8295_lociStitched	3	2433	4474.0124	383.0827	Znrf2		Znrf2	295	1	Cdk8
chr2	165625656	165636120	3_OSN_6090_lociStitched	3	2554	6310.8384	2221.5072	Zmynd8		Zmynd8	296	1	Cdk8
chr18	77799062	77800652	1_OSN_5040_lociStitched	1	1591	4528.32	439.794	Rnf165		Rnf165	297	1	Cdk8
chr5	92541187	92542287	1_OSN_7701_lociStitched	1	1101	4237.2	169.73		G3bp2,Uso1	Uso1	298	1	Cdk8
chr8	87996475	87997654	1_OSN_9584_lociStitched	1	1180	4726.3752	659.4147		4921524J17Rik,Gpt2	Gpt2	299	1	Cdk8
chr2	149807837	149809545	2_OSN_5989_lociStitched	2	1676	4204.242	143.9844	Tmem90b		Tmem90b	300	1	Cdk8
chr13	67945216	67959075	2_OSN_2874_lociStitched	2	1774	5104.2697	1062.9853		Zfp273,BC048507	BC048507	301	1	Cdk8
chr11	116286146	116291508	3_OSN_2070_lociStitched	3	2550	5226.3414	1194.6536		Gm7367,Qrich2,Rnf157,Fam100b	Fam100b	302	1	Cdk8
chr1	4960611	4962888	2_OSN_7_lociStitched	2	1344	4469.751	439.0056	Rgs20		Rgs20	303	1	Cdk8
chr7	86355826	86368339	2_OSN_8962_lociStitched	2	1882	6048.7842	2030.8599		Abhd2	Abhd2	304	1	Cdk8
chr18	39063292	39066152	2_OSN_4885_lociStitched	2	1706	4327.466	318.318	Gm5820,Fgf1		Gm5820	305	1	Cdk8
chr13	41033100	41041267	4_OSN_2720_lociStitched	4	2688	4548.2023	542.2888	Gcnt2		Gcnt2	306	1	Cdk8
chr4	154563584	154564383	1_OSN_7392_lociStitched	1	800	4203.7787	203.8249	Ski		Ski	307	1	Cdk8
chr18	36412873	36414154	1_OSN_4859_lociStitched	1	1282	4254.0729	255.9438		Pura	Pura	308	1	Cdk8
chr2	17854471	17865277	2_OSN_5440_lociStitched	2	1705	4690.8846	693.7452			H2afb1	309	1	Cdk8
chr2	65679605	65687302	3_OSN_5649_lociStitched	3	1545	4190.2468	193.1947	Csrnp3	Csrnp3	Csrnp3	310	1	Cdk8
chr3	104618028	104623683	2_OSN_6574_lociStitched	2	1418	4550.013	554.19	Mov10	Fam19a3,Ppm1j,Rhoc,St7l,Capza1	Mov10	311	1	Cdk8
chr3	21964172	21974434	2_OSN_6289_lociStitched	2	1841	4111.9834	119.0392		Tbl1xr1	Tbl1xr1	312	1	Cdk8
chr14	35125619	35137157	3_OSN_3211_lociStitched	3	2439	5157.486	1173.4146	Glud1	Gm3219,Fam35a,2200001I15Rik	Glud1	313	1	Cdk8
chr12	73750537	73752890	2_OSN_2353_lociStitched	2	1672	4183.634	203.2992	Dhrs7		Dhrs7	314	1	Cdk8
chr13	43388256	43396334	3_OSN_2736_lociStitched	3	2026	4884.7666	933.009	Gfod1		Gfod1	315	1	Cdk8
chr10	94918559	94924597	2_OSN_1309_lociStitched	2	1833	4485.0264	542.8162		Socs2,Mrpl42	Socs2	316	1	Cdk8
chr1	71692414	71697825	2_OSN_267_lociStitched	2	1666	4888.2974	959.3703	Fn1		Fn1	317	1	Cdk8
chr7	134367327	134369311	2_OSN_9173_lociStitched	2	1406	4122.752	195.0272		Mylpf,Gm4532,Dctpp1,Zfp771,Cd2bp2,Sept1,Zfp553,Tbc1d10b,Sephs2	Sept1	318	1	Cdk8
chr8	46044797	46065415	4_OSN_9444_lociStitched	4	3076	6408.0744	2492.7162	Fat1		Fat1	319	1	Cdk8
chr15	96074871	96088677	2_OSN_3874_lociStitched	2	1493	5471.3178	1565.6004		Arid2,E330033B04Rik	E330033B04Rik	320	1	Cdk8
chr10	82271845	82272889	1_OSN_1230_lociStitched	1	1045	4154.2848	269.4564		Txnrd1,Nfyb	Txnrd1	321	1	Cdk8
chr13	114640757	114649347	2_OSN_3071_lociStitched	2	1325	5254.503	1371.823	Arl15		Arl15	322	1	Cdk8
chrX	34345348	34357788	2_OSN_10397_lociStitched	2	1677	4713.516	837.212		C330007P06Rik,Slc25a5	Slc25a5	323	1	Cdk8
chr3	52204498	52217665	2_OSN_6396_lociStitched	2	1382	5543.307	1674.8424			Foxo1	324	1	Cdk8
chr2	146648904	146664982	4_OSN_5972_lociStitched	4	3200	5738.2382	1879.5182		Plk1s1	Plk1s1	325	1	Cdk8
chr3	68292001	68297089	2_OSN_6444_lociStitched	2	1291	4638.2208	785.0784	Iqcj-schip1,Schip1		Schip1	326	1	Cdk8
chr5	135417523	135419332	2_OSN_7969_lociStitched	2	1802	4728.726	883.5156	Wbscr27	Cldn13,Cldn4,Cldn3,Wbscr28	Cldn4	327	1	Cdk8
chr18	66083667	66085213	1_OSN_4984_lociStitched	1	1547	4008.6234	169.4416		Cplx4,Rax	Rax	328	1	Cdk8
chr5	97647422	97657021	3_OSN_7726_lociStitched	3	2836	4250.4372	413.7169			Paqr3	329	1	Cdk8
chr5	39087682	39100957	3_OSN_7551_lociStitched	3	2348	5489.2125	1666.0125	Clnk	Zfp518b	Zfp518b	330	1	Cdk8
chr9	102592120	102593562	1_OSN_10217_lociStitched	1	1443	4138.1074	317.24		Amotl2,Gm5627	Amotl2	331	1	Cdk8
chr14	21035558	21040919	2_OSN_3149_lociStitched	2	2658	4691.4111	874.3791		Kcnk5,Kcnk16	Kcnk5	332	1	Cdk8
chr5	118951444	118960269	2_OSN_7854_lociStitched	2	1491	5108.7925	1291.98			Med13l	333	1	Cdk8
chr7	6209623	6211033	1_OSN_8760_lociStitched	1	1411	4131.723	342.207	Gm6792	Zfp667,Zscan5b	Gm6792	334	1	Cdk8
chr4	129050358	129052712	2_OSN_7225_lociStitched	2	1623	4087.4856	299.8996	Zbtb8a	Zbtb8os,Rbbp4	Zbtb8a	335	1	Cdk8
chr12	73834977	73846825	2_OSN_2358_lociStitched	2	1270	5214.3048	1427.684		Ppm1a	Ppm1a	336	1	Cdk8
chr14	122866697	122868509	1_OSN_3541_lociStitched	1	1813	3965.9244	186.2736		Gm5089,Zic5,Zic2	Zic5	337	1	Cdk8
chr7	137395511	137408698	2_OSN_9185_lociStitched	2	1440	5206.2276	1437.383	Fgfr2		Fgfr2	338	1	Cdk8
chr5	111232926	111236161	2_OSN_7796_lociStitched	2	1857	4205.1765	443.5185	Ulk1	Pus1,Ep400,Chek2,Hscb	Ulk1	339	1	Cdk8
chr1	184024322	184034263	2_OSN_747_lociStitched	2	1488	6175.3492	2418.6453		Srp9	Srp9	340	1	Cdk8
chr3	121279771	121282314	2_OSN_6616_lociStitched	2	1445	4512.0449	757.3054		Slc44a3	Slc44a3	341	1	Cdk8
chr7	13599334	13600325	1_OSN_8764_lociStitched	1	992	4028.415	302.1559		Mzf1,Ube2m,Chmp2a,Slc27a5,Trim28,Zfp446,Zbtb45,Zfp324	Zbtb45	342	1	Cdk8
chr12	57385208	57400114	4_OSN_2303_lociStitched	4	3166	4641.7284	925.6626		Mbip	Mbip	343	1	Cdk8
chr15	51831440	51845312	3_OSN_3704_lociStitched	3	2209	4199.0544	484.1328		Aard,Rad21	Rad21	344	1	Cdk8
chr3	148869922	148883464	2_OSN_6726_lociStitched	2	1200	4253.5422	547.0968			Lphn2	345	1	Cdk8
chr16	22139712	22161378	3_OSN_4008_lociStitched	3	2666	5613.6606	1915.2744	Igf2bp2		Igf2bp2	346	1	Cdk8
chr8	87174072	87174643	1_OSN_9580_lociStitched	1	572	3967.8219	274.1371		Trmt1,Nacc1,Ier2	Ier2	347	1	Cdk8
chrX	57422678	57441311	5_OSN_10450_lociStitched	5	2589	4244.5974	562.7166		Mcf2	Mcf2	348	1	Cdk8
chr6	143090564	143091212	1_OSN_8696_lociStitched	1	649	3741.8112	71.9928		Etnk1,5730419I09Rik	Etnk1	349	1	Cdk8
chr6	142458188	142461905	4_OSN_8684_lociStitched	4	2963	4345.5447	677.6091		Gys2,Ldhb	Ldhb	350	1	Cdk8
chr4	117045921	117053043	2_OSN_7130_lociStitched	2	1673	4547.397	883.128	Rnf220		Rnf220	351	1	Cdk8
chr2	180462024	180475727	2_OSN_6204_lociStitched	2	1680	6160.8688	2511.7599	Slc17a9	Dido1,2310003C23Rik,Bhlhe23	Slc17a9	352	1	Cdk8
chr6	67186472	67188552	2_OSN_8336_lociStitched	2	1369	3779.36	135.2		Serbp1	Serbp1	353	1	Cdk8
chr1	121201424	121202481	1_OSN_457_lociStitched	1	1058	4501.2345	862.1949			Inhbb	354	1	Cdk8
chr4	138238489	138260875	5_OSN_7296_lociStitched	5	3731	8961.1158	5330.1066		Ubxn10,Pla2g2c	Ubxn10	355	1	Cdk8
chr4	104831497	104842867	2_OSN_7078_lociStitched	2	2112	4250.106	638.994	Ppap2b	Prkaa2	Ppap2b	356	1	Cdk8
chr2	128992525	129004915	3_OSN_5896_lociStitched	3	2489	5437.971	1833.72		Slc20a1,Chchd5	Slc20a1	357	1	Cdk8
chr4	54999795	55005784	2_OSN_6928_lociStitched	2	2161	3864.1028	262.3182	Zfp462		Zfp462	358	1	Cdk8
chr4	104896507	104898349	2_OSN_7080_lociStitched	2	1109	3839.649	245.3544	Ppap2b		Ppap2b	359	1	Cdk8
chr7	26217851	26218885	1_OSN_8787_lociStitched	1	1035	4101.9814	517.517	4732471J01Rik	Ceacam1,Lipe,Cxcl17	Cxcl17	360	1	Cdk8
chr9	65483464	65489581	2_OSN_10084_lociStitched	2	1571	4295.9691	713.8539	Rbpms2	Oaz2-ps,Pif1	Rbpms2	361	1	Cdk8
chr13	58572552	58584653	2_OSN_2835_lociStitched	2	1732	5348.642	1769.1662			Rmi1	362	1	Cdk8
chr2	153409984	153421186	2_OSN_6011_lociStitched	2	1344	5086.8282	1507.7892		Commd7	Commd7	363	1	Cdk8
chr4	138000554	138006368	2_OSN_7290_lociStitched	2	2324	5787.837	2211.6456		Mul1,Fam43b,Camk2n1	Camk2n1	364	1	Cdk8
chr2	146125597	146128646	2_OSN_5964_lociStitched	2	1604	4179.2643	603.0922	Ralgapa2		Insm1	365	1	Cdk8
chr10	60878292	60880002	1_OSN_1113_lociStitched	1	1711	4034.916	461.7		Eif4ebp2,Nodal,X99384	Nodal	366	1	Cdk8
chr16	13748796	13750536	2_OSN_3965_lociStitched	2	1724	3559.692	0		Pla2g10,Rrn3	Pla2g10	367	1	Cdk8
chr2	71704256	71705255	1_OSN_5690_lociStitched	1	1000	3621.375	63.1368		Pdk1	Pdk1	368	1	Cdk8
chr17	29587776	29588942	1_OSN_4399_lociStitched	1	1167	4276.4216	736.0958		Pim1	Pim1	369	1	Cdk8
chr11	101556819	101570392	2_OSN_1978_lociStitched	2	2006	5212.032	1672.1936		Dhx8,Arl4d	Dhx8	370	1	Cdk8
chr18	75504155	75505202	1_OSN_5023_lociStitched	1	1048	4138.4769	599.0934		Smad7	Smad7	371	1	Cdk8
chr4	82153147	82158518	2_OSN_7006_lociStitched	2	1412	3699.5448	163.2784		Nfib	Nfib	372	1	Cdk8
chr14	77639404	77664000	3_OSN_3397_lociStitched	3	2322	5285.6804	1753.6948	Enox1		Enox1	373	1	Cdk8
chr8	67585853	67592514	3_OSN_9500_lociStitched	3	2214	4586.7646	1059.099		Trim61	Trim61	374	1	Cdk8
chr6	54034077	54055995	3_OSN_8288_lociStitched	3	2823	6211.5612	2684.955	Chn2		Chn2	375	1	Cdk8
chr2	168664093	168667592	2_OSN_6132_lociStitched	2	1500	3870.9437	346.7509			Sall4	376	1	Cdk8
chr11	81426380	81430435	2_OSN_1843_lociStitched	2	1438	3790.614	286.6885	Accn1	1700071K01Rik	1700071K01Rik	377	1	Cdk8
chr17	71121396	71129772	2_OSN_4580_lociStitched	2	1830	3926.6688	425.5008	Dlgap1		Tgif1	378	1	Cdk8
chr6	120256828	120270881	2_OSN_8564_lociStitched	2	1724	4780.8306	1285.8495		Kdm5a,B4galnt3,Ccdc77	B4galnt3	379	1	Cdk8
chr3	157584207	157595548	2_OSN_6747_lociStitched	2	1762	4560.2161	1070.5904	Cth	Ankrd13c	Cth	380	1	Cdk8
chr16	48608000	48614501	2_OSN_4145_lociStitched	2	2045	4622.8611	1150.0269	Morc1		Trat1	381	1	Cdk8
chr6	148904053	148906259	2_OSN_8732_lociStitched	2	1807	4107.3514	644.152		Fam60a	Fam60a	382	1	Cdk8
chr14	76915141	76915946	1_OSN_3389_lociStitched	1	806	3876.9605	424.396		Tsc22d1,Serp2	Tsc22d1	383	1	Cdk8
chr1	6437829	6448675	2_OSN_14_lociStitched	2	2364	4335.1462	882.8644			Fam150a	384	1	Cdk8
chr7	80679726	80684471	2_OSN_8946_lociStitched	2	1691	4347.8435	897.754	Chd2		Chd2	385	1	Cdk8
chr11	69394651	69396118	1_OSN_1764_lociStitched	1	1468	3753.1728	308.5101	Trp53	Dnahc2,Atp1b2,Wrap53,Efnb3,Sat2,Shbg	Trp53	386	1	Cdk8
chr14	68506004	68512434	2_OSN_3352_lociStitched	2	1685	4223.224	790.247	Dock5		Dock5	387	1	Cdk8
chr12	84896687	84919876	4_OSN_2422_lociStitched	4	2255	5567.6789	2149.6203	Zfyve1	Dcaf4	Zfyve1	388	1	Cdk8
chr14	76894682	76895440	1_OSN_3387_lociStitched	1	759	3571.6202	164.2586	Tsc22d1	Tsc22d1	Tsc22d1	389	1	Cdk8
chr16	42770220	42782883	2_OSN_4121_lociStitched	2	1996	4420.6533	1015.5726			Gap43	390	1	Cdk8
chr7	114380046	114381006	1_OSN_9074_lociStitched	1	961	3435.744	42.336		Rbmxl2	Rbmxl2	391	1	Cdk8
chr12	74186448	74187579	1_OSN_2361_lociStitched	1	1132	3736.0323	349.9314		Six4,Mnat1,Six1	Six4	392	1	Cdk8
chr14	106299610	106304433	2_OSN_3483_lociStitched	2	1645	3842.0018	470.2425		Spry2	Spry2	393	1	Cdk8
chr8	128223051	128225068	2_OSN_9769_lociStitched	2	1780	3806.6841	441.1179		4933403G14Rik,2310079N02Rik	4933403G14Rik	394	1	Cdk8
chr7	50599085	50602038	2_OSN_8854_lociStitched	2	1802	4263.5414	900.665		Siglec5,Zfp715	Siglec5	395	1	Cdk8
chr3	21932947	21937430	2_OSN_6286_lociStitched	2	1793	3427.7018	65.9001		Tbl1xr1	Tbl1xr1	396	1	Cdk8
chr13	110808686	110810254	1_OSN_3047_lociStitched	1	1569	3679.4688	321.2832			Mir1904	397	1	Cdk8
chr13	52651386	52658252	2_OSN_2795_lociStitched	2	1648	3587.485	230.011		Diras2,Sykb	Diras2	398	1	Cdk8
chr15	88539016	88539831	1_OSN_3847_lociStitched	1	816	3637.997	284.5165	Brd1	Zbed4	Brd1	399	1	Cdk8
chr4	57778621	57794443	3_OSN_6950_lociStitched	3	2699	4669.0722	1317.9726			Akap2	400	1	Cdk8
chrX	101180219	101183244	3_OSN_10530_lociStitched	3	1855	3329.92	0		Rlim	Rlim	401	0	Cdk8
chr6	122316022	122317010	1_OSN_8573_lociStitched	1	989	3714.1884	385.9128		Phc1	Phc1	402	0	Cdk8
chr10	12328250	12334991	2_OSN_866_lociStitched	2	1850	5011.9335	1687.9464	Utrn		Utrn	403	0	Cdk8
chr2	165804706	165807734	2_OSN_6099_lociStitched	2	1764	3529.4368	206.2068		Ncoa3	Ncoa3	404	0	Cdk8
chr4	125276536	125287535	2_OSN_7195_lociStitched	2	2329	5842.6688	2522.0707	Grik3		Ftl2	405	0	Cdk8
chr1	188334148	188338374	2_OSN_766_lociStitched	2	1954	3581.535	261.5894			Tgfb2	406	0	Cdk8
chr6	145033126	145043363	2_OSN_8706_lociStitched	2	1321	4605.6263	1287.8146		Bcat1,Lrmp	Bcat1	407	0	Cdk8
chr6	4968989	4983687	3_OSN_8090_lociStitched	3	2295	5061.9912	1752.0016	Ppp1r9a		Ppp1r9a	408	0	Cdk8
chr12	12882069	12897292	3_OSN_2150_lociStitched	3	2311	4948.9973	1644.084			Mycn	409	0	Cdk8
chr5	143560794	143568315	3_OSN_8022_lociStitched	3	2167	4073.3736	771.6546	Tnrc18		Tnrc18	410	0	Cdk8
chr4	124501996	124510655	2_OSN_7183_lociStitched	2	2126	4202.2127	903.1337	Mtf1	Epha10,Yrdc,Maneal,1110065P20Rik	1110065P20Rik	411	0	Cdk8
chr11	109212771	109222498	3_OSN_2029_lociStitched	3	2842	5836.2	2539.7197	1700096J18Rik	Gna13	Gna13	412	0	Cdk8
chr3	137442805	137448106	2_OSN_6687_lociStitched	2	1833	4603.9185	1307.7567			H2afz	413	0	Cdk8
chr7	30982397	30983339	1_OSN_8813_lociStitched	1	943	4191.9942	899.7984		Capns1,Polr2i,Cox7a1,Tbcb,Zfp146,Gm5113	Capns1	414	0	Cdk8
chr14	76855503	76861856	2_OSN_3386_lociStitched	2	1508	3794.6469	504.4282	Tsc22d1	Tsc22d1	Tsc22d1	415	0	Cdk8
chr7	114482751	114493269	2_OSN_9075_lociStitched	2	1843	3789.6354	509.0712		Syt9	Syt9	416	0	Cdk8
chr7	87274999	87276022	1_OSN_8974_lociStitched	1	1024	3912.7704	634.9761		Idh2,Mir1965	Idh2	417	0	Cdk8
chr10	27731723	27734868	3_OSN_957_lociStitched	3	2186	3267.9695	0			Ptprk	418	0	Cdk8
chr19	44336251	44340919	2_OSN_5297_lociStitched	2	1017	3545.8128	283.3476		Scd2	Scd2	419	0	Cdk8
chr7	31248315	31249141	1_OSN_8815_lociStitched	1	827	3578.0668	319.4142	Nphs1,Nphs1as	Nfkbid,Tyrobp,Kirrel2,Prodh2,Hcst,Aplp1	Nphs1as	420	0	Cdk8
chr12	112075298	112076240	1_OSN_2543_lociStitched	1	943	3314.6154	66.5052	Stk30	Zfp839	Stk30	421	0	Cdk8
chr8	98353864	98358061	2_OSN_9646_lociStitched	2	1683	4161.7452	922.0809		4930513N10Rik,Cnot1,Slc38a7	Slc38a7	422	0	Cdk8
chr17	48013535	48035748	3_OSN_4505_lociStitched	3	2716	8094.4172	4855.7618	Foxp4	Mdfi,Foxp4	Foxp4	423	0	Cdk8
chr6	92791368	92794325	2_OSN_8439_lociStitched	2	2083	3272.8076	36.6668	Adamts9		Adamts9	424	0	Cdk8
chr7	136556256	136567044	3_OSN_9181_lociStitched	3	2042	3665.7624	430.4412			Ppapdc1a	425	0	Cdk8
chr1	34159855	34161282	1_OSN_108_lociStitched	1	1428	3577.7744	351.042	Dst		Dst	426	0	Cdk8
chr17	29604381	29613948	2_OSN_4401_lociStitched	2	1289	4780.6299	1555.5942		Pim1	Pim1	427	0	Cdk8
chr15	37902734	37907596	2_OSN_3667_lociStitched	2	1794	3643.0966	421.0492	Ubr5	Rrm2b	Rrm2b	428	0	Cdk8
chr6	140551462	140557683	3_OSN_8675_lociStitched	3	2144	4596.6969	1380.4399		Aebp2	Aebp2	429	0	Cdk8
chr11	8534669	8536345	1_OSN_1482_lociStitched	1	1677	3258.982	43.9112	Tns3		Tns3	430	0	Cdk8
chr11	106583770	106586166	2_OSN_2006_lociStitched	2	1902	3742.3124	529.2764		Gm885,Pecam1	Pecam1	431	0	Cdk8
chr9	36601807	36611238	2_OSN_9900_lociStitched	2	1561	4150.5831	950.6448	Ei24	Fez1,Stt3a	Ei24	432	0	Cdk8
chr12	81317266	81325657	4_OSN_2398_lociStitched	4	2510	5679.8679	2482.0578	Actn1		Actn1	433	0	Cdk8
chr3	100957135	100967876	2_OSN_6544_lociStitched	2	1516	5170.7174	1973.1217		Ptgfrn	Ptgfrn	434	0	Cdk8
chr2	59918907	59923475	3_OSN_5625_lociStitched	3	2265	4182.4608	986.2312	Baz2b		Baz2b	435	0	Cdk8
chr14	55704349	55705463	1_OSN_3281_lociStitched	1	1115	3668.5134	474.1184	Zfhx2	Jph4,Thtpa,Ap1g2,Zfhx2as	Zfhx2	436	0	Cdk8
chrX	55292820	55295549	2_OSN_10439_lociStitched	2	1505	3331.0174	137.2687		Zic3	Zic3	437	0	Cdk8
chr15	76932767	76940288	2_OSN_3800_lociStitched	2	1555	3767.2689	579.8691	Rbm9	Rbm9	Rbm9	438	0	Cdk8
chr8	35790639	35796372	2_OSN_9402_lociStitched	2	1674	4154.7051	977.4765			Dusp4	439	0	Cdk8
chr7	152313622	152325662	3_OSN_9275_lociStitched	3	2483	6358.324	3186.988			1810010D01Rik	440	0	Cdk8
chr1	59479507	59484404	2_OSN_213_lociStitched	2	2219	4104.1757	950.9974			Fzd7	441	0	Cdk8
chr7	133360202	133370098	4_OSN_9166_lociStitched	4	3277	4670.912	1529.9216		Sbk1,Xpo6	Xpo6	442	0	Cdk8
chr1	141390834	141396936	2_OSN_577_lociStitched	2	1869	3908.331	773.7336		Aspm,F13b	F13b	443	0	Cdk8
chr11	4702859	4708830	3_OSN_1453_lociStitched	3	2689	4186.2681	1052.0902	Nf2		Nf2	444	0	Cdk8
chr6	149077516	149080209	2_OSN_8736_lociStitched	2	1778	3723.6111	594.3451		4833442J19Rik,Dennd5b	4833442J19Rik	445	0	Cdk8
chr1	55243433	55263053	3_OSN_194_lociStitched	3	2029	4757.85	1638.27	Rftn2	Mars2	Rftn2	446	0	Cdk8
chr1	162139563	162148759	2_OSN_648_lociStitched	2	1823	5192.0616	2074.6176	Cacybp	Mrps14	Cacybp	447	0	Cdk8
chr8	37205655	37219263	4_OSN_9415_lociStitched	4	3037	4825.3968	1714.608	D8Ertd82e		D8Ertd82e	448	0	Cdk8
chr6	148940456	148941548	1_OSN_8734_lociStitched	1	1093	3148.3452	39.5304	Dennd5b	Fam60a	Fam60a	449	0	Cdk8
chr8	24672128	24678774	3_OSN_9357_lociStitched	3	2130	3689.8592	591.494			Zmat4	450	0	Cdk8
chr5	73610574	73623973	3_OSN_7642_lociStitched	3	2268	4354.675	1256.8262	Fryl		Fryl	451	0	Cdk8
chr1	89121170	89127839	3_OSN_364_lociStitched	3	2832	4885.7094	1791.9603	Eif4e2	Chrnd,Chrng,Efhd1	Eif4e2	452	0	Cdk8
chr4	132677826	132678810	1_OSN_7251_lociStitched	1	985	3261.2712	169.74		Wasf2	Wasf2	453	0	Cdk8
chr16	30641286	30646782	2_OSN_4053_lociStitched	2	1594	4143.4344	1059.0792		Fam43a	Fam43a	454	0	Cdk8
chr1	138570775	138572212	1_OSN_559_lociStitched	1	1438	3522.087	448.7751		Zfp281	Zfp281	455	0	Cdk8
chr2	157243952	157244973	1_OSN_6038_lociStitched	1	1022	3472.3189	405.1328		Src	Src	456	0	Cdk8
chr13	110565130	110569253	3_OSN_3043_lociStitched	3	2487	3826.144	775.124	Pde4d		Mir1904	457	0	Cdk8
chr5	134808361	134816642	2_OSN_7965_lociStitched	2	1783	4755.7783	1712.5108		Gtf2i	Gtf2i	458	0	Cdk8
chr1	72839563	72858199	3_OSN_278_lociStitched	3	2540	5596.3908	2554.9956		Igfbp2	Igfbp2	459	0	Cdk8
chr1	92415831	92425089	2_OSN_397_lociStitched	2	1605	3878.1762	837.849			Cops8	460	0	Cdk8
chr4	133371377	133372545	1_OSN_7255_lociStitched	1	1169	3168.784	129.064			Arid1a	461	0	Cdk8
chr12	72394625	72398663	2_OSN_2341_lociStitched	2	1996	4184.5794	1146.792		Dact1	Dact1	462	0	Cdk8
chr15	61841217	61844889	3_OSN_3743_lociStitched	3	2138	3995.136	962.4312		Pvt1,Myc	Myc	463	0	Cdk8
chr10	88134863	88148243	2_OSN_1275_lociStitched	2	1142	3563.094	531.186	Spic	Arl1,Gm4925	Spic	464	0	Cdk8
chr4	45783535	45784828	1_OSN_6897_lociStitched	1	1294	3420.7608	391.3911		Aldh1b1	Aldh1b1	465	0	Cdk8
chr4	126901513	126905137	2_OSN_7211_lociStitched	2	1673	3959.9448	932.0928	Dlgap3	BC003266	BC003266	466	0	Cdk8
chr5	37470540	37480065	3_OSN_7542_lociStitched	3	1702	4291.965	1269.6825	Jakmip1		Jakmip1	467	0	Cdk8
chr1	138466050	138467536	1_OSN_556_lociStitched	1	1487	3241.2632	228.2496			Zfp281	468	0	Cdk8
chr4	154537213	154538078	1_OSN_7391_lociStitched	1	866	3493.735	484.4865	Ski		Ski	469	0	Cdk8
chr19	31175194	31194981	5_OSN_5226_lociStitched	5	2975	4084.0368	1082.3489	Prkg1	Cstf2t	Cstf2t	470	0	Cdk8
chr12	55200341	55212640	3_OSN_2283_lociStitched	3	2218	4583.8373	1584.1112			Egln3	471	0	Cdk8
chr9	108612780	108626646	2_OSN_10250_lociStitched	2	1553	3305.6544	324.4644	Prkar2a	Slc25a20	Prkar2a	472	0	Cdk8
chr8	88114079	88122229	3_OSN_9587_lociStitched	3	2232	4222.515	1250.21		Dnaja2	Dnaja2	473	0	Cdk8
chr14	79121670	79134144	4_OSN_3409_lociStitched	4	2024	3969.2268	999.1674	Dgkh		Dgkh	474	0	Cdk8
chr13	110389895	110402241	2_OSN_3037_lociStitched	2	1247	3524.783	566.6814	Pde4d		Mir582	475	0	Cdk8
chr1	135590624	135593014	2_OSN_528_lociStitched	2	1708	3462.632	509.309		Lax1,Zbed6,Zc3h11a	Lax1	476	0	Cdk8
chr12	42827994	42831174	2_OSN_2250_lociStitched	2	1824	3531.39	593.706	Immp2l		Lrrn3	477	0	Cdk8
chr7	120406034	120412339	2_OSN_9102_lociStitched	2	1189	4612.738	1679.0215	Arntl		Arntl	478	0	Cdk8
chr13	110046886	110052389	2_OSN_3035_lociStitched	2	2346	3362.8833	455.6484	Pde4d		Mir582	479	0	Cdk8
chr14	12939841	12947554	2_OSN_3123_lociStitched	2	1091	3679.8723	772.8426	Ptprg		3830406C13Rik	480	0	Cdk8
chr9	67056190	67062471	2_OSN_10091_lociStitched	2	964	4058.7822	1154.4478		Mir190	Mir190	481	0	Cdk8
chr12	40724179	40725294	1_OSN_2236_lociStitched	1	1116	3118.878	216.756		Arl4a	Arl4a	482	0	Cdk8
chr2	172341827	172342751	1_OSN_6165_lociStitched	1	925	3200.4588	301.8708		Tcfap2c,1700029J11Rik	Tcfap2c	483	0	Cdk8
chr10	21465547	21466588	1_OSN_922_lociStitched	1	1042	3011.9253	114.8223			Sgk1	484	0	Cdk8
chr8	85678936	85684999	2_OSN_9568_lociStitched	2	2041	3558.981	663.2922		Tbc1d9	Tbc1d9	485	0	Cdk8
chr14	122729081	122741897	3_OSN_3537_lociStitched	3	2449	4374.1008	1484.0928	Clybl		1700108J01Rik	486	0	Cdk8
chr17	7721893	7728016	3_OSN_4287_lociStitched	3	2261	3414.7971	527.1903			Gm9992	487	0	Cdk8
chr19	47392208	47405764	3_OSN_5321_lociStitched	3	1869	6538.0588	3650.6308	Sh3pxd2a		Neurl1a	488	0	Cdk8
chr3	138477629	138489845	2_OSN_6695_lociStitched	2	1738	4638.4152	1762.7688	Tspan5		Tspan5	489	0	Cdk8
chr5	148561217	148576036	3_OSN_8053_lociStitched	3	2845	5041.4238	2166.5378		Flt1	Flt1	490	0	Cdk8
chr14	12495986	12512794	3_OSN_3118_lociStitched	3	2121	4133.0872	1258.9192	Ptprg		Ptprg	491	0	Cdk8
chr1	12797560	12804921	2_OSN_49_lociStitched	2	1273	3928.5657	1062.1923	Sulf1		Sulf1	492	0	Cdk8
chr16	25033083	25039368	2_OSN_4029_lociStitched	2	1249	3297.7395	432.408			Tprg	493	0	Cdk8
chr18	30849307	30858280	2_OSN_4820_lociStitched	2	1681	3223.9989	359.8173			Pik3c3	494	0	Cdk8
chr6	97051422	97052960	1_OSN_8466_lociStitched	1	1539	3638.6004	776.69		Fam19a4,A130022J15Rik	Fam19a4	495	0	Cdk8
chr4	61966948	61976285	2_OSN_6966_lociStitched	2	2561	4131.6225	1274.5005	Fkbp15	Slc31a2,Slc31a1	Slc31a2	496	0	Cdk8
chr10	17295971	17299847	2_OSN_883_lociStitched	2	1441	2938.008	87.9852			Cited2	497	0	Cdk8
chr10	43196881	43198135	1_OSN_1024_lociStitched	1	1255	2863.6344	21.4434		Bend3	Bend3	498	0	Cdk8
chr9	114493073	114494132	1_OSN_10285_lociStitched	1	1060	3311.1753	474.3261		Trim71	Trim71	499	0	Cdk8
chr5	64821397	64823392	2_OSN_7600_lociStitched	2	1647	3176.04	341.145			Tbc1d1	500	0	Cdk8
chr2	20130587	20131593	1_OSN_5451_lociStitched	1	1007	2830.9846	0			Etl4	501	0	Cdk8
chr13	56244196	56245355	1_OSN_2815_lociStitched	1	1160	3135.2109	307.0191		Tifab,H2afy	H2afy	502	0	Cdk8
chr2	71018479	71027406	2_OSN_5678_lociStitched	2	1528	3049.4632	229.4239		Dync1i2	Dync1i2	503	0	Cdk8
chr7	105337060	105338670	1_OSN_9053_lociStitched	1	1611	3025.351	209.3		Omp,B3gnt6,Capn5	B3gnt6	504	0	Cdk8
chr6	143057202	143065758	2_OSN_8695_lociStitched	2	737	3857.9004	1042.9764		Etnk1,5730419I09Rik	5730419I09Rik	505	0	Cdk8
chr12	46715501	46724453	2_OSN_2259_lociStitched	2	1515	2995.3392	185.3064			Stxbp6	506	0	Cdk8
chr2	129071355	129072476	1_OSN_5899_lociStitched	1	1122	3046.5417	236.531		Slc20a1	Slc20a1	507	0	Cdk8
chr2	106295304	106306386	2_OSN_5808_lociStitched	2	1141	2863.5888	54.3018			Mpped2	508	0	Cdk8
chr17	41030157	41041657	3_OSN_4469_lociStitched	3	1826	3216.55	408.25		Cenpq,Mut,9130008F23Rik,Glyatl3	Glyatl3	509	0	Cdk8
chr2	50894125	50905941	2_OSN_5599_lociStitched	2	2084	3596.7904	792.8536			Rnd3	510	0	Cdk8
chr2	165826156	165838096	2_OSN_6100_lociStitched	2	1275	4207.656	1406.532	Ncoa3		Ncoa3	511	0	Cdk8
chr5	149350152	149362682	3_OSN_8060_lociStitched	3	2075	3984.54	1184.085	Ubl3		Ubl3	512	0	Cdk8
chr14	28482878	28487731	2_OSN_3184_lociStitched	2	1433	3082.1403	281.9593	Erc2		Erc2	513	0	Cdk8
chr10	66562711	66564235	2_OSN_1151_lociStitched	2	1469	3077.2608	280.416		Jmjd1c,Reep3	Reep3	514	0	Cdk8
chr5	66605777	66608905	2_OSN_7618_lociStitched	2	1538	3039.4776	246.7992		Nsun7	Nsun7	515	0	Cdk8
chr13	48340502	48348703	2_OSN_2770_lociStitched	2	1838	3093.4172	302.6169		Id4	Id4	516	0	Cdk8
chr2	171056358	171068415	2_OSN_6154_lociStitched	2	1666	3225.2475	440.0805			Dok5	517	0	Cdk8
chr3	21834336	21835378	1_OSN_6284_lociStitched	1	1043	3074.8378	292.4894			Tbl1xr1	518	0	Cdk8
chr10	67574686	67578391	2_OSN_1160_lociStitched	2	1791	2951.403	171.5415	Arid5b		Rtkn2	519	0	Cdk8
chr13	98357754	98358697	1_OSN_2981_lociStitched	1	944	3001.7576	222.1708			Enc1	520	0	Cdk8
chr19	53126360	53139430	3_OSN_5340_lociStitched	3	2551	4384.985	1608.917		Xpnpep1	Xpnpep1	521	0	Cdk8
chr1	138841643	138848433	2_OSN_564_lociStitched	2	1779	4769.975	1994.902	Nr5a2		Nr5a2	522	0	Cdk8
chr6	134988732	134992712	3_OSN_8646_lociStitched	3	2690	3466.978	694.51		Ddx47,Gprc5a	Gprc5a	523	0	Cdk8
chr4	117085700	117088622	2_OSN_7131_lociStitched	2	1550	3440.9472	672.06	Rnf220		Rnf220	524	0	Cdk8
chr12	88272118	88274195	1_OSN_2452_lociStitched	1	2078	3559.1472	794.2448		2310044G17Rik,6430527G18Rik	2310044G17Rik	525	0	Cdk8
chr8	91680637	91691436	2_OSN_9604_lociStitched	2	1651	3854.1631	1092.8588			Sall1	526	0	Cdk8
chr14	73245592	73248667	3_OSN_3368_lociStitched	3	2395	3035.64	277.0575			Fndc3a	527	0	Cdk8
chr14	51593278	51599921	2_OSN_3267_lociStitched	2	1422	3394.573	636.3994		Rnase10,Apex1,Osgep,Pnp,Pnp2,Tmem55b	Pnp2	528	0	Cdk8
chr1	134367243	134368398	1_OSN_512_lociStitched	1	1156	3244.9725	494.9175		Tmem81,Rbbp5	Rbbp5	529	0	Cdk8
chr9	18526244	18527754	1_OSN_9838_lociStitched	1	1511	2748.351	0		Olfr24	Olfr24	530	0	Cdk8
chr7	65480018	65481619	2_OSN_8894_lociStitched	2	1403	3200.399	460.2875			Atp10a	531	0	Cdk8
chr15	39552004	39560831	2_OSN_3679_lociStitched	2	1788	3100.0424	360.1416		Tm7sf4	Tm7sf4	532	0	Cdk8
chr11	22836141	22849721	2_OSN_1552_lociStitched	2	1899	3377.346	646.408	Commd1	Zrsr1,Cct4	Zrsr1	533	0	Cdk8
chr9	84134000	84147722	2_OSN_10163_lociStitched	2	1851	3055.8894	325.2114			Bckdhb	534	0	Cdk8
chr19	42396316	42401916	2_OSN_5284_lociStitched	2	1915	4095.28	1364.72	Crtac1		Golga7b	535	0	Cdk8
chr11	88829276	88830722	1_OSN_1895_lociStitched	1	1447	3412.56	688.0068		Coil,Trim25,2210409E12Rik,Scpep1,Gm15698	Gm15698	536	0	Cdk8
chr13	14508242	14533214	4_OSN_2609_lociStitched	4	2840	2949.1932	224.748	Hecw1		Hecw1	537	0	Cdk8
chr5	22071395	22081073	4_OSN_7458_lociStitched	4	2323	3085.3464	360.9894		LOC100042049,Orc5	Orc5	538	0	Cdk8
chr2	174082837	174087567	3_OSN_6178_lociStitched	3	2303	3138.355	425.227		Gnas,Mir296,Nespas,Mir298	Mir296	539	0	Cdk8
chr15	39611770	39615194	2_OSN_3681_lociStitched	2	2386	3271.2896	563.248	Dpys	Tm7sf4	Tm7sf4	540	0	Cdk8
chr8	44265400	44266109	1_OSN_9439_lociStitched	1	710	3100.2443	394.7003		Triml1,Triml2	Triml2	541	0	Cdk8
chr1	134178265	134185323	2_OSN_510_lociStitched	2	1316	4354.0802	1648.7488		Nuak2,Klhdc8a	Klhdc8a	542	0	Cdk8
chr10	18137990	18143326	2_OSN_892_lociStitched	2	1387	3605.0016	903.3848	Nhsl1	Nhsl1	Nhsl1	543	0	Cdk8
chr11	63081292	63085117	2_OSN_1732_lociStitched	2	1535	3116.9925	416.5425			Pmp22	544	0	Cdk8
chr10	66465837	66467256	1_OSN_1146_lociStitched	1	1420	3609.5103	911.5656			Reep3	545	0	Cdk8
chr5	25060160	25061210	1_OSN_7477_lociStitched	1	1051	2843.925	150.465		Cct8l1,1700096K18Rik	1700096K18Rik	546	0	Cdk8
chr12	106314574	106338128	4_OSN_2509_lociStitched	4	2986	5645.8938	2956.027		Glrx5,Snhg10,Tcl1b2,Scarna13	Glrx5	547	0	Cdk8
chr9	58303407	58304156	1_OSN_10031_lociStitched	1	750	3041.5392	355.1758		6030419C18Rik	6030419C18Rik	548	0	Cdk8
chr10	38826451	38839056	3_OSN_993_lociStitched	3	2095	3260.9135	574.788	Lama4,1700025K23Rik	Tube1,Wisp3	1700025K23Rik	549	0	Cdk8
chr10	44221243	44241045	5_OSN_1042_lociStitched	5	3905	4093.0734	1415.843		Prdm1	Prdm1	550	0	Cdk8
chr6	146406784	146423171	3_OSN_8715_lociStitched	3	2455	3380.6381	704.641	Itpr2	Itpr2	Itpr2	551	0	Cdk8
chr5	129775479	129788614	2_OSN_7930_lociStitched	2	2037	4930.879	2256.593			Gpr133	552	0	Cdk8
chr6	99328958	99339890	2_OSN_8490_lociStitched	2	1180	3239.1516	570.6504	Foxp1		Foxp1	553	0	Cdk8
chr2	52763527	52783211	3_OSN_5605_lociStitched	3	1883	4257.6492	1590.4672	Fmnl2		Fmnl2	554	0	Cdk8
chr18	47652330	47656137	2_OSN_4917_lociStitched	2	1674	3401.1738	735.8931		Gm5095,9130209A04Rik	9130209A04Rik	555	0	Cdk8
chr8	93427969	93428698	1_OSN_9617_lociStitched	1	730	2921.2488	267.8346	Chd9		Chd9	556	0	Cdk8
chr15	52997849	53009017	2_OSN_3707_lociStitched	2	1633	4088.6048	1439.5552	Ext1		Ext1	557	0	Cdk8
chr3	50932202	50940049	2_OSN_6391_lociStitched	2	1363	3735.9567	1100.1494			Ccrn4l	558	0	Cdk8
chr2	166019666	166020678	1_OSN_6104_lociStitched	1	1013	3050.4716	420.2836		Sulf2	Sulf2	559	0	Cdk8
chr6	52028395	52029488	1_OSN_8271_lociStitched	1	1094	3098.8736	469.6621			Skap2	560	0	Cdk8
chr12	111940531	111941453	1_OSN_2541_lociStitched	1	923	3090.6362	461.7376		1700001K19Rik,Wdr20a,Hsp90aa1	Hsp90aa1	561	0	Cdk8
chr7	87159908	87160957	1_OSN_8970_lociStitched	1	1050	3005.1752	379.3184		Zfp710	Zfp710	562	0	Cdk8
chr11	68207220	68214871	2_OSN_1758_lociStitched	2	1665	3638.8156	1016.8179		Ntn1,Pik3r5	Ntn1	563	0	Cdk8
chr17	66626682	66635030	2_OSN_4561_lociStitched	2	1382	3517.0124	900.7492			Ddx11	564	0	Cdk8
chr18	77276308	77277535	1_OSN_5038_lociStitched	1	1228	3115.7211	499.8798	Katnal2	Pias2	Katnal2	565	0	Cdk8
chr2	171104361	171111837	2_OSN_6156_lociStitched	2	1826	2916.3876	303.5256			Dok5	566	0	Cdk8
chr5	25038744	25042771	2_OSN_7476_lociStitched	2	1456	2864.8078	252.4929		Cct8l1,Mll3,4831440E17Rik,1700096K18Rik	1700096K18Rik	567	0	Cdk8
chr11	44574708	44581446	2_OSN_1634_lociStitched	2	1700	3403.3638	795.084	Ebf1		Ebf1	568	0	Cdk8
chr2	157666208	157675079	2_OSN_6040_lociStitched	2	1462	4595.178	1987.104	Ctnnbl1		Vstm2l	569	0	Cdk8
chr19	16565764	16566855	1_OSN_5144_lociStitched	1	1092	2723.4633	122.192	Gna14		Gna14	570	0	Cdk8
chr4	148112483	148113665	1_OSN_7352_lociStitched	1	1183	3160.4316	560.6226			Casz1	571	0	Cdk8
chr12	27749714	27768609	4_OSN_2191_lociStitched	4	2487	4257.0435	1662.76			Sox11	572	0	Cdk8
chr14	65213558	65214585	1_OSN_3335_lociStitched	1	1028	2797.7534	207.1459		Mir124a-1	Mir124a-1	573	0	Cdk8
chr9	70643075	70665844	4_OSN_10111_lociStitched	4	1791	4763.2748	2176.7164	Lipc		Adam10	574	0	Cdk8
chr4	105121514	105133517	2_OSN_7083_lociStitched	2	1636	3836.1588	1251.9129			Ppap2b	575	0	Cdk8
chr15	25261487	25262528	1_OSN_3620_lociStitched	1	1042	3006.8244	438.3651			Basp1	576	0	Cdk8
chr11	7312566	7324055	2_OSN_1472_lociStitched	2	1197	3483.4648	916.8222			Igfbp3	577	0	Cdk8
chr5	97393454	97409958	3_OSN_7721_lociStitched	3	2114	3871.8384	1308.7672		Bmp2k	Bmp2k	578	0	Cdk8
chr3	8509668	8511844	1_OSN_6230_lociStitched	1	2177	3176.96	616.6784	Stmn2	Gm6194	Stmn2	579	0	Cdk8
chr18	35982138	35983371	1_OSN_4857_lociStitched	1	1234	3147.7257	588.3876		Cxxc5	Cxxc5	580	0	Cdk8
chr1	91819328	91831892	2_OSN_387_lociStitched	2	1565	6347.3328	3790.5588	Gbx2		Gbx2	581	0	Cdk8
chr11	45920415	45929292	2_OSN_1646_lociStitched	2	1618	3599.6235	1043.9352	Adam19		Nipal4	582	0	Cdk8
chr8	3414572	3417449	2_OSN_9281_lociStitched	2	1856	2804.7873	261.807	Arhgef18		Arhgef18	583	0	Cdk8
chr2	173063935	173073199	2_OSN_6171_lociStitched	2	1203	4903.4352	2362.32	Pmepa1	Zbp1	Zbp1	584	0	Cdk8
chr11	76100634	76101397	1_OSN_1787_lociStitched	1	764	2798.9129	258.1992	Nxn	Rnmtl1,Glod4	Rnmtl1	585	0	Cdk8
chr17	27367186	27378375	3_OSN_4378_lociStitched	3	2856	4759.8006	2223.2543		Lemd2	Lemd2	586	0	Cdk8
chr1	122983522	122994182	2_OSN_470_lociStitched	2	1785	3847.194	1316.51			Insig2	587	0	Cdk8
chr17	31400783	31404494	3_OSN_4411_lociStitched	3	2294	3693.5583	1165.6251	Rsph1	Slc37a1	Rsph1	588	0	Cdk8
chr9	70324872	70335741	2_OSN_10107_lociStitched	2	1370	3311.7843	790.1763	Rnf111		Rnf111	589	0	Cdk8
chr15	84016374	84020249	2_OSN_3836_lociStitched	2	1448	3249.575	729.275	Pnpla3	Parvb,Samm50	Samm50	590	0	Cdk8
chr12	21165618	21174167	2_OSN_2175_lociStitched	2	1380	3511.0743	990.8291	Asap2	Asap2	Asap2	591	0	Cdk8
chr12	72549838	72562282	2_OSN_2345_lociStitched	2	1582	3184.4196	669.4872			Dact1	592	0	Cdk8
chr1	54541329	54542199	1_OSN_189_lociStitched	1	871	2777.301	264.48	Pgap1	Gtf3c3	Gtf3c3	593	0	Cdk8
chr1	72275198	72276303	1_OSN_271_lociStitched	1	1106	2508.0185	0		Mreg	Mreg	594	0	Cdk8
chr2	29484671	29487572	2_OSN_5514_lociStitched	2	1447	3562.428	1060.6056	Rapgef1		Rapgef1	595	0	Cdk8
chr9	42665740	42667124	1_OSN_9931_lociStitched	1	1385	2667.66	170.232	Grik4		Grik4	596	0	Cdk8
chr2	172402348	172403509	1_OSN_6167_lociStitched	1	1162	2734.155	237.8889		Tcfap2c	Tcfap2c	597	0	Cdk8
chr16	32510789	32514168	2_OSN_4062_lociStitched	2	1505	3040.0863	545.7085		Osta,Zdhhc19	Zdhhc19	598	0	Cdk8
chr9	97013591	97015267	1_OSN_10196_lociStitched	1	1677	3227.138	733.9204		Slc25a36	Slc25a36	599	0	Cdk8
chr4	84307987	84308977	1_OSN_7022_lociStitched	1	991	2756.853	263.637	Bnc2		Bnc2	600	0	Cdk8
chr14	46064877	46065797	1_OSN_3231_lociStitched	1	921	2628.072	142.508			Gnpnat1	601	0	Cdk8
chr4	147459254	147460063	1_OSN_7349_lociStitched	1	810	2609.1059	124.6669	Agtrap	Clcn6,Mthfr,2610109H07Rik	Agtrap	602	0	Cdk8
chr19	38110109	38124425	3_OSN_5258_lociStitched	3	1664	3964.1004	1481.706	Myof	Gpr120,Cep55	Myof	603	0	Cdk8
chr8	114289250	114290239	1_OSN_9701_lociStitched	1	990	2741.0135	259.3158		Bcar1	Bcar1	604	0	Cdk8
chr13	34330052	34341319	3_OSN_2679_lociStitched	3	3006	4359.2023	1880.4623	Slc22a23		Psmg4	605	0	Cdk8
chr16	48422417	48436369	2_OSN_4141_lociStitched	2	1665	4233.0368	1756.5568	Morc1	Gm5485	Morc1	606	0	Cdk8
chr14	49367940	49374704	4_OSN_3253_lociStitched	4	2776	3156.0824	679.782	Otx2os1		Otx2os1	607	0	Cdk8
chr12	111655417	111656705	1_OSN_2533_lociStitched	1	1289	3179.9432	706.468		Ppp2r5c	Ppp2r5c	608	0	Cdk8
chr6	82653350	82654484	1_OSN_8385_lociStitched	1	1135	2787.7122	314.4582			Pole4	609	0	Cdk8
chr11	22729808	22730894	1_OSN_1549_lociStitched	1	1087	2705.8776	234.033		B3gnt2	B3gnt2	610	0	Cdk8
chr17	83866230	83876943	3_OSN_4642_lociStitched	3	2217	3778.4751	1312.3425	Eml4	Cox7a2l	Cox7a2l	611	0	Cdk8
chr17	88910071	88911020	1_OSN_4697_lociStitched	1	950	2836.0865	374.3805		Klraq1	Klraq1	612	0	Cdk8
chr2	68873371	68886510	2_OSN_5666_lociStitched	2	1277	3952.2112	1495.2182	Lass6		Nostrin	613	0	Cdk8
chr12	88654068	88659590	2_OSN_2455_lociStitched	2	1470	3146.9878	706.2638	Sptlc2	Vipar,Ahsa1	Ahsa1	614	0	Cdk8
chr11	88550957	88552040	1_OSN_1891_lociStitched	1	1084	2783.2017	351.5418	Msi2		Msi2	615	0	Cdk8
chr6	127642123	127651760	2_OSN_8613_lociStitched	2	1645	3623.512	1194.0243	Prmt8		Prmt8	616	0	Cdk8
chr10	84970103	84973650	2_OSN_1255_lociStitched	2	1690	3122.0694	692.7291	Btbd11		Btbd11	617	0	Cdk8
chr1	130288806	130297509	2_OSN_494_lociStitched	2	1524	2871.1197	443.853	Dars	Mcm6	Dars	618	0	Cdk8
chr5	116890236	116899709	2_OSN_7840_lociStitched	2	1038	4792.3907	2365.4081	2410137F16Rik,Srrm4	Hspb8	2410137F16Rik	619	0	Cdk8
chr5	122640378	122641971	2_OSN_7881_lociStitched	2	1156	3075.1272	657.2718		Hvcn1,Ppp1cc	Hvcn1	620	0	Cdk8
chr5	3386415	3395690	2_OSN_7399_lociStitched	2	1740	2872.4675	459.1125	Cdk6		Cdk6	621	0	Cdk8
chr7	26048760	26049461	1_OSN_8786_lociStitched	1	702	2559.0005	146.0884		Erf,Dedd2,Tmem145,Zfp526,Gsk3a,Prr19,Cic,Pafah1b3	Erf	622	0	Cdk8
chr10	6012639	6014202	1_OSN_829_lociStitched	1	1564	2643.9708	234.6063	Akap12		Zbtb2	623	0	Cdk8
chr6	52054985	52056571	2_OSN_8272_lociStitched	2	1349	2766.1426	365.0972			Hoxa1	624	0	Cdk8
chr11	88928843	88929776	1_OSN_1899_lociStitched	1	934	2407.3266	11.0094		Gm525,Dgke	Gm525	625	0	Cdk8
chr11	55759898	55771481	2_OSN_1693_lociStitched	2	1813	3787.641	1395.7515			Nmur2	626	0	Cdk8
chr5	53933177	53933825	1_OSN_7576_lociStitched	1	649	2408.5512	17.0424		Rbpj	Rbpj	627	0	Cdk8
chr2	20407546	20418661	2_OSN_5455_lociStitched	2	1827	3941.379	1553.877	Etl4	Etl4	Etl4	628	0	Cdk8
chr13	63820644	63822444	2_OSN_2861_lociStitched	2	1587	3090.24	709.74			0610007P08Rik	629	0	Cdk8
chr8	75076675	75085391	3_OSN_9528_lociStitched	3	1820	2654.8936	277.1688		Tmem38a,Med26,9130011J15Rik	Med26	630	0	Cdk8
chr14	35172860	35173552	1_OSN_3213_lociStitched	1	693	2645.516	267.804		Gm3219,Mmrn2,2200001I15Rik,Glud1,Fam35a,Sncg	2200001I15Rik	631	0	Cdk8
chr5	20470194	20480275	2_OSN_7448_lociStitched	2	1367	3016.2352	639.1354		Rsbn1l,A630072M18Rik	Rsbn1l	632	0	Cdk8
chr13	56317367	56323941	3_OSN_2816_lociStitched	3	2030	3461.211	1085.3674		Neurog1,Tifab	Neurog1	633	0	Cdk8
chr7	79458577	79471594	2_OSN_8937_lociStitched	2	1544	3284.1891	916.3968		Mctp2	Mctp2	634	0	Cdk8
chr5	131995470	132008237	3_OSN_7947_lociStitched	3	1964	3459.857	1092.8552	Auts2		Wbscr17	635	0	Cdk8
chr8	67108071	67111648	2_OSN_9492_lociStitched	2	1902	2729.6087	363.4232	Cpe		Cpe	636	0	Cdk8
chr5	65203049	65203823	1_OSN_7605_lociStitched	1	775	2636.4762	283.4388	Klf3		Klf3	637	0	Cdk8
chr11	107213765	107214607	1_OSN_2012_lociStitched	1	843	2532.736	184.0612	Pitpnc1		Pitpnc1	638	0	Cdk8
chr15	75708006	75732455	4_OSN_3791_lociStitched	4	3875	9112.1423	6765.0383	Naprt1,Eef1d	Gsdmd,Tsta3,Zc3h3,Tigd5,Zfp623,Pycrl,Eef1d	Naprt1	639	0	Cdk8
chr19	3840232	3843052	2_OSN_5089_lociStitched	2	1348	2884.86	538.902		Chka	Chka	640	0	Cdk8
chr17	29193407	29194392	1_OSN_4391_lociStitched	1	986	2901.1205	558.3965		Srsf3,Cdkn1a,LOC100499420,Stk38	LOC100499420	641	0	Cdk8
chr17	36969445	36981968	2_OSN_4452_lociStitched	2	1783	3948.5019	1615.467	Trim26	Trim15,Trim10,Trim40,H2-M10.6	Trim26	642	0	Cdk8
chr7	3347842	3348634	1_OSN_8746_lociStitched	1	793	2850.408	517.7304	Cacng7	Prkcc,Cacng8	Cacng7	643	0	Cdk8
chr1	135388767	135401699	2_OSN_525_lociStitched	2	2497	4691.7296	2361.3832			Sox13	644	0	Cdk8
chr8	107751860	107757896	4_OSN_9661_lociStitched	4	2134	3610.1316	1288.686	D230025D16Rik	Fbxl8,Nol3,B3gnt9-ps,Hsf4,Tradd	D230025D16Rik	645	0	Cdk8
chr12	88142876	88143730	1_OSN_2447_lociStitched	1	855	2354.3072	36.5512			Gm6772	646	0	Cdk8
chr16	25516961	25517959	1_OSN_4031_lociStitched	1	999	2509.5708	192.3146			Trp63	647	0	Cdk8
chr9	40591455	40592681	1_OSN_9917_lociStitched	1	1227	2571.535	257.9504	9030425E11Rik	LOC624853,Hspa8	Hspa8	648	0	Cdk8
chr3	14999672	15001240	2_OSN_6260_lociStitched	2	1472	2330.9888	20.8544			Car2	649	0	Cdk8
chr6	94699685	94706004	2_OSN_8453_lociStitched	2	2264	4092.8163	1783.8537		Lrig1	Lrig1	650	0	Cdk8
chr14	119095941	119096739	1_OSN_3507_lociStitched	1	799	2616.0036	307.3896	Abcc4	Abcc4	Abcc4	651	0	Cdk8
chr12	101772035	101774026	2_OSN_2481_lociStitched	2	1572	2427.6263	119.2609		Ttc7b	Ttc7b	652	0	Cdk8
chr4	44556640	44562500	2_OSN_6879_lociStitched	2	1288	3596.868	1288.614	Pax5		Pax5	653	0	Cdk8
chr5	115886385	115894671	2_OSN_7831_lociStitched	2	1110	4494.3264	2187.504	Msi1	Pla2g1b,Sirt4	Msi1	654	0	Cdk8
chr18	39120500	39133007	2_OSN_4887_lociStitched	2	1346	2837.8383	532.7982	Gm5820	Fgf1,Arhgap26	Arhgap26	655	0	Cdk8
chr3	28525644	28536515	3_OSN_6315_lociStitched	3	1957	2852.5504	550.0726	Tnik		Slc2a2	656	0	Cdk8
chr3	95505802	95506443	1_OSN_6529_lociStitched	1	642	2639.4457	344.1529		Ecm1,Adamtsl4,Mcl1	Adamtsl4	657	0	Cdk8
chr4	127021763	127022891	1_OSN_7214_lociStitched	1	1129	2291.9832	0		Gjb3,Gjb5,Gja4,Gjb4	Gjb4	658	0	Cdk8
chr15	37989429	38002960	2_OSN_3670_lociStitched	2	1317	3940.2272	1657.5475	Ubr5	Ubr5	Ubr5	659	0	Cdk8
chr13	63373285	63375520	2_OSN_2852_lociStitched	2	1955	3200.073	921.714	2010111I01Rik	Mir23b,Mir27b,Mir24-1	Mir23b	660	0	Cdk8
chr2	180179982	180192912	2_OSN_6199_lociStitched	2	1253	3414.813	1136.547		Ntsr1,Slco4a1,Mir133a-2	Slco4a1	661	0	Cdk8
chr14	77918993	77920084	1_OSN_3398_lociStitched	1	1092	2296.9914	19.2016	Enox1	Gm6994	Gm6994	662	0	Cdk8
chr2	65258894	65260076	1_OSN_5646_lociStitched	1	1183	2277.3594	0			Slc38a11	663	0	Cdk8
chr10	61695639	61705502	2_OSN_1122_lociStitched	2	1452	3975.7753	1706.299		Tacr2,Tspan15	Tspan15	664	0	Cdk8
chr4	137152921	137153839	1_OSN_7278_lociStitched	1	919	2560.761	295.7796	Usp48	Ldlrad2	Usp48	665	0	Cdk8
chr13	35944462	35949752	2_OSN_2692_lociStitched	2	1824	3129.564	870.205	Cdyl	Rpp40	Rpp40	666	0	Cdk8
chr11	6794815	6795739	1_OSN_1467_lociStitched	1	925	2398.4268	139.8012			Adcy1	667	0	Cdk8
chr13	112183659	112188748	2_OSN_3050_lociStitched	2	1449	2985.7163	727.727			Gpbp1	668	0	Cdk8
chr13	51217805	51221221	2_OSN_2782_lociStitched	2	1523	2442.44	189.9296	Spin1	9430083A17Rik,Nxnl2,Spin1	Spin1	669	0	Cdk8
chr1	63184212	63185368	1_OSN_234_lociStitched	1	1157	2484.7064	233.512		Eef1b2,Snora41,Ino80d,Ndufs1	Ino80d	670	0	Cdk8
chr7	120191822	120205210	2_OSN_9100_lociStitched	2	1329	4600.1168	2349.594			Rassf10	671	0	Cdk8
chr13	9141603	9155002	2_OSN_2589_lociStitched	2	1327	2553.8494	306.8371	Larp4b		Larp4b	672	0	Cdk8
chr2	119288621	119290264	1_OSN_5853_lociStitched	1	1644	2831.7105	584.7437	Ino80		Ino80	673	0	Cdk8
chr14	100683617	100684501	1_OSN_3458_lociStitched	1	885	2523.82	279.6092			Klf12	674	0	Cdk8
chr16	76319632	76322603	2_OSN_4189_lociStitched	2	1903	2506.9298	263.8248	Nrip1		Nrip1	675	0	Cdk8
chrX	83432509	83439416	2_OSN_10489_lociStitched	2	1346	2517.6015	277.6614	Nr0b1		Nr0b1	676	0	Cdk8
chr15	99702760	99703985	1_OSN_3896_lociStitched	1	1226	2451.47	214.2525	Lima1		Lima1	677	0	Cdk8
chr2	4996660	4999692	2_OSN_5385_lociStitched	2	1829	2638.1432	406.5912		Optn	Optn	678	0	Cdk8
chr8	27170668	27174192	2_OSN_9373_lociStitched	2	1633	2500.278	270.2908	Hook3	Fnta	Fnta	679	0	Cdk8
chr15	50731637	50732717	1_OSN_3697_lociStitched	1	1081	2356.776	129.06		Mir1907,Trps1	Trps1	680	0	Cdk8
chr3	156983729	156985553	1_OSN_6745_lociStitched	1	1825	2496.8736	269.7696			Zranb2	681	0	Cdk8
chr3	83824381	83838289	2_OSN_6478_lociStitched	2	1648	3755.16	1531.2708	D930015E06Rik		D930015E06Rik	682	0	Cdk8
chr2	29675439	29676619	1_OSN_5518_lociStitched	1	1181	2777.248	562.742		Cercam,Coq4,Slc27a4,Trub2,Urm1,Mir219-2	Urm1	683	0	Cdk8
chr17	47846871	47850840	3_OSN_4498_lociStitched	3	2198	3202.1892	987.8841		Tcfeb,Pgc,Tomm6,Frs3	Pgc	684	0	Cdk8
chr13	115083516	115094161	3_OSN_3076_lociStitched	3	1713	2611.2185	403.4455	Ndufs4		Ndufs4	685	0	Cdk8
chr5	110866380	110867391	1_OSN_7792_lociStitched	1	1012	2218.7406	12.6375	Fbrsl1		Fbrsl1	686	0	Cdk8
chr12	88164828	88165719	1_OSN_2448_lociStitched	1	892	2628.6282	424.6506			6430527G18Rik	687	0	Cdk8
chr13	115188883	115197833	3_OSN_3081_lociStitched	3	2667	2545.38	345.47		Ndufs4	Ndufs4	688	0	Cdk8
chr18	35202713	35203454	1_OSN_4847_lociStitched	1	742	2438.4828	239.7876			Gm6724	689	0	Cdk8
chr5	139467468	139473009	2_OSN_7993_lociStitched	2	1436	4085.9334	1889.481	Pdgfa		Pdgfa	690	0	Cdk8
chr15	77032358	77037987	2_OSN_3802_lociStitched	2	1465	3035.7197	839.8468	Rbm9	Rbm9	Rbm9	691	0	Cdk8
chr11	97428279	97440933	3_OSN_1944_lociStitched	3	1718	5737.3236	3541.8546	Srcin1		Srcin1	692	0	Cdk8
chr8	11640471	11650624	2_OSN_9310_lociStitched	2	1276	3576.9019	1382.8386		Ankrd10,1700016D06Rik,Gm6524	Ankrd10	693	0	Cdk8
chrX	45415972	45425774	3_OSN_10413_lociStitched	3	1865	2799.4512	606.7438		Xpnpep2,Apln	Apln	694	0	Cdk8
chr14	28160203	28162432	2_OSN_3180_lociStitched	2	1843	2626.6536	434.4321	Arhgef3		D14Abb1e	695	0	Cdk8
chr7	87889959	87891844	1_OSN_8978_lociStitched	1	1886	2433.912	242.2225	Iqgap1		Crtc3	696	0	Cdk8
chr16	20473690	20480516	2_OSN_3999_lociStitched	2	1046	3036.8874	847.1066		Dvl3,Eif2b5,Abcc5	Eif2b5	697	0	Cdk8
chr19	45363149	45370289	2_OSN_5309_lociStitched	2	1385	3206.574	1017.45			Lbx1	698	0	Cdk8
chr19	28249814	28258016	2_OSN_5204_lociStitched	2	1434	2294.0994	109.0866			Rfx3	699	0	Cdk8
chr7	77933571	77934620	1_OSN_8932_lociStitched	1	1050	2183.2837	0			Nr2f2	700	0	Cdk8
chr6	125451810	125455243	2_OSN_8601_lociStitched	2	1562	2889.8994	706.8547		Vwf,Cd9	Cd9	701	0	Cdk8
chr4	45600719	45605388	2_OSN_6894_lociStitched	2	2508	3631.5482	1449.7245			Shb	702	0	Cdk8
chr7	28093701	28094553	1_OSN_8794_lociStitched	1	853	2181.2904	0	Ltbp4	Numbl,Shkbp1	Ltbp4	703	0	Cdk8
chr11	94024080	94025105	1_OSN_1916_lociStitched	1	1026	2719.8375	540.2775		Tob1	Tob1	704	0	Cdk8
chr4	144861493	144861968	1_OSN_7345_lociStitched	1	476	2432.665	253.7925	Tnfrsf8	Tnfrsf1b	Tnfrsf1b	705	0	Cdk8
chr1	154762609	154765219	2_OSN_609_lociStitched	2	1445	3415.707	1237.662		Smg7,Nmnat2	Smg7	706	0	Cdk8
chr7	137743793	137744554	1_OSN_9187_lociStitched	1	762	2173.5682	0	Tacc2		Tacc2	707	0	Cdk8
chr3	41299611	41300448	1_OSN_6381_lociStitched	1	838	2173.5216	0			Phf17	708	0	Cdk8
chr13	114816472	114817494	1_OSN_3073_lociStitched	1	1023	2207.4178	34.6458	Arl15		Arl15	709	0	Cdk8
chr5	64321815	64324575	2_OSN_7592_lociStitched	2	1789	2546.376	380.328	Rell1		Rell1	710	0	Cdk8
chr10	24743522	24749749	2_OSN_942_lociStitched	2	1589	2281.5728	118.313			Arg1	711	0	Cdk8
chr12	81217459	81218304	1_OSN_2397_lociStitched	1	846	2453.1195	290.342		Zfp36l1,2310015A10Rik	Zfp36l1	712	0	Cdk8
chr17	26732865	26734375	1_OSN_4372_lociStitched	1	1511	3038.875	880.028	Ergic1		Ergic1	713	0	Cdk8
chr7	20400342	20402067	2_OSN_8775_lociStitched	2	1492	2908.35	750.03	Bcl3	Ceacam16,Bcam,Cblc	Bcl3	714	0	Cdk8
chr8	66845182	66846245	1_OSN_9488_lociStitched	1	1064	2706.2917	547.9765			Mir710	715	0	Cdk8
chr19	32798134	32801834	2_OSN_5239_lociStitched	2	1507	2603.69	448.07		Atad1,Pten	Atad1	716	0	Cdk8
chr7	3530678	3538376	2_OSN_8747_lociStitched	2	1408	2830.5546	675.1146		Prpf31,Tarm1,Tfpt,Ndufa3,Oscar	Tarm1	717	0	Cdk8
chr3	83386313	83390796	2_OSN_6473_lociStitched	2	2246	2317.711	163.6295		1700028M03Rik	1700028M03Rik	718	0	Cdk8
chr8	86718129	86718656	1_OSN_9575_lociStitched	1	528	2290.0258	137.8632		4930432K21Rik,Mir23a,Nanos3,Cc2d1a,Mir24-2,Mir27a,Mir181c,Zswim4,Mir181d	Mir23a	719	0	Cdk8
chr8	89411697	89412634	1_OSN_9591_lociStitched	1	938	2822.1503	670.1424		N4bp1	N4bp1	720	0	Cdk8
chr9	20782392	20784089	2_OSN_9842_lociStitched	2	1609	3007.7628	855.7971		Mrpl4,Icam4,Dnmt1,S1pr2,Icam1	S1pr2	721	0	Cdk8
chr1	155927646	155928808	1_OSN_624_lociStitched	1	1163	2238.9416	87.8472			Glul	722	0	Cdk8
chr12	111186191	111187278	1_OSN_2531_lociStitched	1	1088	2961.8576	810.7933			Mir410	723	0	Cdk8
chr1	88385051	88385945	1_OSN_359_lociStitched	1	895	2924.6316	778.1376		Ptma	Ptma	724	0	Cdk8
chr5	89108097	89114909	2_OSN_7696_lociStitched	2	1434	2785.4268	639.6468		Grsf1,Mobkl1a	Grsf1	725	0	Cdk8
chr1	7302612	7309926	3_OSN_18_lociStitched	3	2126	2511.6276	372.2826			Pcmtd1	726	0	Cdk8
chr13	97966165	97977878	2_OSN_2969_lociStitched	2	1360	5058.8447	2920.0509	Hexb	Enc1	Hexb	727	0	Cdk8
chr7	20326833	20328288	1_OSN_8774_lociStitched	1	1456	2555.853	417.4395	Pvrl2	Apoe,Bcam,Apoc1,Tomm40	Pvrl2	728	0	Cdk8
chr12	88208273	88208900	1_OSN_2449_lociStitched	1	628	2353.1937	216.4404		6430527G18Rik	6430527G18Rik	729	0	Cdk8
chr16	30280722	30286306	2_OSN_4049_lociStitched	2	1382	2480.4128	346.7664	Lrrc15	Gp5,Cpn2	Lrrc15	730	0	Cdk8
chr6	37807197	37808186	1_OSN_8215_lociStitched	1	990	2128.6247	0		Trim24	Trim24	731	0	Cdk8
chr2	20512026	20517242	3_OSN_5458_lociStitched	3	2110	2523.5008	397.4592	Etl4		Etl4	732	0	Cdk8
chr4	45502813	45512727	2_OSN_6890_lociStitched	2	1350	4385.9536	2264.3576	Shb		Shb	733	0	Cdk8
chr2	70116485	70117489	1_OSN_5673_lociStitched	1	1005	2190.0252	71.9868	Myo3b		Sp5	734	0	Cdk8
chr13	34201201	34202268	1_OSN_2676_lociStitched	1	1068	2487.7105	370.7825		Tubb2a,Tubb2b	Tubb2b	735	0	Cdk8
chr1	134097337	134098050	1_OSN_506_lociStitched	1	714	2264.8445	150.5143	Lemd1	Mir135b	Mir135b	736	0	Cdk8
chr3	34567089	34567956	1_OSN_6351_lociStitched	1	868	2108.7174	0	Sox2ot	Mir1897,Sox2	Sox2	737	0	Cdk8
chr1	62813910	62814888	1_OSN_230_lociStitched	1	979	2348.667	247.434	Nrp2		Nrp2	738	0	Cdk8
chr2	152993680	152996966	2_OSN_6004_lociStitched	2	1724	2553.8792	456.754	Tm9sf4		Tm9sf4	739	0	Cdk8
chr19	55617359	55631605	2_OSN_5351_lociStitched	2	2805	4722.549	2632.6608	Vti1a		Tcf7l2	740	0	Cdk8
chrX	82322160	82323649	2_OSN_10484_lociStitched	2	1448	2121.825	36.1827	Dmd		1600014K23Rik	741	0	Cdk8
chr2	31018636	31021389	2_OSN_5532_lociStitched	2	1985	3375.7286	1290.6064	Gpr107	Fnbp1	Gpr107	742	0	Cdk8
chr19	47524932	47525874	1_OSN_5323_lociStitched	1	943	2561.8632	481.1736	Sh3pxd2a		Sh3pxd2a	743	0	Cdk8
chr12	100637715	100651473	2_OSN_2476_lociStitched	2	1447	4285.617	2205.4074	Foxn3		Foxn3	744	0	Cdk8
chr8	114172500	114175132	2_OSN_9699_lociStitched	2	1729	2197.72	119.2296	Zfp1	Ldhd,Ctrb1	Zfp1	745	0	Cdk8
chr18	56904076	56913873	2_OSN_4944_lociStitched	2	1688	3390.7417	1314.7574	Lmnb1		Lmnb1	746	0	Cdk8
chr12	4563582	4564537	1_OSN_2128_lociStitched	1	956	2267.552	192.528		Itsn2	Itsn2	747	0	Cdk8
chr4	46678038	46678990	1_OSN_6900_lociStitched	1	953	2166.6568	96.152	Gabbr2	Tbc1d2	Tbc1d2	748	0	Cdk8
chr2	72345830	72354244	2_OSN_5693_lociStitched	2	1543	2704.2596	635.257		Cdca7	Cdca7	749	0	Cdk8
chr3	54785645	54794617	2_OSN_6409_lociStitched	2	1601	2756.1984	687.2552			Ccna1	750	0	Cdk8
chr9	30858973	30864041	2_OSN_9880_lociStitched	2	1440	2067.2372	0	Zbtb44	Zbtb44	Zbtb44	751	0	Cdk8
chr14	106319658	106320994	1_OSN_3485_lociStitched	1	1337	2066.6584	0		Spry2	Spry2	752	0	Cdk8
chr6	34137211	34141909	2_OSN_8196_lociStitched	2	1667	2403.9666	337.3164		Slc35b4	Slc35b4	753	0	Cdk8
chr8	3546368	3552822	2_OSN_9284_lociStitched	2	1314	2244.7012	178.7758		C330021F23Rik,Mcoln1,2310057J16Rik,Pnpla6	C330021F23Rik	754	0	Cdk8
chr8	121041141	121048509	2_OSN_9734_lociStitched	2	1420	2459.4384	398.6088	Cdh13		Cdh13	755	0	Cdk8
chr19	38138264	38139095	1_OSN_5261_lociStitched	1	832	2060.6307	0	Cep55	Gpr120,Myof	Cep55	756	0	Cdk8
chr10	30452967	30457850	2_OSN_965_lociStitched	2	1732	2329.6793	269.0533	Ncoa7		Ncoa7	757	0	Cdk8
chr11	26059242	26071170	2_OSN_1569_lociStitched	2	1210	2562.1344	506.94	5730522E02Rik		5730522E02Rik	758	0	Cdk8
chr17	37164255	37165122	1_OSN_4458_lociStitched	1	868	2051.9289	0		H2-M5,Zfp57,2410137M14Rik,Mog,Gabbr1	Mog	759	0	Cdk8
chr2	59888360	59889350	1_OSN_5624_lociStitched	1	991	2075.832	24.156	Baz2b		Baz2b	760	0	Cdk8
chr19	23541988	23555277	2_OSN_5180_lociStitched	2	1701	2906.3043	855.8116		Mamdc2	Mamdc2	761	0	Cdk8
chr9	103406805	103416710	2_OSN_10222_lociStitched	2	1301	2320.7415	272.3875	Tmem108	Bfsp2	Bfsp2	762	0	Cdk8
chr3	52057708	52058720	1_OSN_6394_lociStitched	1	1013	2378.2	330.1144		Foxo1	Foxo1	763	0	Cdk8
chr13	52015693	52016983	1_OSN_2790_lociStitched	1	1291	2162.04	114.81			Gadd45g	764	0	Cdk8
chr8	86821078	86831678	2_OSN_9576_lociStitched	2	1321	2941.5	894.64		D8Ertd738e,Mri1,Ccdc130	Ccdc130	765	0	Cdk8
chr12	12183991	12184803	1_OSN_2138_lociStitched	1	813	2338.6412	293.0508			Fam49a	766	0	Cdk8
chr2	44380409	44394350	2_OSN_5581_lociStitched	2	1957	3340.2636	1295.1189			Gtdc1	767	0	Cdk8
chr18	75624283	75625079	1_OSN_5027_lociStitched	1	797	2573.2292	529.8176	Gm672		Smad7	768	0	Cdk8
chr10	40082580	40083435	1_OSN_1006_lociStitched	1	856	2099.6235	56.601	Cdk19		Cdk19	769	0	Cdk8
chr11	107392659	107400918	2_OSN_2019_lociStitched	2	1285	2985.6285	955.5663		Helz	Helz	770	0	Cdk8
chr6	100285247	100286343	1_OSN_8501_lociStitched	1	1097	2442.6552	415.6032		Rybp	Rybp	771	0	Cdk8
chr4	57932572	57933991	1_OSN_6952_lociStitched	1	1420	2331.1332	305.9364		D630039A03Rik,Txn1	D630039A03Rik	772	0	Cdk8
chr2	181653146	181653894	1_OSN_6215_lociStitched	1	749	2977.414	955.2708			Polr3k	773	0	Cdk8
chr12	107413203	107414450	2_OSN_2516_lociStitched	2	1152	2718.9588	699.0682			Vrk1	774	0	Cdk8
chr6	125541652	125542626	1_OSN_8602_lociStitched	1	975	2358.541	339.2442	Vwf		Vwf	775	0	Cdk8
chr12	62710618	62724712	2_OSN_2319_lociStitched	2	1728	2101.4154	90.2016	Lrfn5		Lrfn5	776	0	Cdk8
chr11	55137204	55138904	2_OSN_1688_lociStitched	2	1431	2430.49	421.26		Fat2	Fat2	777	0	Cdk8
chr10	41186875	41187821	1_OSN_1011_lociStitched	1	947	2027.8456	18.6362		Ppil6,Zbtb24,Smpd2,Mical1	Mical1	778	0	Cdk8
chr2	165719928	165725066	2_OSN_6097_lociStitched	2	1765	3390.5662	1385.2048		Zmynd8	Zmynd8	779	0	Cdk8
chr11	4145800	4147726	2_OSN_1443_lociStitched	2	1290	2283.273	277.9218		Gatsl3,Lif,Osm	Osm	780	0	Cdk8
chr4	133215542	133216456	1_OSN_7254_lociStitched	1	915	2005.1332	0		Zdhhc18,Pigv	Pigv	781	0	Cdk8
chr2	93767638	93768633	1_OSN_5768_lociStitched	1	996	2094.3755	90.6445		Gm13889	Gm13889	782	0	Cdk8
chr18	76832964	76835327	3_OSN_5034_lociStitched	3	1588	1996.4987	0			Skor2	783	0	Cdk8
chr4	106531939	106532565	1_OSN_7088_lociStitched	1	627	2275.1344	281.0114			Ssbp3	784	0	Cdk8
chr1	135293890	135294788	1_OSN_523_lociStitched	1	899	1993.7396	0	Sox13	Etnk2,Ren2,Ren1	Sox13	785	0	Cdk8
chr1	59432748	59434609	2_OSN_211_lociStitched	2	1595	2737.531	744.0278			Fzd7	786	0	Cdk8
chr15	88667887	88668722	1_OSN_3848_lociStitched	1	836	2379.6665	386.438		Alg12,Creld2,Pim3	Creld2	787	0	Cdk8
chr19	33030569	33033137	2_OSN_5240_lociStitched	2	1144	2730.5544	739.8408			Pten	788	0	Cdk8
chr13	23833718	23834547	1_OSN_2644_lociStitched	1	830	1989.3513	0		Hist1h1a,Hist1h3b,Hist1h4a,Hist1h1c,Hist1h4c,Trim38,Hist1h4b,Hist1h2bb,Hist1h1t,Hist1h2ab,Hfe,Hist1h3c,Hist1h3a	Hist1h3c	789	0	Cdk8
chr6	28698184	28712949	3_OSN_8154_lociStitched	3	1930	2930.8525	943.4835	Snd1		Lrrc4	790	0	Cdk8
chr16	30062920	30063517	1_OSN_4047_lociStitched	1	598	2273.4357	286.5003		Hes1	Hes1	791	0	Cdk8
chr3	122136782	122137600	1_OSN_6626_lociStitched	1	819	1986.104	0	Bcar3		Bcar3	792	0	Cdk8
chr5	114046499	114047747	1_OSN_7814_lociStitched	1	1249	2381.3088	397.7376			Cmklr1	793	0	Cdk8
chr6	28966940	28967732	1_OSN_8157_lociStitched	1	793	2190.672	209.0088		Lep,Mir129-1	Mir129-1	794	0	Cdk8
chr12	100580033	100582971	3_OSN_2471_lociStitched	3	2279	2725.8764	748.6024	Foxn3		Foxn3	795	0	Cdk8
chr4	125406371	125414464	2_OSN_7197_lociStitched	2	1198	2754.0479	777.7373			2610028E06Rik	796	0	Cdk8
chr1	137113999	137114858	1_OSN_545_lociStitched	1	860	2409.2373	435.8566		Elf3,Gpr37l1	Elf3	797	0	Cdk8
chr5	64891420	64892157	1_OSN_7602_lociStitched	1	738	2201.7875	229.6492			Klf3	798	0	Cdk8
chr1	77493309	77499912	2_OSN_319_lociStitched	2	1521	2780.5233	808.8675	Epha4		Epha4	799	0	Cdk8
chr1	15779114	15782330	2_OSN_72_lociStitched	2	1378	2138.64	167.5536		Terf1	Terf1	800	0	Cdk8
chr13	30157343	30173185	3_OSN_2667_lociStitched	3	1740	3851.1902	1880.4454			Mboat1	801	0	Cdk8
chr18	69941506	69942458	1_OSN_5011_lociStitched	1	953	1970.5448	0			Ccdc68	802	0	Cdk8
chr10	84660167	84672504	2_OSN_1252_lociStitched	2	1624	2509.3458	540.3606		Cry1	Cry1	803	0	Cdk8
chr15	79764871	79765650	1_OSN_3817_lociStitched	1	780	1968.6109	0		D730005E14Rik,Cbx7,Apobec3	Cbx7	804	0	Cdk8
chr11	89472670	89497587	4_OSN_1907_lociStitched	4	2214	2686.0526	717.6096			Ankfn1	805	0	Cdk8
chr12	21468349	21469263	1_OSN_2178_lociStitched	1	915	2070.9412	104.9272		Ywhaq	Ywhaq	806	0	Cdk8
chr17	15515574	15519743	3_OSN_4334_lociStitched	3	2623	3341.4535	1377.8545		Gm10510,Fam120b,Dll1	Dll1	807	0	Cdk8
chr10	59369980	59371002	1_OSN_1091_lociStitched	1	1023	2230.1062	268.0706		Dnajb12,Ddit4	Dnajb12	808	0	Cdk8
chr10	23525774	23533601	2_OSN_933_lociStitched	2	1592	3192.6333	1231.9698	1110021L09Rik	Vnn3,Rps12	1110021L09Rik	809	0	Cdk8
chr11	22507513	22508107	1_OSN_1546_lociStitched	1	595	2031.3018	71.9334			Tmem17	810	0	Cdk8
chr2	170597473	170601630	2_OSN_6150_lociStitched	2	1394	2451.3829	493.4359	Dok5		Dok5	811	0	Cdk8
chr11	86648079	86649131	1_OSN_1872_lociStitched	1	1053	2026.4676	70.9048		Dhx40	Dhx40	812	0	Cdk8
chr4	13700476	13708564	2_OSN_6797_lociStitched	2	1250	2140.0848	188.4504	Runx1t1	Runx1t1	Runx1t1	813	0	Cdk8
chr2	32763530	32764523	1_OSN_5544_lociStitched	1	994	2024.8263	78.5463	Fam129b		Fam129b	814	0	Cdk8
chr6	100369906	100372686	2_OSN_8503_lociStitched	2	1703	2857.006	912.674			Rybp	815	0	Cdk8
chr10	62810374	62823873	3_OSN_1135_lociStitched	3	2171	3158.766	1214.91		Sirt1,Dnajc12	Sirt1	816	0	Cdk8
chr9	9268906	9269812	1_OSN_9801_lociStitched	1	907	2098.6584	155.4696		Arhgap42	Arhgap42	817	0	Cdk8
chr5	117846524	117847198	1_OSN_7847_lociStitched	1	675	2111.1028	173.892		Ksr2,Rfc5,Wsb2	Rfc5	818	0	Cdk8
chr2	83550377	83559168	2_OSN_5744_lociStitched	2	1450	2453.5681	516.9108		Itgav	Itgav	819	0	Cdk8
chr4	118698546	118699789	1_OSN_7140_lociStitched	1	1244	2007.1964	74.7043			Lao1	820	0	Cdk8
chr10	61391440	61392698	1_OSN_1117_lociStitched	1	1259	2365.04	432.6262	Col13a1		Col13a1	821	0	Cdk8
chr19	37474940	37476009	1_OSN_5251_lociStitched	1	1070	1959.5839	28.5423	Kif11	Hhex	Kif11	822	0	Cdk8
chr9	41982263	41999365	3_OSN_9926_lociStitched	3	1872	4155.786	2228.3906		Sorl1	Sorl1	823	0	Cdk8
chr10	59599481	59611088	2_OSN_1098_lociStitched	2	1412	3166.3896	1239.6276		Spock2	Spock2	824	0	Cdk8
chr9	44402935	44403840	1_OSN_9947_lociStitched	1	906	2010.367	85.1605		Ddx6	Ddx6	825	0	Cdk8
chr11	11781313	11782478	1_OSN_1493_lociStitched	1	1166	1924.9295	0	Ddc		Ddc	826	0	Cdk8
chr10	115998756	116000626	2_OSN_1375_lociStitched	2	1811	2054.756	130.152	Cnot2		Cnot2	827	0	Cdk8
chr19	5806301	5807102	1_OSN_5096_lociStitched	1	802	2268.0315	343.629		Scyl1,Neat1,Malat1	Malat1	828	0	Cdk8
chr2	21885493	21898880	2_OSN_5471_lociStitched	2	1183	2088.372	164.6601			Myo3a	829	0	Cdk8
chr4	142817827	142828846	2_OSN_7335_lociStitched	2	1327	2479.275	556.4595		Prdm2	Prdm2	830	0	Cdk8
chr10	70190630	70205145	3_OSN_1178_lociStitched	3	1909	3043.7955	1123.461			Phyhipl	831	0	Cdk8
chr17	15344012	15345671	2_OSN_4330_lociStitched	2	1642	2397.7527	478.4556			Gm10510	832	0	Cdk8
chr3	137495913	137496857	1_OSN_6689_lociStitched	1	945	2172.616	254.88		H2afz,Dnajb14	H2afz	833	0	Cdk8
chr16	57242991	57243849	1_OSN_4157_lociStitched	1	859	2198.625	285.8856		Tmem30c,Tbc1d23	Tbc1d23	834	0	Cdk8
chr10	84017088	84017957	1_OSN_1240_lociStitched	1	870	2079.9515	167.5432		Ckap4,Tcp11l2	Ckap4	835	0	Cdk8
chr3	11211149	11212961	2_OSN_6248_lociStitched	2	1290	1912.0224	0			Snx16	836	0	Cdk8
chr19	17212146	17213357	1_OSN_5149_lociStitched	1	1212	1911.4424	0	Prune2		Prune2	837	0	Cdk8
chr2	168784552	168785568	1_OSN_6134_lociStitched	1	1017	2416.2512	507.5936		Zfp64	Zfp64	838	0	Cdk8
chr1	88078732	88085159	2_OSN_351_lociStitched	2	1672	2698.0546	789.8783	Armc9		Armc9	839	0	Cdk8
chr8	14014372	14015384	1_OSN_9328_lociStitched	1	1013	1985.3416	78.0252		2610019F03Rik	2610019F03Rik	840	0	Cdk8
chr2	22747132	22756399	2_OSN_5475_lociStitched	2	1480	2464.0953	558.8001	Pdss1		Pdss1	841	0	Cdk8
chr9	31903031	31903617	1_OSN_9890_lociStitched	1	587	2024.5714	121.4192		Arhgap32	Arhgap32	842	0	Cdk8
chr17	28921725	28922477	1_OSN_4386_lociStitched	1	753	1901.5824	0		Mapk13,Brpf3	Mapk13	843	0	Cdk8
chr14	99723756	99724385	1_OSN_3450_lociStitched	1	630	2030.7894	130.203		Klf5	Klf5	844	0	Cdk8
chr7	72598723	72599847	1_OSN_8914_lociStitched	1	1125	2088.8416	190.0684			Tjp1	845	0	Cdk8
chr2	19302418	19315018	2_OSN_5449_lociStitched	2	1929	2590.56	695.52	Msrb2		Msrb2	846	0	Cdk8
chr14	99665688	99678209	3_OSN_3447_lociStitched	3	2162	3355.628	1461.2007		Klf5	Klf5	847	0	Cdk8
chr1	75585302	75598900	2_OSN_299_lociStitched	2	1619	5541.185	3648.3434		Slc4a3	Slc4a3	848	0	Cdk8
chr13	114520854	114526986	2_OSN_3069_lociStitched	2	1350	3184.3476	1295.0784			Arl15	849	0	Cdk8
chr6	60592089	60597889	2_OSN_8308_lociStitched	2	1415	1916.9	31.32			Snca	850	0	Cdk8
chr19	42210160	42211146	1_OSN_5281_lociStitched	1	987	2009.8624	133.5044		Pi4k2a,Zfyve27,Morn4,Marveld1,Avpi1	Avpi1	851	0	Cdk8
chr16	35587840	35588620	1_OSN_4089_lociStitched	1	781	2180.646	306.774	Sema5b		Sema5b	852	0	Cdk8
chr5	65038454	65039558	1_OSN_7604_lociStitched	1	1105	2192.9856	319.3872			Klf3	853	0	Cdk8
chr5	8423915	8424874	1_OSN_7411_lociStitched	1	960	1949.647	80.7478	Slc25a40	Dbf4	Slc25a40	854	0	Cdk8
chr17	47876080	47877026	1_OSN_4501_lociStitched	1	947	2066.537	198.5654	Tcfeb	Tcfeb,Pgc,Frs3	Tcfeb	855	0	Cdk8
chr6	7656736	7663321	2_OSN_8102_lociStitched	2	1228	2242.1925	376.0035		Asns	Asns	856	0	Cdk8
chr10	46450267	46461302	3_OSN_1058_lociStitched	3	1876	2128.6515	262.633				857	0	Cdk8
chr6	55741512	55742827	1_OSN_8299_lociStitched	1	1316	2046.2715	182.3905		Ccdc129	Ccdc129	858	0	Cdk8
chr4	116825141	116825878	1_OSN_7125_lociStitched	1	738	2108.0411	248.8112		Rps8,Snord55,Tctex1d4,Btbd19,Snord38a,Plk3,Kif2c	Snord38a	859	0	Cdk8
chr15	74361172	74366659	2_OSN_3784_lociStitched	2	1532	3561.063	1705.3596	Bai1		Bai1	860	0	Cdk8
chr8	87438974	87439767	1_OSN_9582_lociStitched	1	794	1851.0206	4.3615	Mast1	Klf1,Syce2,Rtbdn,Dnase2a,Gcdh	Dnase2a	861	0	Cdk8
chr12	103968465	103969168	1_OSN_2494_lociStitched	1	704	2472.8025	627.6384		D230037D09Rik,LOC100233175,Moap1,Itpk1,Ubr7,Mir1936	Moap1	862	0	Cdk8
chr8	123056306	123057280	1_OSN_9743_lociStitched	1	975	2123.9044	279.3432	Gse1	Gse1	Gse1	863	0	Cdk8
chr7	37463045	37476184	2_OSN_8836_lociStitched	2	1550	2815.6877	972.286		Tshz3	Tshz3	864	0	Cdk8
chr18	80381172	80383119	2_OSN_5054_lociStitched	2	1345	2346.3297	504.273		Txnl4a,1110032A13Rik,Adnp2	1110032A13Rik	865	0	Cdk8
chr9	70042233	70043051	1_OSN_10103_lociStitched	1	819	1983.8136	141.7594		Myo1e	Myo1e	866	0	Cdk8
chr2	20659052	20660136	1_OSN_5467_lociStitched	1	1085	1838.6808	0	Etl4		Etl4	867	0	Cdk8
chr10	82806815	82809352	2_OSN_1232_lociStitched	2	1398	2037.9721	203.4674		D10Wsu102e,Slc41a2	Slc41a2	868	0	Cdk8
chr9	49559299	49560181	1_OSN_9986_lociStitched	1	883	1895.418	61.5636	Ncam1		Ncam1	869	0	Cdk8
chr8	70944058	70944969	1_OSN_9512_lociStitched	1	912	1949.9955	116.9724	Csgalnact1		Sh2d4a	870	0	Cdk8
chr18	67656826	67666825	2_OSN_4999_lociStitched	2	2176	3219.678	1388.8611	Spire1	Slmo1,Afg3l2	Slmo1	871	0	Cdk8
chr11	86249348	86254930	2_OSN_1868_lociStitched	2	1573	2489.572	659.7924		Rnft1	Rnft1	872	0	Cdk8
chr12	12916267	12917170	1_OSN_2151_lociStitched	1	904	2173.4307	346.9326		Mycn	Mycn	873	0	Cdk8
chr6	39081223	39082934	2_OSN_8225_lociStitched	2	1389	2255.4402	429.2899		Parp12	Parp12	874	0	Cdk8
chr5	147966720	147967610	1_OSN_8048_lociStitched	1	891	2075.836	250.179		Gsx1	Gsx1	875	0	Cdk8
chr2	167355489	167366175	2_OSN_6122_lociStitched	2	1227	3262.4358	1437.267	Snai1	Rnf114,Spata2	Snai1	876	0	Cdk8
chr12	81110944	81124742	2_OSN_2394_lociStitched	2	1702	3144.5642	1321.8484			Zfp36l1	877	0	Cdk8
chr6	112899075	112900921	1_OSN_8530_lociStitched	1	1847	1979.835	158.9406		Srgap3	Srgap3	878	0	Cdk8
chr3	33889182	33890145	1_OSN_6344_lociStitched	1	964	1877.2722	61.5357		Fxr1	Fxr1	879	0	Cdk8
chr5	149513304	149514021	1_OSN_8063_lociStitched	1	718	2094.0702	280.4187		2210417A02Rik	2210417A02Rik	880	0	Cdk8
chr2	160481681	160482620	1_OSN_6062_lociStitched	1	940	1810.1103	0	Top1		Top1	881	0	Cdk8
chr13	59005952	59013769	2_OSN_2838_lociStitched	2	1506	2575.7015	769.1928	Ntrk2		Ntrk2	882	0	Cdk8
chrX	90909066	90918687	2_OSN_10497_lociStitched	2	1567	2141.6346	336.735	Pcyt1b	Pcyt1b,Gm6985,Pola1	Pcyt1b	883	0	Cdk8
chr2	59471663	59472643	1_OSN_5621_lociStitched	1	981	1804.768	0	Tanc1		Tanc1	884	0	Cdk8
chr11	44559944	44560920	1_OSN_1632_lociStitched	1	977	1804.624	0	Ebf1		Ebf1	885	0	Cdk8
chr8	15843017	15845331	2_OSN_9335_lociStitched	2	1633	2052.518	248.2922			Myom2	886	0	Cdk8
chr10	36931863	36939016	2_OSN_986_lociStitched	2	1817	2295.3977	491.4111			Marcks	887	0	Cdk8
chr8	109039793	109040547	1_OSN_9667_lociStitched	1	755	2181.5482	379.0358	Cdh3		Cdh3	888	0	Cdk8
chr5	128168734	128169816	1_OSN_7920_lociStitched	1	1083	1931.6946	131.2466	Glt1d1		Glt1d1	889	0	Cdk8
chr9	37292583	37293531	1_OSN_9907_lociStitched	1	949	1800.4416	0		BC024479,Esam	BC024479	890	0	Cdk8
chr11	71577114	71579232	2_OSN_1771_lociStitched	2	1326	2402.6592	606.3834	Wscd1		Wscd1	891	0	Cdk8
chr8	66878198	66887900	2_OSN_9490_lociStitched	2	1202	2446.8444	651.0042			Mir710	892	0	Cdk8
chr5	129660903	129662479	1_OSN_7927_lociStitched	1	1577	2287.2488	491.712	Gpr133		Gpr133	893	0	Cdk8
chr15	102073324	102074272	1_OSN_3908_lociStitched	1	949	2346.4896	554.58	Rarg	Zfp740,Itgb7,Mfsd5	Rarg	894	0	Cdk8
chr3	30622776	30623973	1_OSN_6329_lociStitched	1	1198	2116.4157	324.9855		Samd7	Samd7	895	0	Cdk8
chr8	24273162	24274151	1_OSN_9351_lociStitched	1	990	2151.6684	360.5894		Mir486,Agpat6,Nkx6-3	Nkx6-3	896	0	Cdk8
chr1	158598688	158600322	2_OSN_633_lociStitched	2	1443	2140.54	349.676	Tor3a	Fam20b	Tor3a	897	0	Cdk8
chr6	84994628	84995207	1_OSN_8402_lociStitched	1	580	1789.11	0	Exoc6b	Npm3-ps1	Exoc6b	898	0	Cdk8
chr18	34937293	34938906	1_OSN_4845_lociStitched	1	1614	2032.0574	243.0791	Kdm3b	Fam53c,Cdc25c	Kdm3b	899	0	Cdk8
chr5	131966343	131967609	1_OSN_7944_lociStitched	1	1267	2144.9838	356.2524	Auts2		Wbscr17	900	0	Cdk8
chr17	84750255	84755094	2_OSN_4656_lociStitched	2	2150	2313.5259	525.0315	Thada		Thada	901	0	Cdk8
chr10	36643875	36656214	2_OSN_985_lociStitched	2	1180	2512.2204	724.2993		Hdac2	Hdac2	902	0	Cdk8
chr5	142915991	142916859	1_OSN_8015_lociStitched	1	869	2416.6856	630.8624	Foxk1	C330006K01Rik	C330006K01Rik	903	0	Cdk8
chr1	166391111	166401507	2_OSN_666_lociStitched	2	1050	2865.1376	1080.1444		Atp1b1	Atp1b1	904	0	Cdk8
chr9	61515159	61516470	1_OSN_10061_lociStitched	1	1312	2073.8709	291.9597			Rplp1	905	0	Cdk8
chr13	113252258	113253581	1_OSN_3059_lociStitched	1	1324	2195.3862	414.7605		Il6st	Il6st	906	0	Cdk8
chr11	95565293	95566043	1_OSN_1923_lociStitched	1	751	1881.75	103.8		Zfp652,Phb,B130006D01Rik	B130006D01Rik	907	0	Cdk8
chr10	77828696	77830894	2_OSN_1212_lociStitched	2	1696	2181.9546	407.0696		Rrp1,Agpat3	Agpat3	908	0	Cdk8
chr3	9008384	9009250	1_OSN_6233_lociStitched	1	867	1894.5482	121.9328		Tpd52	Tpd52	909	0	Cdk8
chr16	38558387	38558980	1_OSN_4106_lociStitched	1	594	2044.4861	276.8717		Poglut1,Tmem39a,4930455C21Rik	Tmem39a	910	0	Cdk8
chrX	100633203	100633921	1_OSN_10526_lociStitched	1	719	1761.1822	0	Tsix	Xist,Tsx	Tsix	911	0	Cdk8
chr1	188742217	188753500	3_OSN_769_lociStitched	3	1843	2499.1845	739.0365		D1Pas1	D1Pas1	912	0	Cdk8
chrX	12623919	12624670	1_OSN_10368_lociStitched	1	752	1759.8183	0		Usp9x	Usp9x	913	0	Cdk8
chr13	53279190	53280121	1_OSN_2801_lociStitched	1	932	1758.1935	0	Ror2		Ror2	914	0	Cdk8
chr2	30634542	30635190	1_OSN_5526_lociStitched	1	649	1984.6296	232.1136		Mettl11a,Asb6,1700001O22Rik	1700001O22Rik	915	0	Cdk8
chr12	118922421	118923246	1_OSN_2563_lociStitched	1	826	1910.865	158.73	Rapgef5		Cdca7l	916	0	Cdk8
chr10	24525445	24533217	2_OSN_938_lociStitched	2	1168	2630.0448	879.7904	Enpp3		Enpp3	917	0	Cdk8
chr12	53496022	53496701	1_OSN_2274_lociStitched	1	680	1900.1136	149.9911			Arhgap5	918	0	Cdk8
chr10	119267500	119275440	2_OSN_1392_lociStitched	2	1016	1986.588	239.788	Grip1	Grip1	Grip1	919	0	Cdk8
chr4	53351820	53353228	2_OSN_6916_lociStitched	2	1364	2504.5504	759.4752			AI427809	920	0	Cdk8
chr11	95172573	95174382	3_OSN_1917_lociStitched	3	1735	1760.6997	15.9192		Myst2,Tac4,Fam117a	Myst2	921	0	Cdk8
chr17	51976160	51979418	2_OSN_4530_lociStitched	2	1445	1960.9902	216.9828		Satb1	Satb1	922	0	Cdk8
chr7	104867299	104875543	2_OSN_9047_lociStitched	2	1391	2518.542	774.936	Clns1a,Aqp11		Aqp11	923	0	Cdk8
chr2	115548964	115550237	1_OSN_5833_lociStitched	1	1274	1743.5008	0	BC052040		Mir1951	924	0	Cdk8
chr6	128410566	128416620	2_OSN_8625_lociStitched	2	1820	2516.0424	774.912	Gm10069	Itfg2,Fkbp4	Gm10069	925	0	Cdk8
chr11	62242365	62244520	2_OSN_1721_lociStitched	2	1293	2370.7155	630.984	Ncor1	Pigl	Ncor1	926	0	Cdk8
chr2	20366745	20367532	1_OSN_5453_lociStitched	1	788	1889.6657	152.1271	Etl4		Etl4	927	0	Cdk8
chr6	119364465	119369724	2_OSN_8560_lociStitched	2	1505	3072.8337	1336.8378	Adipor2		Adipor2	928	0	Cdk8
chr11	63765989	63771211	2_OSN_1742_lociStitched	2	1668	3085.6798	1350.4092		Hs3st3b1	Hs3st3b1	929	0	Cdk8
chr18	30668369	30679447	2_OSN_4818_lociStitched	2	1623	2297.5772	563.8702			Pik3c3	930	0	Cdk8
chr17	56972466	56973551	1_OSN_4538_lociStitched	1	1086	1856.1095	123.5815		Acsbg2,1700061G19Rik,Rfx2	Rfx2	931	0	Cdk8
chr10	66546199	66547268	1_OSN_1149_lociStitched	1	1070	1907.096	174.9953	Reep3	Jmjd1c	Reep3	932	0	Cdk8
chr6	122612514	122614260	2_OSN_8578_lociStitched	2	1458	2638.0314	906.3486		Nanogpd,Dppa3,Nanog	Dppa3	933	0	Cdk8
chr19	44354833	44355913	2_OSN_5299_lociStitched	2	1042	1921.86	192.24		Scd2	Scd2	934	0	Cdk8
chr17	33736673	33737464	1_OSN_4432_lociStitched	1	792	1915.802	186.2014	Myo1f	Zfp414,Pram1	Zfp414	935	0	Cdk8
chr8	122858093	122859390	1_OSN_9741_lociStitched	1	1298	2100.2321	371.3311			Gse1	936	0	Cdk8
chr11	117491004	117500017	2_OSN_2088_lociStitched	2	1310	2850.8119	1124.8224		2900041M22Rik,Tnrc6c	Tnrc6c	937	0	Cdk8
chr18	30280875	30282018	1_OSN_4815_lociStitched	1	1144	1791.4239	68.6943			Pik3c3	938	0	Cdk8
chr2	55062271	55065205	2_OSN_5608_lociStitched	2	1177	1831.4028	109.7316			Kcnj3	939	0	Cdk8
chr5	131914227	131925516	2_OSN_7943_lociStitched	2	1467	3616.9956	1896.552	Auts2		Wbscr17	940	0	Cdk8
chr5	118801078	118804104	2_OSN_7849_lociStitched	2	1461	1781.7088	64.7564			2410131K14Rik	941	0	Cdk8
chr17	10271367	10273031	2_OSN_4304_lociStitched	2	1049	1897.792	182.3744			Qk	942	0	Cdk8
chr17	57008637	57009589	1_OSN_4539_lociStitched	1	953	1714.4568	0	Acsbg2	1700061G19Rik,Rfx2	Acsbg2	943	0	Cdk8
chr2	28361728	28365199	2_OSN_5499_lociStitched	2	1435	2208.5973	496.0059		1700007K13Rik,Gbgt1,Mrps2,Ralgds	Ralgds	944	0	Cdk8
chr16	90299762	90310830	2_OSN_4216_lociStitched	2	1708	3754.2656	2043.1528		Srsf15	Srsf15	945	0	Cdk8
chr5	53857769	53859125	1_OSN_7574_lociStitched	1	1357	2182.7532	472.7016			Rbpj	946	0	Cdk8
chr13	24603866	24610292	2_OSN_2647_lociStitched	2	1576	2149.497	442.7514			Gm11346	947	0	Cdk8
chr14	48192256	48193061	1_OSN_3239_lociStitched	1	806	1705.956	0		Atg14	Atg14	948	0	Cdk8
chr19	38594577	38601863	2_OSN_5266_lociStitched	2	1363	2256.4742	551.5502	Plce1		Plce1	949	0	Cdk8
chr11	62307997	62308877	1_OSN_1722_lociStitched	1	881	2386.912	682.264	Pigl	Ncor1,Cenpv	Pigl	950	0	Cdk8
chr3	26962204	26963405	2_OSN_6298_lociStitched	2	1189	1703.018	0			Ect2	951	0	Cdk8
chr18	82946950	82948783	2_OSN_5071_lociStitched	2	1118	1804.0386	103.7478			Zfp236	952	0	Cdk8
chr3	65461052	65461810	1_OSN_6434_lociStitched	1	759	1700.1182	0		Lekr1	Lekr1	953	0	Cdk8
chr4	10940912	10941926	1_OSN_6780_lociStitched	1	1015	1891.5156	192.8628		Plekhf2	Plekhf2	954	0	Cdk8
chr11	72389805	72390750	1_OSN_1779_lociStitched	1	946	1993.4775	297.7695		Spns3,Ube2g1	Spns3	955	0	Cdk8
chr1	74871159	74872294	1_OSN_293_lociStitched	1	1136	1929.1595	237.5555		Wnt10a,Cdk5r2	Cdk5r2	956	0	Cdk8
chr11	117180985	117182314	1_OSN_2081_lociStitched	1	1330	2027.9211	338.6292	Sept9	Sept9	Sept9	957	0	Cdk8
chr12	85542980	85552631	2_OSN_2427_lociStitched	2	1444	4778.2101	3091.2153	C130039O16Rik	C130039O16Rik	C130039O16Rik	958	0	Cdk8
chr2	142943010	142951107	2_OSN_5951_lociStitched	2	1468	1870.407	183.8019		Otor	Otor	959	0	Cdk8
chr9	42996480	43003277	3_OSN_9935_lociStitched	3	2159	2969.6093	1287.3518	Pou2f3	Oaf	Pou2f3	960	0	Cdk8
chr18	64173410	64179554	2_OSN_4970_lociStitched	2	1633	2391.2448	713.3184			St8sia3	961	0	Cdk8
chr13	44113894	44114700	1_OSN_2742_lociStitched	1	807	1955.8396	277.9894			Cd83	962	0	Cdk8
chr5	22906724	22919606	3_OSN_7465_lociStitched	3	2725	3734.4918	2064.9846		Mll5	Mll5	963	0	Cdk8
chr1	90703268	90706995	2_OSN_377_lociStitched	2	1412	2260.7982	593.7111			Arl4c	964	0	Cdk8
chr2	119615493	119616460	1_OSN_5857_lociStitched	1	968	1666.9146	0		Itpka,Tyro3,Ltk,Rpap1	Rpap1	965	0	Cdk8
chr1	59505007	59506122	1_OSN_215_lociStitched	1	1116	1827.039	162.567		Fzd7	Fzd7	966	0	Cdk8
chr9	61112904	61116419	2_OSN_10052_lociStitched	2	1996	2505.8435	844.303			Tle3	967	0	Cdk8
chr9	61208965	61209654	1_OSN_10055_lociStitched	1	690	1895.439	234.5356		Tle3	Tle3	968	0	Cdk8
chr17	45766523	45767400	1_OSN_4486_lociStitched	1	878	1845.6465	185.6609	Capn11	Gm7325,Slc29a1	Gm7325	969	0	Cdk8
chr4	73903676	73905912	2_OSN_6985_lociStitched	2	1690	2272.2232	613.3348	Kdm4c		Kdm4c	970	0	Cdk8
chr10	94682830	94683583	1_OSN_1305_lociStitched	1	754	1682.5032	25.5267	Cradd		Cradd	971	0	Cdk8
chr15	79732639	79739819	3_OSN_3814_lociStitched	3	1808	4068.906	2413.198	Apobec3	D730005E14Rik,Cbx7	D730005E14Rik	972	0	Cdk8
chr4	124811451	124811907	1_OSN_7185_lociStitched	1	457	1844.9304	192.5232		Zc3h12a,Meaf6	Zc3h12a	973	0	Cdk8
chr3	86997360	86999025	2_OSN_6498_lociStitched	2	1486	2123.208	471.861		Kirrel	Kirrel	974	0	Cdk8
chr1	155223417	155224385	1_OSN_621_lociStitched	1	969	1649.3752	0		Lamc1,1700012A16Rik,E330020D12Rik	E330020D12Rik	975	0	Cdk8
chr16	90165344	90166356	1_OSN_4214_lociStitched	1	1013	1774.7444	126.9048		Gm10789	Gm10789	976	0	Cdk8
chr9	13499346	13504517	2_OSN_9813_lociStitched	2	1476	2684.2661	1038.3368	Maml2	Mtmr2	Maml2	977	0	Cdk8
chr4	138349968	138350971	1_OSN_7298_lociStitched	1	1004	2035.2876	390.8691		Pla2g5,Pla2g2d,Pla2g2a,Pla2g2f	Pla2g2d	978	0	Cdk8
chr5	117232142	117241067	2_OSN_7843_lociStitched	2	1792	2764.965	1120.98			Srrm4	979	0	Cdk8
chr4	142891686	142896659	2_OSN_7337_lociStitched	2	1832	2065.2869	422.2077		Lrrc38,Pdpn	Pdpn	980	0	Cdk8
chr9	58604579	58612623	3_OSN_10034_lociStitched	3	1820	2497.662	856.686		2410076I21Rik	2410076I21Rik	981	0	Cdk8
chr19	38382718	38395823	2_OSN_5262_lociStitched	2	1467	2921.1045	1281.669	Lgi1		Lgi1	982	0	Cdk8
chr1	36001014	36001732	1_OSN_118_lociStitched	1	719	1935.9434	296.6058			Hs6st1	983	0	Cdk8
chr19	27978522	27979887	1_OSN_5202_lociStitched	1	1366	1638.9555	0	Rfx3		Rfx3	984	0	Cdk8
chr3	101853095	101860343	2_OSN_6553_lociStitched	2	1396	2762.2128	1124.1648		Casq2,Nhlh2	Casq2	985	0	Cdk8
chr15	53173777	53175470	2_OSN_3708_lociStitched	2	1515	1971.4985	334.5368	Ext1		Ext1	986	0	Cdk8
chr14	99908819	99910125	1_OSN_3455_lociStitched	1	1307	1634.9814	0			Klf5	987	0	Cdk8
chr11	77551818	77552740	1_OSN_1799_lociStitched	1	923	2095.245	460.9078		Myo18a,Cryba1	Cryba1	988	0	Cdk8
chr3	101518719	101519526	1_OSN_6551_lociStitched	1	808	1632.8838	0			Atp1a1	989	0	Cdk8
chr11	77718105	77718786	1_OSN_1803_lociStitched	1	682	1679.2779	48.351		Sez6,Pipox,Gm11190	Pipox	990	0	Cdk8
chr19	28634857	28641778	2_OSN_5209_lociStitched	2	2198	2859.7572	1229.1696	Glis3		Glis3	991	0	Cdk8
chr4	75657718	75660889	2_OSN_6988_lociStitched	2	1558	1954.2873	323.7591	Ptprd		Ptprd	992	0	Cdk8
chr12	54568300	54576125	2_OSN_2279_lociStitched	2	1500	1791.1425	161.9775	Npas3		Npas3	993	0	Cdk8
chr2	69374004	69382605	2_OSN_5669_lociStitched	2	1226	2065.1001	436.0707	Lrp2		Lrp2	994	0	Cdk8
chr12	111925879	111926840	1_OSN_2540_lociStitched	1	962	1794.2831	166.4452		1700001K19Rik,Wdr20a,Hsp90aa1	1700001K19Rik	995	0	Cdk8
chr6	53151132	53151835	1_OSN_8282_lociStitched	1	704	1624.3518	0			9430076C15Rik	996	0	Cdk8
chr1	34063557	34064527	1_OSN_105_lociStitched	1	971	1946.499	323.01		Dst	Dst	997	0	Cdk8
chr8	91476801	91477843	1_OSN_9597_lociStitched	1	1043	1726.4898	104.0958			Sall1	998	0	Cdk8
chr17	50555833	50567478	3_OSN_4522_lociStitched	3	1895	1980.8145	358.666			Plcl2	999	0	Cdk8
chr10	36331134	36343313	2_OSN_983_lociStitched	2	1394	2165.4262	544.4013	Hs3st5		Hs3st5	1000	0	Cdk8
chr10	56093669	56094706	1_OSN_1077_lociStitched	1	1038	1792.3508	171.4161		Gja1	Gja1	1001	0	Cdk8
chr8	109487036	109487767	1_OSN_9673_lociStitched	1	732	1642.3377	22.0031	Sntb2		Sntb2	1002	0	Cdk8
chr18	34049974	34050773	1_OSN_4833_lociStitched	1	800	1826.514	206.5415	Epb4.1l4a		Epb4.1l4a	1003	0	Cdk8
chr10	80604180	80605019	1_OSN_1224_lociStitched	1	840	1667.5125	49.4171	Zbtb7a	Dapk3,Pias4,Map2k2,Creb3l3,Snord37,Eef2	Zbtb7a	1004	0	Cdk8
chr19	37952020	37956713	2_OSN_5255_lociStitched	2	1701	1976.2223	359.0145			Myof	1005	0	Cdk8
chr13	55348387	55349326	1_OSN_2813_lociStitched	1	940	1616.7702	0	Nsd1		Nsd1	1006	0	Cdk8
chr7	119985104	119995391	2_OSN_9097_lociStitched	2	1754	2924.5941	1309.5351	Tead1		Tead1	1007	0	Cdk8
chr17	7409196	7411646	2_OSN_4284_lociStitched	2	1373	2119.74	504.945	Rps6ka2		Rps6ka2	1008	0	Cdk8
chr10	27713908	27714862	1_OSN_956_lociStitched	1	955	1613.214	0			Ptprk	1009	0	Cdk8
chr5	145266995	145270751	2_OSN_8035_lociStitched	2	1124	2014.3428	403.0188		Nptx2	Nptx2	1010	0	Cdk8
chr15	10615155	10617848	2_OSN_3576_lociStitched	2	1921	2715.8905	1105.4765	Rai14		Rai14	1011	0	Cdk8
chr2	154291587	154292150	1_OSN_6020_lociStitched	1	564	1816.5758	208.1974	Cbfa2t2	Cbfa2t2	Cbfa2t2	1012	0	Cdk8
chr1	184092966	184093658	1_OSN_748_lociStitched	1	693	1623.0168	17.0232		Vmn1r1,Srp9	Vmn1r1	1013	0	Cdk8
chr8	29014074	29020459	2_OSN_9380_lociStitched	2	1574	1651.161	46.6105			Gm8096	1014	0	Cdk8
chr6	128246190	128247053	1_OSN_8622_lociStitched	1	864	1696.658	95.0163	Tead4		Tead4	1015	0	Cdk8
chr17	29536049	29542967	2_OSN_4397_lociStitched	2	1253	2756.1312	1156.6896		Fgd2	Fgd2	1016	0	Cdk8
chr11	79990875	79991582	1_OSN_1831_lociStitched	1	708	1598.0321	0	Adap2	Rhot1,Rnf135,1110002N22Rik	Rnf135	1017	0	Cdk8
chr18	38304304	38309020	2_OSN_4871_lociStitched	2	1752	3430.89	1833.1092			Pcdh1	1018	0	Cdk8
chr12	3728553	3739441	2_OSN_2121_lociStitched	2	1419	2532.5488	935.2792	Dtnb		Dnmt3a	1019	0	Cdk8
chr4	53965059	53965840	1_OSN_6922_lociStitched	1	782	1597.5355	0.5467			Tmem38b	1020	0	Cdk8
chr18	65772093	65776280	2_OSN_4980_lociStitched	2	1072	2116.9472	520.4441	Zfp532		Zfp532	1021	0	Cdk8
chrX	98591551	98592549	1_OSN_10516_lociStitched	1	999	1758.0768	162.0752		Zmym3,Nono,Gjb1	Gjb1	1022	0	Cdk8
chr7	88625428	88626301	1_OSN_8989_lociStitched	1	874	1595.4948	0	Ap3b2	BC048679,Mir1839,Cpeb1	Ap3b2	1023	0	Cdk8
chr10	95762338	95772246	2_OSN_1319_lociStitched	2	1517	2143.1004	549.894			Btg1	1024	0	Cdk8
chr4	82047159	82047945	1_OSN_7002_lociStitched	1	787	1801.2762	211.1982	Nfib		Nfib	1025	0	Cdk8
chr9	118446461	118447564	1_OSN_10308_lociStitched	1	1104	1656.4854	66.5109	Golga4		Golga4	1026	0	Cdk8
chr10	98815836	98816974	1_OSN_1330_lociStitched	1	1139	1756.3892	167.5136			Dusp6	1027	0	Cdk8
chr7	130479528	130489257	2_OSN_9158_lociStitched	2	1604	3142.467	1554.6942	Arhgap17	Lcmt1	Arhgap17	1028	0	Cdk8
chr13	113560495	113561434	1_OSN_3060_lociStitched	1	940	1931.7108	344.1435		Ppap2a	Ppap2a	1029	0	Cdk8
chr1	120945487	120946330	1_OSN_452_lociStitched	1	844	1590.741	4.9737	Gli2		Gli2	1030	0	Cdk8
chr15	100912385	100913104	1_OSN_3904_lociStitched	1	720	2000.1142	414.5035		Ankrd33,Acvrl1	Ankrd33	1031	0	Cdk8
chr4	84172920	84174819	2_OSN_7019_lociStitched	2	1455	1582.6266	0	Bnc2		Bnc2	1032	0	Cdk8
chr10	84373188	84374377	1_OSN_1250_lociStitched	1	1190	1582.4401	0		Ric8b	Ric8b	1033	0	Cdk8
chr4	109984373	109985506	1_OSN_7107_lociStitched	1	1134	1765.1007	184.3391	Elavl4	Elavl4	Elavl4	1034	0	Cdk8
chr3	121121824	121122736	1_OSN_6614_lociStitched	1	913	1940.3712	364.1616		Cnn3	Cnn3	1035	0	Cdk8
chr7	148210613	148212675	2_OSN_9251_lociStitched	2	1517	1910.6492	340.0238		B4galnt4,Ifitm3,Ifitm6	Ifitm6	1036	0	Cdk8
chr15	56573900	56575358	1_OSN_3720_lociStitched	1	1459	1578.7224	10.4976		Has2	Has2	1037	0	Cdk8
chr11	88396586	88397348	1_OSN_1885_lociStitched	1	763	1602.7146	37.8714	Msi2		Msi2	1038	0	Cdk8
chr11	7431700	7435339	3_OSN_1473_lociStitched	3	2039	1788.2046	224.5263			Igfbp3	1039	0	Cdk8
chr6	47551887	47558914	2_OSN_8250_lociStitched	2	1064	1928.9115	366.8094		Ezh2	Ezh2	1040	0	Cdk8
chr8	127984147	127985058	1_OSN_9764_lociStitched	1	912	2031.0745	474.0844	Sipa1l2		Sipa1l2	1041	0	Cdk8
chr5	13981875	13984110	2_OSN_7422_lociStitched	2	1978	2326.8585	770.181		Sema3e	Sema3e	1042	0	Cdk8
chr4	148287055	148287723	1_OSN_7354_lociStitched	1	669	1765.19	209.8188	Casz1		Casz1	1043	0	Cdk8
chr6	92196225	92198121	2_OSN_8434_lociStitched	2	1658	2055.8328	500.7336		Zfyve20,Trh	Trh	1044	0	Cdk8
chr3	53358922	53366398	2_OSN_6401_lociStitched	2	1270	2162.0592	610.0416	Frem2		Stoml3	1045	0	Cdk8
chr5	76750170	76751372	1_OSN_7665_lociStitched	1	1203	1632.1958	80.7744	Pdcl2	Clock,Nmu	Pdcl2	1046	0	Cdk8
chr18	5011502	5015470	3_OSN_4723_lociStitched	3	1810	1668.1472	117.4528		Svil	Svil	1047	0	Cdk8
chr2	166897466	166898489	OSN_6113	1	1024	2167.0209	616.869		Snord12,1500012F01Rik,Znfx1	Snord12	1048	0	Cdk8
chr5	108526445	108533624	2_OSN_7780_lociStitched	2	1368	1730.139	180.1929	Mtf2	Ccdc18,Tmed5	Tmed5	1049	0	Cdk8
chr1	98771158	98773296	2_OSN_414_lociStitched	2	1358	1549.1948	0		Slco4c1	Slco4c1	1050	0	Cdk8
chr18	13870746	13871715	1_OSN_4761_lociStitched	1	970	1691.2926	143.8965	Zfp521		Zfp521	1051	0	Cdk8
chr4	25722977	25724009	1_OSN_6825_lociStitched	1	1033	1754.8128	208.98	Fut9		Fut9	1052	0	Cdk8
chr3	9098418	9102041	2_OSN_6234_lociStitched	2	1386	1685.7819	141.297			Tpd52	1053	0	Cdk8
chr10	20850436	20851316	1_OSN_918_lociStitched	1	881	1544.136	0	Myb		Myb	1054	0	Cdk8
chr4	57703465	57704281	1_OSN_6947_lociStitched	1	817	1871.3328	328.1952	Palm2		Palm2	1055	0	Cdk8
chr16	30939670	30940454	1_OSN_4055_lociStitched	1	785	1827.112	284.2784			AI480653	1056	0	Cdk8
chr13	48255289	48256284	1_OSN_2768_lociStitched	1	996	1539.3645	0			Id4	1057	0	Cdk8
chr13	9307991	9310728	2_OSN_2590_lociStitched	2	1465	1807.2411	269.3208	Dip2c		Dip2c	1058	0	Cdk8
chr6	112988039	112989175	1_OSN_8531_lociStitched	1	1137	1947.672	410.3232		Thumpd3,Setd5,Gt(ROSA)26Sor	Thumpd3	1059	0	Cdk8
chr19	10306314	10307063	1_OSN_5108_lociStitched	1	750	1768.1643	233.1637	Gm98	1810006K21Rik,Fads1,Fen1	Gm98	1060	0	Cdk8
chr14	27879245	27881714	2_OSN_3176_lociStitched	2	1552	2596.1535	1066.3611	Il17rd		Il17rd	1061	0	Cdk8
chr7	28431994	28433008	1_OSN_8796_lociStitched	1	1015	1537.5282	8.2134		Akt2,Map3k10,Ttc9b,C030039L03Rik	Ttc9b	1062	0	Cdk8
chr7	73010680	73018924	2_OSN_8915_lociStitched	2	1259	3178.062	1650.4488	Pcsk6		Pcsk6	1063	0	Cdk8
chr5	120107210	120107958	1_OSN_7864_lociStitched	1	749	1664.0008	136.51		Tbx3	Tbx3	1064	0	Cdk8
chr6	15693081	15706669	2_OSN_8125_lociStitched	2	1153	1728.3936	201.1024	Mdfic		Mdfic	1065	0	Cdk8
chr3	53397546	53402992	2_OSN_6402_lociStitched	2	1477	1852.7292	326.76	Frem2		Frem2	1066	0	Cdk8
chr2	129521285	129528427	2_OSN_5902_lociStitched	2	1338	2525.4112	999.88		Pdyn	Pdyn	1067	0	Cdk8
chr11	88718915	88724318	2_OSN_1893_lociStitched	2	1349	2077.4535	552.7269	Akap1	Akap1	Akap1	1068	0	Cdk8
chr8	126535550	126538752	2_OSN_9754_lociStitched	2	1243	1647.429	124.5578	Taf5l	Mir1967,Urb2,Abcb10	Taf5l	1069	0	Cdk8
chr11	95841647	95842789	1_OSN_1926_lociStitched	1	1143	2024.766	502.9368	Igf2bp1	Gip	Igf2bp1	1070	0	Cdk8
chr15	52799158	52800025	1_OSN_3705_lociStitched	1	868	1803.9669	283.1622			Med30	1071	0	Cdk8
chr2	20644129	20644917	1_OSN_5466_lociStitched	1	789	1526.2772	5.516	Etl4		Etl4	1072	0	Cdk8
chr11	19747677	19750313	2_OSN_1524_lociStitched	2	1370	2182.608	661.8996			Spred2	1073	0	Cdk8
chr5	36112819	36114336	1_OSN_7532_lociStitched	1	1518	2354.9908	835.2602	Ablim2	Ablim2,Sh3tc1	Ablim2	1074	0	Cdk8
chr5	100472593	100473735	1_OSN_7739_lociStitched	1	1143	1748.2878	232.397	Enoph1	Enoph1,Hnrpdl	Enoph1	1075	0	Cdk8
chr6	76924279	76934793	2_OSN_8365_lociStitched	2	1184	1626.5158	117.7568	Ctnna2		Lrrtm1	1076	0	Cdk8
chr16	29683130	29684037	1_OSN_4042_lociStitched	1	908	1848.5567	345.0228			Opa1	1077	0	Cdk8
chr16	38471677	38472430	1_OSN_4105_lociStitched	1	754	1501.7832	0	Cd80	Pla1a,Adprh	Cd80	1078	0	Cdk8
chr11	117736789	117737509	1_OSN_2091_lociStitched	1	721	1746.144	245.808		Afmid,Tk1,Gm12581,Birc5,Tha1	Tha1	1079	0	Cdk8
chr6	6090148	6092471	2_OSN_8098_lociStitched	2	1568	1791.2653	291.3042	Slc25a13		Slc25a13	1080	0	Cdk8
chr11	53613200	53614055	1_OSN_1679_lociStitched	1	856	1690.2495	190.323	Gm12216	Irf1	Irf1	1081	0	Cdk8
chr1	121244074	121245641	1_OSN_458_lociStitched	1	1568	2165.2806	671.6162			Inhbb	1082	0	Cdk8
chr2	135384774	135386380	2_OSN_5926_lociStitched	2	1524	1731.9104	239.294		9630028H03Rik	9630028H03Rik	1083	0	Cdk8
chr6	126752949	126765889	2_OSN_8607_lociStitched	2	1664	2361.55	873.45		Ndufa9,Akap3	Ndufa9	1084	0	Cdk8
chr2	156516280	156517105	1_OSN_6030_lociStitched	1	826	1758.9	275.22	Dlgap4	Dlgap4	Dlgap4	1085	0	Cdk8
chr9	46697816	46700403	2_OSN_9958_lociStitched	2	1558	1868.3314	384.6869		2900052N01Rik	2900052N01Rik	1086	0	Cdk8
chr12	29780554	29781465	1_OSN_2201_lociStitched	1	912	1558.9943	76.3418			Tssc1	1087	0	Cdk8
chr3	89626047	89631123	2_OSN_6511_lociStitched	2	1591	1639.548	157.8636		Ube2q1,She	She	1088	0	Cdk8
chr8	25154356	25155421	1_OSN_9360_lociStitched	1	1066	1732.8615	252.405	Zmat4		Zmat4	1089	0	Cdk8
chr4	99336780	99342442	2_OSN_7061_lociStitched	2	1386	1634.0532	154.0064		Alg6,Foxd3	Foxd3	1090	0	Cdk8
chr10	21421393	21422103	1_OSN_921_lociStitched	1	711	1558.024	78.029			1700020N01Rik	1091	0	Cdk8
chr13	113230066	113231347	1_OSN_3058_lociStitched	1	1282	1581.6507	105.4263		Il6st	Il6st	1092	0	Cdk8
chr13	96589903	96603362	2_OSN_2958_lociStitched	2	1264	2164.2072	689.1008	Iqgap2		Iqgap2	1093	0	Cdk8
chr8	89299121	89300021	1_OSN_9590_lociStitched	1	901	1479.78	4.95		Gm10638,Siah1a	Siah1a	1094	0	Cdk8
chr17	88744959	88746825	2_OSN_4694_lociStitched	2	1245	1701.2322	226.5324			Foxn2	1095	0	Cdk8
chr10	6056028	6057101	1_OSN_831_lociStitched	1	1074	1751.7798	278.0143	Akap12		Akap12	1096	0	Cdk8
chr4	54084567	54086471	2_OSN_6923_lociStitched	2	1500	1678.1856	205.2512			Tmem38b	1097	0	Cdk8
chr7	19332765	19340777	2_OSN_8769_lociStitched	2	702	1757.8328	285.2272		Psg22,Sycp1-ps1,Psg19	Psg22	1098	0	Cdk8
chr4	55147540	55148138	1_OSN_6931_lociStitched	1	599	1486.2094	14.5314			Zfp462	1099	0	Cdk8
chr10	67692851	67703417	2_OSN_1164_lociStitched	2	1441	2740.8204	1271.0898	Arid5b		Arid5b	1100	0	Cdk8
chr3	102907760	102912310	2_OSN_6563_lociStitched	2	1255	2140.775	672.49		Ampd1,Dennd2c,Nras	Dennd2c	1101	0	Cdk8
chr14	102175814	102186742	2_OSN_3462_lociStitched	2	1163	2599.7712	1132.1408	Lmo7		Lmo7	1102	0	Cdk8
chr7	104577904	104580716	2_OSN_9042_lociStitched	2	1425	1743.1588	275.576		Ndufc2,Thrsp,Kctd14,Ints4	Thrsp	1103	0	Cdk8
chr2	105531072	105532097	1_OSN_5806_lociStitched	1	1026	1791.1875	324.105	Pax6	Pax6os1	Pax6	1104	0	Cdk8
chr12	110767147	110768196	1_OSN_2528_lociStitched	1	1050	1466.9216	0		Meg3,Mir770,Mir673	Meg3	1105	0	Cdk8
chr14	30763253	30764714	1_OSN_3196_lociStitched	1	1462	1465.5291	0		Selk,Actr8	Selk	1106	0	Cdk8
chr16	90433650	90438145	2_OSN_4218_lociStitched	2	1219	1762.4895	301.6145	Hunk		Hunk	1107	0	Cdk8
chr8	8484460	8490351	2_OSN_9298_lociStitched	2	1645	2342.8507	883.65			Efnb2	1108	0	Cdk8
chr11	76164456	76165525	1_OSN_1789_lociStitched	1	1070	1889.1368	430.1656	Nxn		Nxn	1109	0	Cdk8
chr1	72873970	72875037	1_OSN_280_lociStitched	1	1068	1708.267	249.3579	Igfbp2	Igfbp5	Igfbp2	1110	0	Cdk8
chr7	87924028	87924600	1_OSN_8979_lociStitched	1	573	1595.9372	138.996	Iqgap1		Iqgap1	1111	0	Cdk8
chrX	154034237	154039879	2_OSN_10604_lociStitched	2	1247	1627.1528	172.6452	Mbtps2	Yy2	Mbtps2	1112	0	Cdk8
chr15	59125623	59134218	2_OSN_3730_lociStitched	2	1991	2201.1795	747.765		Sqle	Sqle	1113	0	Cdk8
chr19	41010251	41011170	1_OSN_5271_lociStitched	1	920	1451.3767	0	Blnk	Zfp518a	Zfp518a	1114	0	Cdk8
chr5	44193822	44204514	2_OSN_7557_lociStitched	2	1360	2466.6444	1015.74		Fbxl5,Bst1	Bst1	1115	0	Cdk8
chr15	62790118	62794238	2_OSN_3750_lociStitched	2	1789	1534.7	86.108			H2afy3	1116	0	Cdk8
chr4	133456102	133456878	1_OSN_7256_lociStitched	1	777	1674.608	226.3592		Rps6ka1	Rps6ka1	1117	0	Cdk8
chr9	71074858	71080270	2_OSN_10115_lociStitched	2	1705	1678.8024	231.0924	Aldh1a2		Aldh1a2	1118	0	Cdk8
chr18	75367669	75370485	2_OSN_5019_lociStitched	2	1536	1838.2848	391.1424	Dym		Smad7	1119	0	Cdk8
chr10	84321604	84326392	2_OSN_1247_lociStitched	2	2027	2510.8272	1065.33	Rfx4		Rfx4	1120	0	Cdk8
chr17	48630033	48640724	3_OSN_4511_lociStitched	3	1648	2352.02	906.5968		Unc5cl,Tspo2	Unc5cl	1121	0	Cdk8
chr2	109776238	109784063	3_OSN_5823_lociStitched	3	2851	2265.3375	820.06	Lgr4	Gm13939,Lin7c	Lgr4	1122	0	Cdk8
chr7	38251687	38262946	2_OSN_8840_lociStitched	2	1312	3687.3225	2242.7928			Zfp536	1123	0	Cdk8
chr1	94328448	94329194	1_OSN_403_lociStitched	1	747	1827.4016	384.7868		Olfr1416,Ndufa10	Ndufa10	1124	0	Cdk8
chr7	28518631	28521086	2_OSN_8797_lociStitched	2	1520	1440.8395	0	Zfp60	C030039L03Rik,Gm10046	Zfp60	1125	0	Cdk8
chr8	114136803	114146846	2_OSN_9697_lociStitched	2	1896	4416.9114	2979.7581	Znrf1	Zfp1,Ldhd	Ldhd	1126	0	Cdk8
chr4	33035412	33043970	2_OSN_6842_lociStitched	2	2160	2962.7796	1525.8914	Ankrd6	Rragd,Ankrd6	Ankrd6	1127	0	Cdk8
chr2	166884075	166885098	OSN_6112	1	1024	1436.292	0	Znfx1	Ddx27,Snord12,1500012F01Rik	1500012F01Rik	1128	0	Cdk8
chr5	27569414	27583130	2_OSN_7489_lociStitched	2	1846	2482.596	1046.5308	Dpp6	Dpp6	Dpp6	1129	0	Cdk8
chrX	71062069	71066856	2_OSN_10466_lociStitched	2	1245	1435.6213	0	Pdzd4	Srpk3,Idh3g,Ssr4	Pdzd4	1130	0	Cdk8
chr7	51531772	51543533	2_OSN_8858_lociStitched	2	1483	2598.0049	1164.339		Shank1,1700028J19Rik,Snord88c,Clec11a,2410002F23Rik,Acpt,Snord88a	Clec11a	1131	0	Cdk8
chr10	44418311	44420477	2_OSN_1046_lociStitched	2	2114	1823.772	390.3132			Prdm1	1132	0	Cdk8
chr6	115600552	115601636	1_OSN_8545_lociStitched	1	1085	1617.328	185.6892	Raf1	Mkrn2	Raf1	1133	0	Cdk8
chr3	153338537	153339347	1_OSN_6736_lociStitched	1	811	1589.706	159.327	St6galnac3		St6galnac3	1134	0	Cdk8
chr11	22751215	22752069	1_OSN_1550_lociStitched	1	855	1559.2332	129.6372	B3gnt2		B3gnt2	1135	0	Cdk8
chr19	20998099	20999294	1_OSN_5156_lociStitched	1	1196	1500.5615	74.2095	Tmc1		Tmc1	1136	0	Cdk8
chr6	50066065	50074818	2_OSN_8258_lociStitched	2	1697	1425.8637	0	Mpp6		Mpp6	1137	0	Cdk8
chr5	92926941	92927914	1_OSN_7703_lociStitched	1	974	1757.3353	332.0849	Scarb2		Scarb2	1138	0	Cdk8
chr10	83880994	83881846	1_OSN_1237_lociStitched	1	853	1454.364	30.246	Nuak1		Nuak1	1139	0	Cdk8
chr5	4303254	4304486	1_OSN_7405_lociStitched	1	1233	1880.1552	456.456			Gm9897	1140	0	Cdk8
chr8	80591822	80592975	1_OSN_9542_lociStitched	1	1154	1520.6917	98.3509			Ttc29	1141	0	Cdk8
chr4	139658579	139660214	1_OSN_7305_lociStitched	1	1636	2153.1315	731.172	Igsf21		Klhdc7a	1142	0	Cdk8
chr8	84411961	84417984	2_OSN_9564_lociStitched	2	1254	1487.0787	65.6507	Inpp4b		Inpp4b	1143	0	Cdk8
chr4	16014968	16022913	2_OSN_6806_lociStitched	2	1541	1457.9075	36.547			Ripk2	1144	0	Cdk8
chr19	24566008	24567633	1_OSN_5187_lociStitched	1	1626	1521.1625	102.7	Pip5k1b	Fam122a	Fam122a	1145	0	Cdk8
chr6	98957662	98964115	2_OSN_8483_lociStitched	2	868	2212.0884	796.3002	Foxp1		Foxp1	1146	0	Cdk8
chr10	16896649	16899078	2_OSN_879_lociStitched	2	1598	1499.4217	83.8005			Cited2	1147	0	Cdk8
chr11	88192116	88192947	1_OSN_1881_lociStitched	1	832	1723.1616	307.8855	Msi2		1700106J16Rik	1148	0	Cdk8
chr3	121697772	121703319	2_OSN_6622_lociStitched	2	1682	1691.2803	276.7953	Arhgap29	Abca4	Arhgap29	1149	0	Cdk8
chr17	15384508	15385475	1_OSN_4332_lociStitched	1	968	2274.2873	860.5333			Gm10510	1150	0	Cdk8
chr9	65466800	65467794	1_OSN_10082_lociStitched	1	995	1466.5476	53.2784		Rbpms2,Plekho2,Pif1	Rbpms2	1151	0	Cdk8
chr11	63711454	63712467	1_OSN_1737_lociStitched	1	1014	1603.1738	192.7739	Hs3st3b1		Hs3st3b1	1152	0	Cdk8
chr14	52685699	52686443	1_OSN_3273_lociStitched	1	745	1434.6552	28.5696		Zfp219,Rpgrip1,Hnrnpc,Olfr221,G630016D24Rik,Snord58b	Snord58b	1153	0	Cdk8
chr4	13730921	13733894	2_OSN_6799_lociStitched	2	1513	1979.4234	574.0863	Runx1t1		Runx1t1	1154	0	Cdk8
chr4	34501938	34506322	3_OSN_6853_lociStitched	3	1723	1488.368	83.296	Akirin2		Akirin2	1155	0	Cdk8
chr7	104951549	104953661	2_OSN_9050_lociStitched	2	1407	1801.3248	396.4224		Pak1	Pak1	1156	0	Cdk8
chr4	82076499	82083107	2_OSN_7003_lociStitched	2	1596	1910.3728	507.4944	Nfib		Nfib	1157	0	Cdk8
chr3	51394181	51403410	2_OSN_6393_lociStitched	2	1256	1999.9243	597.1163		Setd7,5031434O11Rik	Setd7	1158	0	Cdk8
chr8	35076749	35077491	1_OSN_9397_lociStitched	1	743	1587.9542	186.4646		Rbpms	Rbpms	1159	0	Cdk8
chr13	26205657	26216647	2_OSN_2655_lociStitched	2	901	1418.809	18.683			Hdgfl1	1160	0	Cdk8
chr2	114003762	114004516	1_OSN_5829_lociStitched	1	755	1426.0402	26.39		Zfp770,Aqr	Aqr	1161	0	Cdk8
chr4	90970771	90972232	1_OSN_7040_lociStitched	1	1462	1398.9075	0	Elavl2		Elavl2	1162	0	Cdk8
chr8	93354428	93355292	1_OSN_9614_lociStitched	1	865	1685.9232	288.9216	Chd9		Chd9	1163	0	Cdk8
chr10	18927473	18928541	1_OSN_900_lociStitched	1	1069	1608.0876	211.998			Olig3	1164	0	Cdk8
chr13	40809801	40810422	1_OSN_2714_lociStitched	1	622	1501.3296	108.7371		Tcfap2a	Tcfap2a	1165	0	Cdk8
chr17	81034851	81035886	1_OSN_4629_lociStitched	1	1036	1392.3855	0	Map4k3		Cdkl4	1166	0	Cdk8
chr9	54703743	54705821	2_OSN_10007_lociStitched	2	1917	1602.9692	212.5794		Ireb2	Ireb2	1167	0	Cdk8
chr5	134188423	134194976	2_OSN_7959_lociStitched	2	1644	2080.5775	691.3415			Gatsl2	1168	0	Cdk8
chr8	48424007	48424844	1_OSN_9457_lociStitched	1	838	1672.9956	284.58	Stox2	Stox2	Stox2	1169	0	Cdk8
chr11	78903401	78907371	2_OSN_1816_lociStitched	2	1258	2011.599	625.672	Ksr1		Ksr1	1170	0	Cdk8
chr4	135137211	135138212	1_OSN_7267_lociStitched	1	1002	1524.6231	143.3432		1700029M20Rik,Grhl3	Grhl3	1171	0	Cdk8
chr11	29497080	29504076	2_OSN_1577_lociStitched	2	1246	1446.7728	65.7624		Rps27a,1700034F02Rik	Rps27a	1172	0	Cdk8
chr11	98979131	98984698	2_OSN_1958_lociStitched	2	1442	1830.9863	450.927		Tns4,Ccr7	Tns4	1173	0	Cdk8
chr9	96130338	96131346	1_OSN_10193_lociStitched	1	1009	1380.0528	0	Tfdp2	Tfdp2	Tfdp2	1174	0	Cdk8
chr6	92445033	92446390	1_OSN_8436_lociStitched	1	1358	1411.5514	31.8895	Prickle2	Prickle2	Prickle2	1175	0	Cdk8
chr1	194339181	194347130	2_OSN_803_lociStitched	2	1302	2499.1656	1120.0141	Hhat		Hhat	1176	0	Cdk8
chr11	112700852	112702057	1_OSN_2046_lociStitched	1	1206	1511.552	132.9115			Sox9	1177	0	Cdk8
chr4	126142985	126143622	1_OSN_7202_lociStitched	1	638	1684.1006	306.2696	Eif2c1	Eif2c3	Eif2c1	1178	0	Cdk8
chr4	152594491	152597134	2_OSN_7376_lociStitched	2	1093	1914.0606	536.7933			Ajap1	1179	0	Cdk8
chr13	102571178	102571848	1_OSN_3006_lociStitched	1	671	1495.775	118.657		Pik3r1	Pik3r1	1180	0	Cdk8
chr8	60211342	60212378	1_OSN_9478_lociStitched	1	1037	1695.1032	319.1916			Galnt7	1181	0	Cdk8
chr2	141080218	141093086	2_OSN_5947_lociStitched	2	1297	1643.2436	270.228	Macrod2		Flrt3	1182	0	Cdk8
chr12	55407498	55415046	2_OSN_2290_lociStitched	2	2375	2902.206	1529.2248			Gm7550	1183	0	Cdk8
chr3	18523768	18524685	1_OSN_6271_lociStitched	1	918	1401.176	28.6104			Cyp7b1	1184	0	Cdk8
chr8	67732347	67733250	1_OSN_9502_lociStitched	1	904	1370.6637	0			BC030870	1185	0	Cdk8
chr5	54062541	54063200	1_OSN_7581_lociStitched	1	660	1553.3289	183.202		Cckar	Cckar	1186	0	Cdk8
chr9	107529104	107533461	2_OSN_10238_lociStitched	2	1297	3168.4104	1799.441	Gnai2	Ifrd2,Hyal1,Gnat1,Nat6,Sema3b,Slc38a3,Hyal3,BY080835	Gnai2	1187	0	Cdk8
chr6	115633121	115635841	2_OSN_8546_lociStitched	2	1096	1905.904	539.376		Raf1,Tmem40	Raf1	1188	0	Cdk8
chr17	43491408	43501451	2_OSN_4477_lociStitched	2	1564	2089.9483	724.1003		Gpr116	Gpr116	1189	0	Cdk8
chr11	87840915	87842069	1_OSN_1877_lociStitched	1	1155	1965.4928	599.8492		Srsf1,Dynll2,Vezf1	Srsf1	1190	0	Cdk8
chr7	80747439	80748398	1_OSN_8948_lociStitched	1	960	1459.9816	96.0918			Chd2	1191	0	Cdk8
chr1	166307059	166307746	1_OSN_665_lociStitched	1	688	1383.8928	20.3352	Nme7		Nme7	1192	0	Cdk8
chr9	108556747	108557725	1_OSN_10248_lociStitched	1	979	1671.891	309.8304		Slc25a20,Prkar2a,Arih2	Arih2	1193	0	Cdk8
chr11	97517673	97518631	1_OSN_1946_lociStitched	1	959	1700.6416	342.1976		Cisd3,Pcgf2,Mllt6,E130012A19Rik,Psmb3	Mllt6	1194	0	Cdk8
chr10	75313588	75314968	1_OSN_1192_lociStitched	1	1381	1673.802	316.158		Gstt4,Derl3,Gstt2,Mif	Mif	1195	0	Cdk8
chr9	102430267	102430967	1_OSN_10216_lociStitched	1	701	1532.16	174.72	Ky		Ky	1196	0	Cdk8
chr18	67500309	67502062	2_OSN_4997_lociStitched	2	1661	1559.9947	203.8739	B430212C06Rik	Tubb6,Cidea	Cidea	1197	0	Cdk8
chr5	125634429	125646823	2_OSN_7902_lociStitched	2	1376	4637.8348	3281.9312	Ncor2		Ncor2	1198	0	Cdk8
chr4	5438580	5443156	2_OSN_6756_lociStitched	2	1306	1355.8688	0			Fam110b	1199	0	Cdk8
chr3	53453757	53454852	1_OSN_6404_lociStitched	1	1096	1533.7665	181.551	Frem2		Frem2	1200	0	Cdk8
chr8	72797791	72798792	1_OSN_9518_lociStitched	1	1002	1351.5502	0		Homer3,Armc6,Lass1,Cope,Sugp2,Ddx49	Homer3	1201	0	Cdk8
chr19	46910466	46911063	1_OSN_5317_lociStitched	1	598	1351.0707	0	Cnnm2		Cnnm2	1202	0	Cdk8
chr11	60736253	60737190	1_OSN_1708_lociStitched	1	938	1658.3026	309.8659	Gm16516	Tmem11,Map2k3,Gm16515	Gm16516	1203	0	Cdk8
chr15	36398678	36399364	1_OSN_3659_lociStitched	1	687	1370.628	23.0496		Ankrd46	Ankrd46	1204	0	Cdk8
chr8	81060207	81062428	2_OSN_9547_lociStitched	2	1760	1970.027	624.3231	Slc10a7	Rbmxrt	Slc10a7	1205	0	Cdk8
chr10	92704806	92705561	1_OSN_1294_lociStitched	1	756	1345.4855	0			Elk3	1206	0	Cdk8
chr15	73506509	73507277	1_OSN_3777_lociStitched	1	769	1710.6432	366.6432		Ptp4a3,Gpr20	Gpr20	1207	0	Cdk8
chr17	36075889	36077343	2_OSN_4448_lociStitched	2	1197	1343.0598	0		Prr3,Mir1894,Gm8801,Gnl1,2310061I04Rik,Atat1,Abcf1,Ppp1r10,Mrps18b,Mir877	Gm8801	1208	0	Cdk8
chr8	81101654	81108584	2_OSN_9550_lociStitched	2	1628	1702.008	358.974	Slc10a7		Slc10a7	1209	0	Cdk8
chr14	26410307	26411097	1_OSN_3171_lociStitched	1	791	1617.683	276.342	Zmiz1	4931406H21Rik	4931406H21Rik	1210	0	Cdk8
chr5	73293191	73294278	1_OSN_7639_lociStitched	1	1088	1639.3047	298.5989		Slain2,Tec	Slain2	1211	0	Cdk8
chr5	129747952	129748861	1_OSN_7928_lociStitched	1	910	1442.9466	105.7167			Gpr133	1212	0	Cdk8
chr11	41922874	41924504	1_OSN_1624_lociStitched	1	1631	1336.926	0			Gabra1	1213	0	Cdk8
chr17	89151993	89164041	2_OSN_4699_lociStitched	2	1360	1636.1184	299.9952	Lhcgr		Lhcgr	1214	0	Cdk8
chr4	35140037	35153034	3_OSN_6858_lociStitched	3	1740	1881.9656	545.874	3110043O21Rik	Ifnk,Mobkl2b	3110043O21Rik	1215	0	Cdk8
chr17	87061469	87067900	2_OSN_4679_lociStitched	2	1496	1937.6603	601.9416			Epas1	1216	0	Cdk8
chr1	184111825	184121637	2_OSN_749_lociStitched	2	854	1955.5316	620.1184		Vmn1r1	Vmn1r1	1217	0	Cdk8
chr11	53015654	53024739	2_OSN_1673_lociStitched	2	1375	1821.5425	486.956			Hspa4	1218	0	Cdk8
chr4	131567423	131575145	3_OSN_7237_lociStitched	3	2246	1880.307	545.9454	Epb4.1		Epb4.1	1219	0	Cdk8
chr5	25176684	25182408	2_OSN_7478_lociStitched	2	1288	1928.4156	594.1512		Xrcc2	Xrcc2	1220	0	Cdk8
chr14	76393300	76399048	2_OSN_3381_lociStitched	2	1364	1380.6696	46.5588	Gtf2f2	Kctd4	Gtf2f2	1221	0	Cdk8
chr1	62782851	62785151	2_OSN_229_lociStitched	2	1847	2164.07	830.07	Nrp2	Nrp2	Nrp2	1222	0	Cdk8
chr14	10151288	10160317	2_OSN_3104_lociStitched	2	1290	1853.6537	522.7791			Gm3833	1223	0	Cdk8
chr11	107070946	107071761	1_OSN_2010_lociStitched	1	816	1502.9415	172.2095	Pitpnc1	Nol11	Nol11	1224	0	Cdk8
chr12	12989653	12994780	2_OSN_2156_lociStitched	2	1625	1842.1311	512.1873		Mycn	Mycn	1225	0	Cdk8
chr10	119608098	119608999	1_OSN_1396_lociStitched	1	902	1612.2494	282.3734	Irak3	Tmbim4	Irak3	1226	0	Cdk8
chr6	145122859	145125657	2_OSN_8709_lociStitched	2	1774	3003.3732	1674.0434	Casc1,Lrmp	Lyrm5	Casc1	1227	0	Cdk8
chr16	81481058	81481985	1_OSN_4203_lociStitched	1	928	1328.9472	0	Ncam2		Ncam2	1228	0	Cdk8
chr6	37607916	37608734	1_OSN_8208_lociStitched	1	819	1696.2048	367.7728			Akr1d1	1229	0	Cdk8
chr17	84353678	84357053	3_OSN_4649_lociStitched	3	2055	2702.7	1374.975			Haao	1230	0	Cdk8
chr11	117462204	117463098	1_OSN_2087_lociStitched	1	895	1648.2678	321.1248		2900041M22Rik	2900041M22Rik	1231	0	Cdk8
chr19	14909912	14910532	1_OSN_5137_lociStitched	1	621	1415.646	88.97			Tle4	1232	0	Cdk8
chrX	12591183	12591732	1_OSN_10367_lociStitched	1	550	1325.835	0			Usp9x	1233	0	Cdk8
chr2	134898206	134899262	1_OSN_5924_lociStitched	1	1057	1430.9856	105.4944	Plcb1		Plcb1	1234	0	Cdk8
chr2	157783376	157794288	2_OSN_6042_lociStitched	2	1479	2339.5328	1015.9072		Vstm2l,Tti1	Tti1	1235	0	Cdk8
chr15	93349772	93352164	2_OSN_3864_lociStitched	2	1726	1565.8032	242.5488	Prickle1		Prickle1	1236	0	Cdk8
chr17	63882144	63883151	1_OSN_4549_lociStitched	1	1008	1610.193	286.995		Fbxl17	Fbxl17	1237	0	Cdk8
chr17	29161503	29162528	1_OSN_4390_lociStitched	1	1026	1330.3475	7.175		Srsf3,Stk38	Srsf3	1238	0	Cdk8
chr8	26655109	26655938	1_OSN_9368_lociStitched	1	830	1413.7766	90.6097	Fgfr1		Fgfr1	1239	0	Cdk8
chr16	72693233	72700124	2_OSN_4182_lociStitched	2	1758	1628.3433	305.9604	Robo1		Robo1	1240	0	Cdk8
chr6	82124392	82125593	1_OSN_8383_lociStitched	1	1202	1430.9915	108.8106			Fam176a	1241	0	Cdk8
chr6	30109355	30110097	1_OSN_8167_lociStitched	1	743	1576.5274	255.4706		Mir182,Mir183,Mir96	Mir182	1242	0	Cdk8
chr13	44773385	44774234	1_OSN_2750_lociStitched	1	850	1317.7329	0			Jarid2	1243	0	Cdk8
chr4	149172575	149173751	1_OSN_7357_lociStitched	1	1177	1851.612	537.5496		Slc25a33	Slc25a33	1244	0	Cdk8
chr3	101887625	101888435	1_OSN_6554_lociStitched	1	811	1439.613	127.98		Casq2	Casq2	1245	0	Cdk8
chr2	70397074	70398029	1_OSN_5674_lociStitched	1	956	1586.637	275.5175		Gad1	Gad1	1246	0	Cdk8
chr5	118830673	118831643	1_OSN_7850_lociStitched	1	971	1310.761	0			2410131K14Rik	1247	0	Cdk8
chr13	44180939	44181955	1_OSN_2743_lociStitched	1	1017	1365.504	55.9816			Cd83	1248	0	Cdk8
chr1	136431225	136432331	1_OSN_537_lociStitched	1	1107	1391.0162	81.844		Rabif,Kdm5b,4931440L10Rik	4931440L10Rik	1249	0	Cdk8
chr17	86535700	86548495	2_OSN_4677_lociStitched	2	1290	3443.1345	2135.4855	Srbd1	Prkce	Srbd1	1250	0	Cdk8
chr5	108479348	108481785	2_OSN_7777_lociStitched	2	1552	1534.8226	228.5906		Mtf2	Mtf2	1251	0	Cdk8
chr2	75520743	75521492	1_OSN_5710_lociStitched	1	750	1619.6376	313.6812	Nfe2l2	Gm6793,Hnrnpa3	Nfe2l2	1252	0	Cdk8
chr3	87973323	87974348	1_OSN_6502_lociStitched	1	1026	1541.805	236.775		Mef2d,Mir9-1	Mef2d	1253	0	Cdk8
chr9	99052984	99054712	2_OSN_10203_lociStitched	2	1278	1705.3632	400.7232		Pik3cb	Pik3cb	1254	0	Cdk8
chr13	56359314	56361119	2_OSN_2821_lociStitched	2	1336	1607.7135	304.8645		Neurog1,Cxcl14	Neurog1	1255	0	Cdk8
chr1	138624181	138625055	1_OSN_563_lociStitched	1	875	1301.6482	0			Zfp281	1256	0	Cdk8
chr9	116359838	116371724	2_OSN_10296_lociStitched	2	948	1788.843	488.5146			Tgfbr2	1257	0	Cdk8
chr7	6712435	6713468	1_OSN_8762_lociStitched	1	1034	1474.1943	174.1638	Usp29	Peg3	Usp29	1258	0	Cdk8
chr9	103041111	103049726	2_OSN_10219_lociStitched	2	1322	2693.049	1393.0455	Rab6b		Rab6b	1259	0	Cdk8
chr4	140721507	140722567	1_OSN_7311_lociStitched	1	1061	1754.512	454.528	Fbxo42	6330545A04Rik,D4Ertd22e	Fbxo42	1260	0	Cdk8
chr10	95058327	95059465	1_OSN_1311_lociStitched	1	1139	1517.2954	218.0408		Nudt4	Nudt4	1261	0	Cdk8
chr4	45667020	45668835	1_OSN_6896_lociStitched	1	1816	1571.064	271.887		Gm829	Gm829	1262	0	Cdk8
chr16	18479533	18485544	2_OSN_3990_lociStitched	2	1272	2278.169	979.1919		Gnb1l	Gnb1l	1263	0	Cdk8
chr5	108505493	108506760	1_OSN_7778_lociStitched	1	1268	1460.5976	162.0493	Mtf2		Mtf2	1264	0	Cdk8
chr18	14832586	14835577	2_OSN_4763_lociStitched	2	1623	1768.5783	470.7834	Ss18	Psma8,Ss18	Ss18	1265	0	Cdk8
chr3	144075594	144076508	1_OSN_6709_lociStitched	1	915	1388.366	91.7656			Hs2st1	1266	0	Cdk8
chr8	49813969	49814934	1_OSN_9463_lociStitched	1	966	1505.593	209.598			Odz3	1267	0	Cdk8
chr11	51451223	51451993	1_OSN_1664_lociStitched	1	771	1605.142	309.309		Nhp2,D930048N14Rik,Rmnd5b,Hnrnpab,N4bp3	Rmnd5b	1268	0	Cdk8
chr5	145978495	145979041	1_OSN_8040_lociStitched	1	547	1383.2364	89.544	Zkscan5	Zkscan5,Atp5j2,Zfp655,Zkscan14	Zkscan5	1269	0	Cdk8
chr14	75767173	75776616	2_OSN_3377_lociStitched	2	1111	1970.7541	677.0631			Siah3	1270	0	Cdk8
chr9	32176933	32177622	1_OSN_9892_lociStitched	1	690	1353.7472	60.4253		Kcnj1,Kcnj5	Kcnj1	1271	0	Cdk8
chr9	14484608	14486412	2_OSN_9818_lociStitched	2	1385	1615.6624	322.7356			Piwil4	1272	0	Cdk8
chr7	30728982	30729799	1_OSN_8808_lociStitched	1	818	1512.5938	220.0181	Zfp74	Zfp568,Zfp27	Zfp74	1273	0	Cdk8
chr2	91983872	91984813	1_OSN_5762_lociStitched	1	942	1705.1861	414.6987		Mir1955,Phf21a	Phf21a	1274	0	Cdk8
chr8	85839300	85840040	1_OSN_9570_lociStitched	1	741	1289.524	0	Elmod2	Ucp1,Elmod2,4933434I20Rik	Elmod2	1275	0	Cdk8
chr16	36707729	36708660	1_OSN_4099_lociStitched	1	932	1828.2047	539.1421	Ildr1	Cd86	Ildr1	1276	0	Cdk8
chr2	101961558	101962301	1_OSN_5778_lociStitched	1	744	1516.463	228.2496	Ldlrad3		Ldlrad3	1277	0	Cdk8
chr1	84633397	84637814	2_OSN_340_lociStitched	2	2122	2150.6373	863.0818	Dner		Dner	1278	0	Cdk8
chr2	151838320	151839104	1_OSN_5996_lociStitched	1	785	1565.4128	277.928		2310046K01Rik,Fam110a,Mir1953	2310046K01Rik	1279	0	Cdk8
chr5	64970809	64971754	1_OSN_7603_lociStitched	1	946	1483.083	196.938			Klf3	1280	0	Cdk8
chr4	5575140	5577164	2_OSN_6757_lociStitched	2	1433	1391.2976	105.4504	Fam110b		Fam110b	1281	0	Cdk8
chr11	95482496	95483627	1_OSN_1922_lociStitched	1	1132	1906.1874	620.4666		Ngfr,Phb	Ngfr	1282	0	Cdk8
chr9	111478167	111481881	2_OSN_10264_lociStitched	2	1332	1558.3944	272.979	Stac		Stac	1283	0	Cdk8
chr4	10859358	10859884	1_OSN_6779_lociStitched	1	527	1616.8188	332.9054			2610301B20Rik	1284	0	Cdk8
chr6	65746069	65747874	2_OSN_8327_lociStitched	2	1594	1719.082	435.5465	Prdm5		Prdm5	1285	0	Cdk8
chr2	169114318	169119377	2_OSN_6139_lociStitched	2	1314	1489.8755	206.9131			Zfp64	1286	0	Cdk8
chr11	9951228	9952144	1_OSN_1490_lociStitched	1	917	1478.6988	197.7644			Abca13	1287	0	Cdk8
chr11	88340034	88348477	2_OSN_1884_lociStitched	2	1416	2820.8063	1543.3804	Msi2		Msi2	1288	0	Cdk8
chr6	149260435	149261383	1_OSN_8737_lociStitched	1	949	1517.6532	240.6024	2810474O19Rik		2810474O19Rik	1289	0	Cdk8
chr11	5842858	5843500	1_OSN_1462_lociStitched	1	643	1379.7864	103.8114	Gck	Ykt6,Myl7	Gck	1290	0	Cdk8
chr6	76992689	77001216	2_OSN_8367_lociStitched	2	1552	1371.9943	96.3551	Ctnna2		Lrrtm1	1291	0	Cdk8
chr1	182500935	182501845	1_OSN_736_lociStitched	1	911	1536.171	263.172	Parp1		Parp1	1292	0	Cdk8
chr1	178542898	178551621	2_OSN_707_lociStitched	2	1342	1433.1889	161.3755			Mir350	1293	0	Cdk8
chr9	43018017	43018601	1_OSN_9937_lociStitched	1	585	1294.436	22.776		Pou2f3,Oaf	Pou2f3	1294	0	Cdk8
chr5	110998264	111002214	2_OSN_7795_lociStitched	2	1399	1629.375	357.87	Galnt9	Galnt9	Galnt9	1295	0	Cdk8
chr2	76643116	76643817	1_OSN_5720_lociStitched	1	702	1270.9831	0	Ttn		Plekha3	1296	0	Cdk8
chr6	29581542	29583386	2_OSN_8159_lociStitched	2	1766	2022.6836	751.9832		Tnpo3	Tnpo3	1297	0	Cdk8
chr4	111355225	111366310	3_OSN_7114_lociStitched	3	2001	2082.8715	812.5305		Spata6	Spata6	1298	0	Cdk8
chr13	54310523	54311969	1_OSN_2809_lociStitched	1	1447	2082.0954	812.2182	Hrh2		Hrh2	1299	0	Cdk8
chr7	107848144	107849130	1_OSN_9063_lociStitched	1	987	1366.4974	96.7266		Plekhb1,Fam168a	Fam168a	1300	0	Cdk8
chr1	107387705	107388687	1_OSN_432_lociStitched	1	983	1344.9472	75.2212			Rnf152	1301	0	Cdk8
chr7	88286240	88287171	1_OSN_8986_lociStitched	1	932	1476.9384	207.613	Slc28a1		Slc28a1	1302	0	Cdk8
chr14	24963743	24968585	2_OSN_3164_lociStitched	2	1522	1658.385	390.2652	Dlg5		Dlg5	1303	0	Cdk8
chr1	162238927	162240721	3_OSN_650_lociStitched	3	1570	1319.3076	52.2054	Rabgap1l		Rabgap1l	1304	0	Cdk8
chr5	115251078	115252282	1_OSN_7824_lociStitched	1	1205	1674.5232	408.156	Ankrd13a	4930515G01Rik,1500011B03Rik,2610524H06Rik,Git2	1500011B03Rik	1305	0	Cdk8
chr14	28085475	28086802	1_OSN_3179_lociStitched	1	1328	1580.1916	315.0298	Arhgef3		Arhgef3	1306	0	Cdk8
chr17	3505359	3516954	2_OSN_4258_lociStitched	2	1660	2387.4105	1122.396	Tiam2	Cldn20,Tfb1m	Cldn20	1307	0	Cdk8
chr8	93375315	93376069	1_OSN_9615_lociStitched	1	755	1264.3072	0	Chd9		Chd9	1308	0	Cdk8
chr10	6454106	6455106	1_OSN_839_lociStitched	1	1001	1305.2	42.8	Plekhg1		Plekhg1	1309	0	Cdk8
chr4	136016956	136019978	2_OSN_7273_lociStitched	2	1758	2560.2384	1297.949		Htr1d,Luzp1	Luzp1	1310	0	Cdk8
chr10	88171502	88172153	1_OSN_1276_lociStitched	1	652	1363.9752	102.207		Spic,Arl1,Gm4925	Gm4925	1311	0	Cdk8
chr1	121383060	121394742	2_OSN_462_lociStitched	2	1763	3370.257	2109.7692	Ralb	Tmem185b	Ralb	1312	0	Cdk8
chr15	96028129	96029133	1_OSN_3872_lociStitched	1	1005	1295.7624	36.8468	Gm4371		Gm4371	1313	0	Cdk8
chr16	35145920	35146966	1_OSN_4085_lociStitched	1	1047	1433.1246	176.0418		Adcy5	Adcy5	1314	0	Cdk8
chr5	151693660	151697201	2_OSN_8074_lociStitched	2	1114	1497.843	242.2044			Kl	1315	0	Cdk8
chr13	95476239	95477293	1_OSN_2947_lociStitched	1	1055	1255.314	0			Tbca	1316	0	Cdk8
chr10	44088304	44089173	1_OSN_1031_lociStitched	1	870	1423.0744	168.0646		Mir1929	Mir1929	1317	0	Cdk8
chr16	33844072	33845061	1_OSN_4077_lociStitched	1	990	1253.6564	0	Itgb5	Muc13	Itgb5	1318	0	Cdk8
chr16	33636498	33644917	2_OSN_4072_lociStitched	2	1212	1449.7518	196.1627	Slc12a8	Heg1	Heg1	1319	0	Cdk8
chr16	42575415	42576298	1_OSN_4117_lociStitched	1	884	1651.8281	398.4979			Gap43	1320	0	Cdk8
chr14	122832898	122833931	1_OSN_3540_lociStitched	1	1034	1547.6406	294.405	Gm5089	Zic5,Zic2,Gm5089	Gm5089	1321	0	Cdk8
chr16	64884795	64886269	1_OSN_4169_lociStitched	1	1475	1490.214	237.314		Cggbp1	Cggbp1	1322	0	Cdk8
chr1	188060105	188060772	1_OSN_764_lociStitched	1	668	1252.0924	0			Lyplal1	1323	0	Cdk8
chr1	102774486	102775329	1_OSN_421_lociStitched	1	844	1250.7591	0				1324	0	Cdk8
chr11	29613852	29615104	1_OSN_1579_lociStitched	1	1253	1250.4976	0	Rtn4	Rtn4	Rtn4	1325	0	Cdk8
chr3	33906429	33907121	1_OSN_6345_lociStitched	1	693	1249.9596	0		Fxr1	Fxr1	1326	0	Cdk8
chr1	193484623	193486128	2_OSN_798_lociStitched	2	1488	1507.408	257.957			Lpgat1	1327	0	Cdk8
chrX	159269864	159270795	1_OSN_10616_lociStitched	1	932	1249.0296	0		Txlng	Txlng	1328	0	Cdk8
chr8	4933742	4935018	1_OSN_9293_lociStitched	1	1277	1248.4384	0			Shcbp1	1329	0	Cdk8
chr18	66620651	66621456	1_OSN_4992_lociStitched	1	806	1459.787	213.4055	Pmaip1		Pmaip1	1330	0	Cdk8
chr11	100237096	100237806	1_OSN_1964_lociStitched	1	711	1475.309	230.182	Jup	Fkbp10,1110036O03Rik,Gast,Hap1	Hap1	1331	0	Cdk8
chr8	108975038	108975703	1_OSN_9666_lociStitched	1	666	1527.106	282.093		Zfp90	Zfp90	1332	0	Cdk8
chr4	132061470	132062305	1_OSN_7243_lociStitched	1	836	1559.446	314.795	Sesn2	Med18,Dnajc8,Atpif1	Sesn2	1333	0	Cdk8
chr16	88719927	88721036	1_OSN_4211_lociStitched	1	1110	1406.4338	165.3519		Krtap13,Krtap13-1,Krtap27-1,2310061N02Rik,2310034C09Rik	Krtap13-1	1334	0	Cdk8
chr14	56170013	56170832	1_OSN_3284_lociStitched	1	820	1239.8022	0		Nrl,Psme1,Dcaf11,Pck2,Cpne6,Psme2,Fam158a,Rnf31,Fitm1	Dcaf11	1335	0	Cdk8
chr2	81688510	81689612	1_OSN_5741_lociStitched	1	1103	1238.7582	0			Zfp804a	1336	0	Cdk8
chr4	21650023	21650732	1_OSN_6815_lociStitched	1	710	1238.6939	0		Prdm13,Ccnc,2610029I01Rik	Ccnc	1337	0	Cdk8
chr4	26871664	26872322	1_OSN_6828_lociStitched	1	659	1237.7638	0			Manea	1338	0	Cdk8
chr11	22520717	22521608	1_OSN_1547_lociStitched	1	892	1547.0433	310.3353			Tmem17	1339	0	Cdk8
chr15	74482952	74483751	1_OSN_3786_lociStitched	1	800	1354.305	118.0922		1700016M24Rik,Arc,Mir464	Mir464	1340	0	Cdk8
chr17	10527703	10528580	1_OSN_4305_lociStitched	1	878	1573.5134	338.9605		Qk	Qk	1341	0	Cdk8
chr4	132650133	132650782	1_OSN_7250_lociStitched	1	650	1382.5647	148.8806		Wasf2	Wasf2	1342	0	Cdk8
chr14	55976956	55977784	1_OSN_3283_lociStitched	1	829	1232.8092	0			Dhrs4	1343	0	Cdk8
chr14	78688437	78689388	1_OSN_3405_lociStitched	1	952	1232.2107	0	Tnfsf11	Mir2145-2	Tnfsf11	1344	0	Cdk8
chr9	48983418	48987219	2_OSN_9978_lociStitched	2	1456	1361.5182	130.3743			Gm4894	1345	0	Cdk8
chr9	111627284	111635299	2_OSN_10266_lociStitched	2	1453	1293.621	64.12		Stac	Stac	1346	0	Cdk8
chr14	8884374	8887757	2_OSN_3092_lociStitched	2	1110	2342.3892	1114.6985	Abhd6	Rpp14,Pxk	Rpp14	1347	0	Cdk8
chr13	99076142	99077067	1_OSN_2989_lociStitched	1	926	1531.245	304.6025		Ankra2,Btf3,Foxd1,Utp15	Btf3	1348	0	Cdk8
chr7	103353190	103354078	1_OSN_9033_lociStitched	1	889	1358.7288	132.6672		Mir708,Odz4	Odz4	1349	0	Cdk8
chr15	12637779	12643566	2_OSN_3598_lociStitched	2	1555	1718.1603	492.4737			6030458C11Rik	1350	0	Cdk8
chr9	54650546	54651385	1_OSN_10005_lociStitched	1	840	1283.2505	58.2266		Crabp1	Crabp1	1351	0	Cdk8
chr8	109811081	109811921	1_OSN_9675_lociStitched	1	841	1224.804	0		Nfat5	Nfat5	1352	0	Cdk8
chr9	121280245	121280992	1_OSN_10328_lociStitched	1	748	1419.7482	196.0875	Trak1		Trak1	1353	0	Cdk8
chr3	118798016	118798846	1_OSN_6605_lociStitched	1	831	1221.511	0	Dpyd		Dpyd	1354	0	Cdk8
chr6	7702678	7703521	1_OSN_8104_lociStitched	1	844	1220.8326	0			Asns	1355	0	Cdk8
chr7	16950095	16951181	1_OSN_8766_lociStitched	1	1087	1219.9038	0	Sae1	Zc3h4	Sae1	1356	0	Cdk8
chr19	16017198	16017914	1_OSN_5140_lociStitched	1	717	1218.274	0		Psat1,Cep78	Psat1	1357	0	Cdk8
chr15	96532896	96533663	1_OSN_3878_lociStitched	1	768	1216.9222	0		Slc38a2	Slc38a2	1358	0	Cdk8
chr12	4904475	4905571	1_OSN_2129_lociStitched	1	1097	1348.08	131.52	Ubxn2a	Atad2b,Mfsd2b	Ubxn2a	1359	0	Cdk8
chrX	34303509	34315986	2_OSN_10395_lociStitched	2	1362	1763.0001	547.7403	Slc25a43	Slc25a5	Slc25a5	1360	0	Cdk8
chr2	75711797	75712535	1_OSN_5713_lociStitched	1	739	1686.4038	471.3606	Agps		Agps	1361	0	Cdk8
chr17	17581192	17587024	2_OSN_4344_lociStitched	2	1405	1698.2784	483.4728	Lix1		Lix1	1362	0	Cdk8
chr11	57783743	57784849	1_OSN_1699_lociStitched	1	1107	1770.8166	557.5346		Larp1	Larp1	1363	0	Cdk8
chrX	49701709	49702486	1_OSN_10428_lociStitched	1	778	1231.0788	19.8135	Gpc3		Mir717	1364	0	Cdk8
chr11	88793031	88793501	1_OSN_1894_lociStitched	1	471	1277.648	67.022	Scpep1	Coil,2210409E12Rik,Gm15698	Scpep1	1365	0	Cdk8
chr2	8419812	8420879	1_OSN_5405_lociStitched	1	1068	1306.6482	96.6702				1366	0	Cdk8
chr3	75454549	75455984	2_OSN_6454_lociStitched	2	977	1209.705	0			Serpini1	1367	0	Cdk8
chr1	135025718	135027101	1_OSN_520_lociStitched	1	1384	1600.5459	391.9422		Ppp1r15b	Ppp1r15b	1368	0	Cdk8
chr9	14037871	14050053	2_OSN_9816_lociStitched	2	1750	1947.9018	739.4474		Sesn3	Sesn3	1369	0	Cdk8
chr11	30076998	30077819	1_OSN_1581_lociStitched	1	822	1327.3107	119.7839	Spnb2		Spnb2	1370	0	Cdk8
chr6	37717391	37718289	1_OSN_8213_lociStitched	1	899	1356.6086	150.5048			Trim24	1371	0	Cdk8
chr19	6675319	6676278	1_OSN_5100_lociStitched	1	960	1425.5535	222.2003			Slc22a12	1372	0	Cdk8
chr10	61937549	61940221	2_OSN_1123_lociStitched	2	1445	1531.5904	328.656	Vps26a	4930507D05Rik,Supv3l1,Srgn	Vps26a	1373	0	Cdk8
chr14	68554515	68560104	2_OSN_3354_lociStitched	2	1342	1462.0824	259.3296		Dock5	Dock5	1374	0	Cdk8
chr10	83845684	83846432	1_OSN_1236_lociStitched	1	749	1200.4652	0	Nuak1		Nuak1	1375	0	Cdk8
chr10	88933503	88950476	3_OSN_1281_lociStitched	3	1963	2433.9282	1233.9371	Nr1h4	Gas2l3,Nr1h4	Nr1h4	1376	0	Cdk8
chr2	59980883	59983537	2_OSN_5629_lociStitched	2	1531	1282.4128	83.0702		Baz2b	Baz2b	1377	0	Cdk8
chr4	104868425	104869271	1_OSN_7079_lociStitched	1	847	1526.8608	327.6558	Ppap2b		Ppap2b	1378	0	Cdk8
chr2	5984395	5993471	2_OSN_5398_lociStitched	2	851	2379.7272	1180.7876			5430407P10Rik	1379	0	Cdk8
chr6	140141337	140147047	3_OSN_8670_lociStitched	3	1815	2346.239	1148.281			Capza3	1380	0	Cdk8
chr4	155562905	155563924	1_OSN_7395_lociStitched	1	1020	1532.6779	335.6586		AW011738,2310042D19Rik,Klhl17,Plekhn1,Agrn,Isg15	Agrn	1381	0	Cdk8
chr13	110475047	110476013	1_OSN_3042_lociStitched	1	967	1320.039	124.131	Pde4d		Mir1904	1382	0	Cdk8
chr2	136923940	136924626	1_OSN_5934_lociStitched	1	687	1310.0542	114.8364	Jag1		Jag1	1383	0	Cdk8
chr12	78065948	78066766	1_OSN_2381_lociStitched	1	819	1425.8558	230.7578		Max	Max	1384	0	Cdk8
chr4	137025750	137026764	1_OSN_7276_lociStitched	1	1015	1569.8748	374.8758	Hspg2	1700013G24Rik,Cela3b	Hspg2	1385	0	Cdk8
chr1	137528746	137534839	2_OSN_548_lociStitched	2	1198	2609.0226	1414.1853		Nav1	Nav1	1386	0	Cdk8
chr4	137561364	137562475	1_OSN_7285_lociStitched	1	1112	1360.1973	165.8723	Eif4g3		Eif4g3	1387	0	Cdk8
chr3	40354735	40355413	1_OSN_6378_lociStitched	1	679	1192.263	0			Intu	1388	0	Cdk8
chr5	114322878	114323743	1_OSN_7815_lociStitched	1	866	1705.8665	515.021	Coro1c	Selplg	Coro1c	1389	0	Cdk8
chr7	89933735	89934374	1_OSN_8992_lociStitched	1	640	1293.5277	103.8375			Mex3b	1390	0	Cdk8
chr5	134219789	134220545	1_OSN_7961_lociStitched	1	757	1198.7136	9.3744			Gatsl2	1391	0	Cdk8
chr6	5069086	5069827	1_OSN_8091_lociStitched	1	742	1504.4523	315.5919	Ppp1r9a		Pon1	1392	0	Cdk8
chr2	143982410	143983580	1_OSN_5954_lociStitched	1	1171	1784.367	595.998			Snord17	1393	0	Cdk8
chr12	112908378	112914863	2_OSN_2546_lociStitched	2	1347	3039.5195	1852.116	Ckb	2810002N01Rik,Bag5,Trmt61a	Ckb	1394	0	Cdk8
chr5	72855814	72856905	1_OSN_7638_lociStitched	1	1092	1185.8079	0	Corin		Corin	1395	0	Cdk8
chr3	97340867	97344658	2_OSN_6537_lociStitched	2	1058	1183.9293	0			Chd1l	1396	0	Cdk8
chr12	77315659	77316364	1_OSN_2373_lociStitched	1	706	1299.597	115.902	Tex21	Mthfd1,Esr2	Tex21	1397	0	Cdk8
chr19	21969098	21969800	1_OSN_5165_lociStitched	1	703	1439.1702	255.7386			Tmem2	1398	0	Cdk8
chr8	121320347	121326380	2_OSN_9736_lociStitched	2	1172	1605.3813	423.5166	Cdh13		Cdh13	1399	0	Cdk8
chr6	83646119	83648444	2_OSN_8392_lociStitched	2	1503	1583.325	402.4575	Vax2os2	Atp6v1b1,Clec4f,Vax2,Cd207,Vax2os1	Vax2os1	1400	0	Cdk8
chr17	79313190	79313799	1_OSN_4611_lociStitched	1	610	1397.8377	218.3874		Eif2ak2,Sult6b1,Cebpz,2410091C18Rik,1110001A16Rik	1110001A16Rik	1401	0	Cdk8
chr6	4929900	4930613	1_OSN_8087_lociStitched	1	714	1318.5509	140.6036	Ppp1r9a		Ppp1r9a	1402	0	Cdk8
chr2	156251118	156251931	1_OSN_6027_lociStitched	1	814	1357.7913	180.1608	Epb4.1l1	Epb4.1l1,2900097C17Rik	Epb4.1l1	1403	0	Cdk8
chrX	158447885	158448495	1_OSN_10612_lociStitched	1	611	1196.881	20.862	Nhs		Nhs	1404	0	Cdk8
chr8	120017171	120028015	2_OSN_9726_lociStitched	2	1541	3429.9572	2254.4676	Plcg2		Plcg2	1405	0	Cdk8
chr2	29356155	29356959	1_OSN_5512_lociStitched	1	805	1331.424	156.5388	Med27		Rapgef1	1406	0	Cdk8
chr8	110118419	110119429	1_OSN_9676_lociStitched	1	1011	1518.232	343.905		Psmd7,Mir140	Psmd7	1407	0	Cdk8
chr11	26003517	26004446	1_OSN_1566_lociStitched	1	930	1173.7915	0	5730522E02Rik		5730522E02Rik	1408	0	Cdk8
chr6	64598177	64602633	2_OSN_8316_lociStitched	2	921	1271.7424	101.1512	Grid2		Atoh1	1409	0	Cdk8
chr6	29789349	29801160	2_OSN_8162_lociStitched	2	1049	1618.107	449.9991	Ahcyl2	Ahcyl2	Ahcyl2	1410	0	Cdk8
chr5	135446294	135447000	1_OSN_7972_lociStitched	1	707	1520.8652	352.9294		Abhd11,Wbscr27,2010001M06Rik,Cldn3,Cldn4,Wbscr25	Cldn3	1411	0	Cdk8
chr1	10842815	10843639	1_OSN_33_lociStitched	1	825	1165.7128	0			Cpa6	1412	0	Cdk8
chr3	101083972	101084793	1_OSN_6546_lociStitched	1	822	1405.1415	239.4857	Cd2		Cd2	1413	0	Cdk8
chr4	84808209	84809105	1_OSN_7024_lociStitched	1	897	1296.1536	130.7264		Sh3gl2	Sh3gl2	1414	0	Cdk8
chr13	47950509	47951781	1_OSN_2766_lociStitched	1	1273	1324.788	159.8904			Id4	1415	0	Cdk8
chr9	49743610	49744745	1_OSN_9988_lociStitched	1	1136	1261.7795	97.2695			Ncam1	1416	0	Cdk8
chr7	151288401	151293216	2_OSN_9266_lociStitched	2	1908	1765.179	600.912			Shank2	1417	0	Cdk8
chr16	29719938	29723776	2_OSN_4044_lociStitched	2	1475	1375.1554	211.4738			Opa1	1418	0	Cdk8
chr11	107372036	107379089	2_OSN_2016_lociStitched	2	1427	2658.2757	1495.236		Psmd12,Pitpnc1,Helz	Helz	1419	0	Cdk8
chr7	123009293	123012347	2_OSN_9116_lociStitched	2	1750	1351.395	189.6534	Sox6		Sox6	1420	0	Cdk8
chr5	123607764	123608595	1_OSN_7896_lociStitched	1	832	1326.0267	164.2887		Rhof,Hpd	Hpd	1421	0	Cdk8
chr8	117210079	117213026	2_OSN_9712_lociStitched	2	1360	1325.2659	163.5585	Wwox		Wwox	1422	0	Cdk8
chr13	57463743	57464587	1_OSN_2829_lociStitched	1	845	1261.5268	100.014			Trpc7	1423	0	Cdk8
chr9	88227178	88228053	1_OSN_10177_lociStitched	1	876	1161.125	0	Nt5e		Nt5e	1424	0	Cdk8
chr15	101107344	101108241	1_OSN_3906_lociStitched	1	898	1542.1224	381.225		Nr4a1,6030408B16Rik,9430023L20Rik	9430023L20Rik	1425	0	Cdk8
chr13	54254380	54255276	1_OSN_2807_lociStitched	1	897	1288.448	128.3072		Hrh2	Hrh2	1426	0	Cdk8
chr10	120840708	120841629	1_OSN_1400_lociStitched	1	922	1159.2627	0		Gns	Gns	1427	0	Cdk8
chr1	76025299	76033378	2_OSN_307_lociStitched	2	1964	1638.4212	482.3163			Slc4a3	1428	0	Cdk8
chr10	44154463	44155303	1_OSN_1036_lociStitched	1	841	1155.168	0		Prdm1	Prdm1	1429	0	Cdk8
chr5	28140549	28146406	3_OSN_7494_lociStitched	3	2421	1789.8992	634.8988		Htr5a,Paxip1	Htr5a	1430	0	Cdk8
chr11	99002752	99003400	1_OSN_1960_lociStitched	1	649	1464.9336	310.9104		Ccr7	Ccr7	1431	0	Cdk8
chr13	20275154	20275936	1_OSN_2627_lociStitched	1	783	1152.668	0		Elmo1	Elmo1	1432	0	Cdk8
chr5	31791484	31795140	2_OSN_7507_lociStitched	2	1184	1463.8624	311.4912		Zfp512,Gpn1,4930548H24Rik,Slc4a1ap,Supt7l	Gpn1	1433	0	Cdk8
chr2	25910604	25911531	1_OSN_5481_lociStitched	1	928	1796.3406	645.192	Nacc2	Ubac1	Ubac1	1434	0	Cdk8
chr11	120028881	120029808	1_OSN_2108_lociStitched	1	928	1541.6937	390.8232		Slc38a10,2810410L24Rik	Slc38a10	1435	0	Cdk8
chr4	53802001	53802661	1_OSN_6921_lociStitched	1	661	1183.842	33.528		Tal2,Tmem38b	Tal2	1436	0	Cdk8
chr16	9284250	9285056	1_OSN_3943_lociStitched	1	807	1226.9738	76.8924			1810013L24Rik	1437	0	Cdk8
chr10	24545811	24546677	1_OSN_939_lociStitched	1	867	1149.8748	0	Enpp3	Med23	Enpp3	1438	0	Cdk8
chr17	82671859	82672840	1_OSN_4633_lociStitched	1	982	1228.8006	79.6572			Slc8a1	1439	0	Cdk8
chr2	21314058	21315155	1_OSN_5469_lociStitched	1	1098	1169.0729	20.2945	Gpr158		Gpr158	1440	0	Cdk8
chr4	107854698	107855462	1_OSN_7094_lociStitched	1	765	1231.0332	83.1996	Zyg11a	Echdc2	Echdc2	1441	0	Cdk8
chr14	49618309	49619035	1_OSN_3257_lociStitched	1	727	1244.9448	97.7922			Mudeng	1442	0	Cdk8
chr1	129680267	129681078	1_OSN_488_lociStitched	1	812	1146.8351	0	Ccnt2		Ccnt2	1443	0	Cdk8
chr1	62228137	62228784	1_OSN_226_lociStitched	1	648	1569.8808	423.5262	Pard3b		Nrp2	1444	0	Cdk8
chr4	140249934	140251467	1_OSN_7308_lociStitched	1	1534	1367.8959	222.4383		Arhgef10l,Padi6,Rcc2	Rcc2	1445	0	Cdk8
chr16	4013960	4031967	3_OSN_3916_lociStitched	3	2060	2683.043	1537.7978		Dnase1,Nlrc3,Trap1,Btbd12	Dnase1	1446	0	Cdk8
chr4	129427470	129428279	1_OSN_7227_lociStitched	1	810	1312.1171	168.3529		Khdrbs1	Khdrbs1	1447	0	Cdk8
chr4	85829390	85830328	1_OSN_7033_lociStitched	1	939	1247.9152	104.3994	Adamtsl1		Adamtsl1	1448	0	Cdk8
chr10	77034903	77035863	1_OSN_1206_lociStitched	1	961	1540.608	397.152		Itgb2,Ube2g2,Sumo3,Pttg1ip	Pttg1ip	1449	0	Cdk8
chr1	154420178	154420974	1_OSN_604_lociStitched	1	797	1295.8084	152.7524	Rgl1		Rgl1	1450	0	Cdk8
chr4	98530686	98531425	1_OSN_7055_lociStitched	1	740	1142.3462	0		Kank4	Kank4	1451	0	Cdk8
chr8	10171330	10177271	2_OSN_9305_lociStitched	2	1353	1814.9755	673.1153	Myo16		Myo16	1452	0	Cdk8
chr19	57440147	57441699	1_OSN_5361_lociStitched	1	1553	1383.2976	242.5776	Fam160b1		Fam160b1	1453	0	Cdk8
chr2	70643920	70644523	1_OSN_5676_lociStitched	1	604	1141.5996	1.0854	Tlk1		Tlk1	1454	0	Cdk8
chr10	66432010	66433041	1_OSN_1145_lociStitched	1	1032	1140.1829	0			Reep3	1455	0	Cdk8
chr11	9882957	9895177	2_OSN_1488_lociStitched	2	973	1493.284	354.38			Abca13	1456	0	Cdk8
chr2	60034713	60035503	1_OSN_5630_lociStitched	1	791	1134.282	0		March7	March7	1457	0	Cdk8
chr1	142325751	142326575	1_OSN_580_lociStitched	1	825	1294.1744	160.1032	Kcnt2		Kcnt2	1458	0	Cdk8
chr11	114552785	114554586	2_OSN_2062_lociStitched	2	1399	1601.089	467.7197	Ttyh2	Rpl38,Dnaic2	Ttyh2	1459	0	Cdk8
chr14	62221688	62222494	1_OSN_3316_lociStitched	1	807	1132.5912	0	Trim13,Dleu2	Mir15a,Kcnrg,Mir16-1,6330409N04Rik	Trim13	1460	0	Cdk8
chr19	53771977	53772886	1_OSN_5345_lociStitched	1	910	1131.4323	0	Rbm20		Rbm20	1461	0	Cdk8
chr7	54019643	54020500	1_OSN_8870_lociStitched	1	858	1149.237	18.1684	Hps5	Saa2,Saa3,Gtf2h1,Saa4,Saa1	Saa2	1462	0	Cdk8
chr6	49048794	49049600	1_OSN_8255_lociStitched	1	807	1336.8316	206.0136	Igf2bp3	2410003K15Rik	2410003K15Rik	1463	0	Cdk8
chr13	20692024	20692770	1_OSN_2630_lociStitched	1	747	1274.541	144.5002	Elmo1		Elmo1	1464	0	Cdk8
chr14	68378472	68379540	1_OSN_3351_lociStitched	1	1069	1291.8528	162.0156	Dock5	Kctd9,Gnrh1,Cdca2	Gnrh1	1465	0	Cdk8
chr4	135873252	135874283	1_OSN_7272_lociStitched	1	1032	1303.8026	174.1359	Hnrnpr	Zfp46	Hnrnpr	1466	0	Cdk8
chr5	75933633	75934971	1_OSN_7660_lociStitched	1	1339	1516.0878	386.682		Kit	Kit	1467	0	Cdk8
chr17	9391923	9396104	2_OSN_4296_lociStitched	2	1395	1415.2685	287.2347		6530411M01Rik	6530411M01Rik	1468	0	Cdk8
chr12	42112966	42114572	2_OSN_2247_lociStitched	2	1412	1141.7054	13.8116	Immp2l		Lrrn3	1469	0	Cdk8
chr14	35473724	35475250	1_OSN_3215_lociStitched	1	1527	1442.9856	317.2554		Wapal	Wapal	1470	0	Cdk8
chr11	88531991	88532870	1_OSN_1890_lociStitched	1	880	1315.0719	189.7761	Msi2		Msi2	1471	0	Cdk8
chr12	3662473	3663268	1_OSN_2118_lociStitched	1	796	1245.5265	121.158	Dtnb		Dtnb	1472	0	Cdk8
chr16	22065449	22076677	2_OSN_4007_lociStitched	2	1771	2555.4928	1431.57	Igf2bp2		Senp2	1473	0	Cdk8
chr1	194278721	194279334	1_OSN_802_lociStitched	1	614	1253.4624	130.2012	Kcnh1		Kcnh1	1474	0	Cdk8
chr13	99860299	99860980	1_OSN_2995_lociStitched	1	682	1165.8039	42.8349			Zfp366	1475	0	Cdk8
chr1	21245995	21247131	1_OSN_86_lociStitched	1	1137	1334.5728	213.1136	Gsta3	Gm4956,Tmem14a	Gsta3	1476	0	Cdk8
chr17	79741702	79742865	1_OSN_4615_lociStitched	1	1164	1492.2453	372.3926	Cdc42ep3		Cdc42ep3	1477	0	Cdk8
chr12	106001813	106002660	1_OSN_2502_lociStitched	1	848	1206.975	87.3257	Clmn	Dicer1	Dicer1	1478	0	Cdk8
chr4	83870111	83871021	1_OSN_7018_lociStitched	1	911	1271.816	152.698			Bnc2	1479	0	Cdk8
chrX	147558154	147559040	1_OSN_10588_lociStitched	1	887	1118.8408	0		Tsr2	Tsr2	1480	0	Cdk8
chr17	82705585	82706182	1_OSN_4634_lociStitched	1	598	1118.4198	0			Slc8a1	1481	0	Cdk8
chr8	86300367	86301272	1_OSN_9572_lociStitched	1	906	1411.619	293.3105		Cd97	Cd97	1482	0	Cdk8
chr4	129779132	129780024	1_OSN_7230_lociStitched	1	893	1285.7288	167.5176		Hcrtr1,Pef1	Pef1	1483	0	Cdk8
chr13	34833515	34834222	1_OSN_2683_lociStitched	1	708	1350.5821	232.3909	Fam50b		Fam50b	1484	0	Cdk8
chr11	76133039	76133947	1_OSN_1788_lociStitched	1	909	1392.418	274.3976	Nxn		Rnmtl1	1485	0	Cdk8
chr8	93193958	93195300	1_OSN_9611_lociStitched	1	1343	1291.675	174.1916			Chd9	1486	0	Cdk8
chr5	53035495	53046557	2_OSN_7570_lociStitched	2	1142	1390.4934	275.4438	Sepsecs		Sepsecs	1487	0	Cdk8
chr12	52958949	52959846	1_OSN_2270_lociStitched	1	898	1498.887	384.0057		Hectd1	Hectd1	1488	0	Cdk8
chr2	157201834	157202833	1_OSN_6037_lociStitched	1	1000	1122.6762	8.7912	Manbal	Src,Ghrh	Manbal	1489	0	Cdk8
chr14	25072805	25073510	1_OSN_3166_lociStitched	1	706	1314.6135	200.784		E330034G19Rik,Dlg5	Dlg5	1490	0	Cdk8
chr10	60704576	60705335	1_OSN_1109_lociStitched	1	760	1158.3858	45.0087	Adamts14		Adamts14	1491	0	Cdk8
chr10	5970883	5971433	1_OSN_828_lociStitched	1	551	1285.405	174.13	Zbtb2		Zbtb2	1492	0	Cdk8
chr13	34378990	34380067	1_OSN_2682_lociStitched	1	1078	1598.9142	488.3118	Slc22a23		Slc22a23	1493	0	Cdk8
chr10	27807432	27808278	1_OSN_960_lociStitched	1	847	1286.4276	176.3064	Ptprk		Ptprk	1494	0	Cdk8
chr1	121044146	121054189	3_OSN_455_lociStitched	3	1587	2535.8575	1427.1103			Gli2	1495	0	Cdk8
chr9	7633700	7634630	1_OSN_9792_lociStitched	1	931	1108.653	0	Mmp20		Mmp20	1496	0	Cdk8
chr17	80896416	80897168	1_OSN_4626_lociStitched	1	753	1321.9408	214.2448		Sos1	Sos1	1497	0	Cdk8
chr2	109418879	109419819	1_OSN_5820_lociStitched	1	941	1107.132	0			Bdnf	1498	0	Cdk8
chr8	66407854	66409206	1_OSN_9487_lociStitched	1	1353	1342.536	235.6536	Gm4975		Gm4975	1499	0	Cdk8
chr2	172369684	172370574	1_OSN_6166_lociStitched	1	891	1125.227	19.758		Tcfap2c	Tcfap2c	1500	0	Cdk8
chr2	116774091	116776400	3_OSN_5838_lociStitched	3	1627	1201.8345	96.7471			Tmco5	1501	0	Cdk8
chr8	125977516	125978388	1_OSN_9749_lociStitched	1	873	1692.0288	588.6	Def8	Afg3l1,Mc1r,Tubb3	Def8	1502	0	Cdk8
chr17	27178022	27178616	1_OSN_4374_lociStitched	1	595	1599.1074	496.584		Itpr3,Ggnbp1,Bak1	Ggnbp1	1503	0	Cdk8
chr2	144540656	144541538	1_OSN_5958_lociStitched	1	883	1102.5	0	Dtd1		1700010M22Rik	1504	0	Cdk8
chr17	45632352	45632887	1_OSN_4484_lociStitched	1	536	1515.2805	412.806		Gm9104,Aars2,Tcte1,Spats1	Aars2	1505	0	Cdk8
chr10	19873349	19874004	1_OSN_907_lociStitched	1	656	1268.2765	165.9115	Mtap7		Mtap7	1506	0	Cdk8
chr10	81610172	81622885	2_OSN_1227_lociStitched	2	1352	1807.7886	705.5715	AU041133		AU041133	1507	0	Cdk8
chr8	71645051	71645923	1_OSN_9515_lociStitched	1	873	1462.6928	360.6592		Lzts1,Slc18a1,Atp6v1b2	Lzts1	1508	0	Cdk8
chr11	26028961	26029569	1_OSN_1567_lociStitched	1	609	1102	0	5730522E02Rik		5730522E02Rik	1509	0	Cdk8
chr6	127685254	127686102	1_OSN_8615_lociStitched	1	849	1212.8944	111.0032	Prmt8		Prmt8	1510	0	Cdk8
chr1	136467039	136467815	1_OSN_538_lociStitched	1	777	1178.4336	76.9016	Kdm5b	4931440L10Rik	Kdm5b	1511	0	Cdk8
chr1	63488535	63489242	1_OSN_239_lociStitched	1	708	1136.7853	35.7035		Adam23	Adam23	1512	0	Cdk8
chr8	49836921	49837962	1_OSN_9464_lociStitched	1	1042	1100.6493	0			Odz3	1513	0	Cdk8
chr6	72744613	72745613	1_OSN_8357_lociStitched	1	1001	1163.8	63.7		Tcf7l1	Tcf7l1	1514	0	Cdk8
chr6	37638668	37640329	3_OSN_8210_lociStitched	3	1371	1100.0803	0			Akr1d1	1515	0	Cdk8
chr5	115854131	115855000	1_OSN_7830_lociStitched	1	870	1495.1145	395.2212		Msi1	Msi1	1516	0	Cdk8
chr16	93826367	93827291	1_OSN_4240_lociStitched	1	925	1129.4052	29.6604		Morc3	Morc3	1517	0	Cdk8
chr19	7657561	7658599	1_OSN_5105_lociStitched	1	1039	1344.3138	244.7604	Pla2g16	Hrasls5,Lgals12	Lgals12	1518	0	Cdk8
chr19	29082382	29083392	1_OSN_5212_lociStitched	1	1011	1376.024	276.841	Cdc37l1	1700018L02Rik,Ak3,4430402I18Rik,Ppapdc2,Gm10136	Gm10136	1519	0	Cdk8
chr4	134784883	134793619	2_OSN_7264_lociStitched	2	1119	1630.1376	531.1488	Clic4		Clic4	1520	0	Cdk8
chr17	91024056	91031203	2_OSN_4705_lociStitched	2	1440	1285.0306	186.5367	Nrxn1		Nrxn1	1521	0	Cdk8
chr14	118765534	118768803	2_OSN_3503_lociStitched	2	1273	1686.4771	588.0931			Gm9376	1522	0	Cdk8
chr3	101993816	101995088	2_OSN_6557_lociStitched	2	1207	1339.5432	241.1712	Vangl1		Vangl1	1523	0	Cdk8
chr3	80906018	80906866	1_OSN_6465_lociStitched	1	849	1201.3616	103.2864	Pdgfc		Pdgfc	1524	0	Cdk8
chr12	66211916	66216292	2_OSN_2324_lociStitched	2	1029	1227.468	130.4048	Fancm	Fkbp3	Fancm	1525	0	Cdk8
chr13	114605878	114606785	1_OSN_3070_lociStitched	1	908	1227.6245	130.9708	Arl15		Arl15	1526	0	Cdk8
chr2	127430596	127433707	2_OSN_5883_lociStitched	2	1696	1232.2671	135.6396		Mrps5,Zfp661,Mal	Mrps5	1527	0	Cdk8
chr13	35829899	35830675	1_OSN_2689_lociStitched	1	777	1270.2344	174.988	Cdyl	Cdyl	Cdyl	1528	0	Cdk8
chr4	125162766	125166613	2_OSN_7192_lociStitched	2	1113	1718.0702	623.5987		Ftl2,Grik3	Grik3	1529	0	Cdk8
chr10	8608812	8609821	1_OSN_848_lociStitched	1	1010	1203.0307	108.7702		Sash1	Sash1	1530	0	Cdk8
chr4	29018669	29019491	1_OSN_6832_lociStitched	1	823	1172.2542	78.5832			Epha7	1531	0	Cdk8
chr3	68368482	68369877	1_OSN_6446_lociStitched	1	1396	1795.5045	702.801	Iqcj-schip1,Schip1	Schip1	Schip1	1532	0	Cdk8
chr6	140284728	140286020	1_OSN_8673_lociStitched	1	1293	1252.3356	160.9832			Plekha5	1533	0	Cdk8
chr10	69557563	69558392	1_OSN_1171_lociStitched	1	830	1310.7319	220.2653		Ccdc6	Ccdc6	1534	0	Cdk8
chr9	118772478	118773130	1_OSN_10309_lociStitched	1	653	1489.3636	399.6108	Itga9		Ctdspl	1535	0	Cdk8
chr10	64199227	64207484	2_OSN_1139_lociStitched	2	1421	1445.8007	356.7024	Ctnna3		Lrrtm3	1536	0	Cdk8
chr6	142969103	142969851	1_OSN_8691_lociStitched	1	749	1088.4148	0	5730419I09Rik		St8sia1	1537	0	Cdk8
chr6	29978147	29979067	1_OSN_8164_lociStitched	1	921	1243.932	156.032		Nrf1	Nrf1	1538	0	Cdk8
chr9	28421300	28423484	2_OSN_9869_lociStitched	2	1261	1378.3224	290.6904	Opcml		Opcml	1539	0	Cdk8
chr13	99785792	99787212	1_OSN_2994_lociStitched	1	1421	1183.002	96.702		1700024P04Rik	1700024P04Rik	1540	0	Cdk8
chr13	75903138	75904184	1_OSN_2903_lociStitched	1	1047	1266.3922	180.2258	Ell2		Ell2	1541	0	Cdk8
chr9	21591319	21592194	1_OSN_9849_lociStitched	1	876	1420.3875	334.5125	Kank2	Spc24,Gm6484	Kank2	1542	0	Cdk8
chr9	53645054	53654842	2_OSN_9999_lociStitched	2	1357	2216.982	1131.4928	Slc35f2	Sln	Slc35f2	1543	0	Cdk8
chr7	28624916	28625830	1_OSN_8799_lociStitched	1	915	1084.3696	0	Zfp59	Zfp607	Zfp59	1544	0	Cdk8
chr10	44436343	44442049	2_OSN_1048_lociStitched	2	1206	1486.413	402.8436			Prdm1	1545	0	Cdk8
chr12	34111976	34112967	1_OSN_2221_lociStitched	1	992	1161.8484	78.5863		Twistnb,Efcab10	Twistnb	1546	0	Cdk8
chr10	59628540	59629958	1_OSN_1099_lociStitched	1	1419	1357.4514	275.2338			Chst3	1547	0	Cdk8
chr5	122902806	122903767	1_OSN_7886_lociStitched	1	962	1716.4421	635.0288	Atp2a2	Anapc7,Atp2a2	Anapc7	1548	0	Cdk8
chr2	45591566	45592481	1_OSN_5588_lociStitched	1	916	1093.8825	12.627			Zeb2	1549	0	Cdk8
chr17	87150676	87151462	1_OSN_4680_lociStitched	1	787	1093.4832	12.6546		Epas1	Epas1	1550	0	Cdk8
chr5	82082962	82091435	2_OSN_7682_lociStitched	2	1274	1237.058	156.7505	Lphn3		Lphn3	1551	0	Cdk8
chr5	50513681	50515065	1_OSN_7568_lociStitched	1	1385	1080.0736	0			Gpr125	1552	0	Cdk8
chr8	98052059	98056627	2_OSN_9644_lociStitched	2	2066	1903.9424	824.0672		Csnk2a2,Prss54,Ccdc113	Ccdc113	1553	0	Cdk8
chr10	61472719	61475585	2_OSN_1118_lociStitched	2	1197	1522.1326	442.5104		Col13a1	Col13a1	1554	0	Cdk8
chr10	5852913	5853915	1_OSN_827_lociStitched	1	1003	1079.5548	0		Gm221	Gm221	1555	0	Cdk8
chr1	71081973	71082610	1_OSN_264_lociStitched	1	638	1079.2691	0	Bard1		Bard1	1556	0	Cdk8
chr8	126517464	126518446	1_OSN_9753_lociStitched	1	983	1274.7342	195.8108		Mir1967,Urb2,Nup133,Abcb10,Taf5l	Abcb10	1557	0	Cdk8
chr9	113366862	113369394	1_OSN_10276_lociStitched	1	2533	1606.554	528.1752			Pdcd6ip	1558	0	Cdk8
chr5	31936774	31937639	1_OSN_7509_lociStitched	1	866	1197.5925	120.8405	Rbks	Mrpl33	Mrpl33	1559	0	Cdk8
chr2	77590519	77593229	3_OSN_5731_lociStitched	3	1505	1202.156	126.828	Zfp385b	Zfp385b	Zfp385b	1560	0	Cdk8
chr10	62699664	62700521	1_OSN_1132_lociStitched	1	858	1075.0208	0		Herc4,Mypn	Herc4	1561	0	Cdk8
chr13	34918931	34923093	2_OSN_2684_lociStitched	2	1277	1814.2158	739.5874		Prpf4b	Prpf4b	1562	0	Cdk8
chr16	9264615	9265700	1_OSN_3942_lociStitched	1	1086	1090.7505	18.662			1810013L24Rik	1563	0	Cdk8
chr4	12589574	12590863	1_OSN_6789_lociStitched	1	1290	1070.9012	0			Gm11818	1564	0	Cdk8
chr9	16157563	16166721	2_OSN_9830_lociStitched	2	1091	1673.1666	602.5964	Fat3		Fat3	1565	0	Cdk8
chr9	48799482	48800362	1_OSN_9975_lociStitched	1	881	1117.072	47.256	Usp28	Htr3b	Usp28	1566	0	Cdk8
chr1	93662192	93675270	2_OSN_401_lociStitched	2	1269	1868.8462	799.0658		Twist2	Twist2	1567	0	Cdk8
chr7	140951345	140952385	1_OSN_9206_lociStitched	1	1041	1231.88	163.176	Dhx32	Fank1	Dhx32	1568	0	Cdk8
chr13	20531295	20531808	1_OSN_2629_lociStitched	1	514	1193.4945	127.9935	Elmo1	Elmo1	Elmo1	1569	0	Cdk8
chr2	33492632	33493379	1_OSN_5555_lociStitched	1	748	1077.0993	12.6243	Lmx1b		Lmx1b	1570	0	Cdk8
chr14	119376353	119377277	1_OSN_3512_lociStitched	1	925	1394.4084	330.9768	Dnajc3		Dnajc3	1571	0	Cdk8
chr4	33990804	33996325	2_OSN_6848_lociStitched	2	1568	1156.6495	93.3049		Cnr1	Cnr1	1572	0	Cdk8
chr2	40766249	40766998	1_OSN_5575_lociStitched	1	750	1063.2804	0	Lrp1b		Lrp1b	1573	0	Cdk8
chr5	143543892	143544993	1_OSN_8021_lociStitched	1	1102	1613.1852	550.9404	Tnrc18		Tnrc18	1574	0	Cdk8
chr1	120586076	120586971	1_OSN_450_lociStitched	1	896	1564.639	503.169			Tcfcp2l1	1575	0	Cdk8
chr7	80531416	80545623	2_OSN_8945_lociStitched	2	2309	4304.721	3243.4581	Rgma		Rgma	1576	0	Cdk8
chr1	55165227	55165967	1_OSN_191_lociStitched	1	741	1062.344	1.628		Mobkl3,Hspd1,Hspe1	Hspe1	1577	0	Cdk8
chr9	17669928	17679721	2_OSN_9835_lociStitched	2	1098	1180.0565	119.4746			Chordc1	1578	0	Cdk8
chr15	74044371	74056816	3_OSN_3781_lociStitched	3	1575	4620.8285	3560.5145			Bai1	1579	0	Cdk8
chr4	151373388	151381390	2_OSN_7368_lociStitched	2	1423	1896.474	836.209		Phf13,Klhl21,Zbtb48,Thap3,Tas1r1,Nol9	Klhl21	1580	0	Cdk8
chr15	27970966	27981329	2_OSN_3637_lociStitched	2	1309	1938.9173	878.7824		Trio	Trio	1581	0	Cdk8
chr17	31444606	31445349	1_OSN_4414_lociStitched	1	744	1248.9087	190.3566	Slc37a1	Rsph1	Slc37a1	1582	0	Cdk8
chr10	117242805	117243714	1_OSN_1382_lociStitched	1	910	1204.6068	146.4399		Nup107,Rap1b	Nup107	1583	0	Cdk8
chr16	33760479	33767052	2_OSN_4075_lociStitched	2	1513	1977.8157	922.8492	Heg1	Muc13	Muc13	1584	0	Cdk8
chr11	34552164	34552925	1_OSN_1608_lociStitched	1	762	1054.8221	0	Dock2		Dock2	1585	0	Cdk8
chr2	163288869	163289594	1_OSN_6077_lociStitched	1	726	1566.3625	512.7925		2310001K24Rik,Gdap1l1,R3hdml,3230401D17Rik,Fitm2	2310001K24Rik	1586	0	Cdk8
chr7	119966820	119967552	1_OSN_9096_lociStitched	1	733	1053.4944	0	Tead1		Tead1	1587	0	Cdk8
chr1	59529060	59530548	1_OSN_216_lociStitched	1	1489	1129.392	76.9296		Fzd7,Gm973	Fzd7	1588	0	Cdk8
chr8	114389300	114393100	2_OSN_9703_lociStitched	2	1027	1212.2	161.12	Tmem170	Cfdp1,Chst5	Tmem170	1589	0	Cdk8
chr12	60606926	60608969	2_OSN_2315_lociStitched	2	1097	1049.8977	0			Fbxo33	1590	0	Cdk8
chr17	84063945	84064754	1_OSN_4644_lociStitched	1	810	1294.1573	244.4798		Mta3,Kcng3	Kcng3	1591	0	Cdk8
chrX	7739155	7745391	2_OSN_10346_lociStitched	2	1146	1049.5188	0	Tbc1d25	Wdr13,Rbm3,Porcn,2900002K06Rik,Tbc1d25,Ebp	Tbc1d25	1592	0	Cdk8
chr8	74050123	74050697	1_OSN_9519_lociStitched	1	575	1325.1938	275.7496		Gtpbp3,Tmem221,Plvap,Bst2,Nxnl1,Slc27a1,Fam125a,Ano8	Bst2	1593	0	Cdk8
chr11	84083186	84091196	2_OSN_1858_lociStitched	2	1705	2211.561	1163.853	Acaca		Acaca	1594	0	Cdk8
chr9	3871115	3872663	2_OSN_9785_lociStitched	2	1308	1046.2932	0	Gucy1a2		Gucy1a2	1595	0	Cdk8
chr4	48592304	48592977	1_OSN_6904_lociStitched	1	674	1226.7444	181.8446		5730528L13Rik,Tmeff1	Tmeff1	1596	0	Cdk8
chr16	42305576	42306663	1_OSN_4113_lociStitched	1	1088	1489.0813	445.2352	Gap43		Gap43	1597	0	Cdk8
chr4	124990187	124990922	1_OSN_7188_lociStitched	1	736	1084.7865	41.2335			Grik3	1598	0	Cdk8
chr14	76787628	76788402	1_OSN_3384_lociStitched	1	775	1186.155	143.8866		Tsc22d1	Tsc22d1	1599	0	Cdk8
chr2	152552277	152553241	1_OSN_6000_lociStitched	1	965	1220.5204	179.8824		Cox4i2,Id1,Mcts2	Id1	1600	0	Cdk8
chrX	127082315	127083062	1_OSN_10554_lociStitched	1	748	1040.571	0			Diap2	1601	0	Cdk8
chrX	12783559	12784076	1_OSN_10370_lociStitched	1	518	1038.3428	0			Ddx3x	1602	0	Cdk8
chr7	65923829	65924585	1_OSN_8896_lociStitched	1	757	1090.0764	52.7688	Atp10a		Atp10a	1603	0	Cdk8
chr2	61240887	61241702	1_OSN_5639_lociStitched	1	816	1194.3825	157.621			Tank	1604	0	Cdk8
chrX	39785084	39785844	1_OSN_10406_lociStitched	1	761	1036.108	0			Sh2d1a	1605	0	Cdk8
chr13	63195927	63196922	1_OSN_2850_lociStitched	1	996	1035.6955	0	2010111I01Rik		2010111I01Rik	1606	0	Cdk8
chr17	6963923	6968459	2_OSN_4277_lociStitched	2	1547	1485.0864	449.9712	Ezr		Ezr	1607	0	Cdk8
chr17	46134937	46135825	1_OSN_4489_lociStitched	1	889	1043.2224	9.8568		Vegfa	Vegfa	1608	0	Cdk8
chr10	86906480	86911122	2_OSN_1266_lociStitched	2	1882	1546.2502	512.941		Ascl1	Ascl1	1609	0	Cdk8
chr7	88356410	88356927	1_OSN_8988_lociStitched	1	518	1147.7917	115.3427		Pde8a	Pde8a	1610	0	Cdk8
chr9	94561967	94575619	2_OSN_10189_lociStitched	2	1389	1941.3144	909.2232	Slc9a9		Slc9a9	1611	0	Cdk8
chr8	128003063	128003969	1_OSN_9765_lociStitched	1	907	1399.9512	368.8326	Sipa1l2		Sipa1l2	1612	0	Cdk8
chr16	46500728	46501425	1_OSN_4135_lociStitched	1	698	1030.6539	0		Pvrl3	Pvrl3	1613	0	Cdk8
chr4	141784495	141791290	2_OSN_7327_lociStitched	2	1129	3334.3065	2304.1845	9030409G11Rik	9030409G11Rik	9030409G11Rik	1614	0	Cdk8
chr13	53329991	53330847	1_OSN_2802_lociStitched	1	857	1029.5968	0	Ror2		Ror2	1615	0	Cdk8
chr8	12481728	12482441	1_OSN_9315_lociStitched	1	714	1301.5102	271.9382			Sox1	1616	0	Cdk8
chr10	44259041	44265356	2_OSN_1043_lociStitched	2	1614	1028.082	0			Prdm1	1617	0	Cdk8
chr9	104004889	104005928	1_OSN_10226_lociStitched	1	1040	1141.9649	114.8095	Acad11,Ccrl1	Uba5	Ccrl1	1618	0	Cdk8
chr7	35583536	35584637	1_OSN_8825_lociStitched	1	1102	1349.7159	323.8041	Chst8		Chst8	1619	0	Cdk8
chr1	155038686	155047086	2_OSN_616_lociStitched	2	1250	1916.04	892.08		Lamc2	Lamc2	1620	0	Cdk8
chr3	88450033	88450800	1_OSN_6508_lociStitched	1	768	1405.911	383.7301	Arhgef2	Rxfp4,2810403A07Rik	Rxfp4	1621	0	Cdk8
chr5	66115683	66116416	1_OSN_7614_lociStitched	1	734	1021.2889	0		N4bp2,Pds5a	Pds5a	1622	0	Cdk8
chr15	66902212	66903092	1_OSN_3764_lociStitched	1	881	1204.984	183.744			Ndrg1	1623	0	Cdk8
chr1	175278430	175279177	1_OSN_705_lociStitched	1	748	1142.0883	121.3875	Cadm3	Darc	Darc	1624	0	Cdk8
chr19	42965938	42966483	1_OSN_5292_lociStitched	1	546	1020.349	0	Hpse2		Hps1	1625	0	Cdk8
chr2	105451110	105457075	2_OSN_5803_lociStitched	2	1460	2247.0155	1227.0005	Pax6os1		Pax6os1	1626	0	Cdk8
chr9	61316146	61319521	2_OSN_10057_lociStitched	2	1834	1815.075	795.825			Tle3	1627	0	Cdk8
chr8	130566626	130567533	1_OSN_9780_lociStitched	1	908	1164.2252	145.5735			Nrp1	1628	0	Cdk8
chr1	35289280	35290169	1_OSN_113_lociStitched	1	890	1018.4384	0			Plekhb2	1629	0	Cdk8
chr7	109349016	109349968	1_OSN_9067_lociStitched	1	953	1017.4976	0	Nup98	Rhog,Pgap2	Nup98	1630	0	Cdk8
chr8	94445883	94453114	2_OSN_9623_lociStitched	2	1257	2187.3775	1169.9758			Irx3	1631	0	Cdk8
chr11	79238865	79241731	2_OSN_1822_lociStitched	2	1886	1383.9914	366.848	Nf1		Omg	1632	0	Cdk8
chr17	7444701	7452109	2_OSN_4285_lociStitched	2	1645	1820.8864	803.768	Rps6ka2		Rps6ka2	1633	0	Cdk8
chr4	101556219	101562504	2_OSN_7068_lociStitched	2	1114	1780.5405	763.6275		B020004J07Rik	B020004J07Rik	1634	0	Cdk8
chr13	48225921	48226678	1_OSN_2767_lociStitched	1	758	1161.0866	144.2085			Id4	1635	0	Cdk8
chr10	26047476	26054194	2_OSN_951_lociStitched	2	1400	1248.2044	231.771	L3mbtl3		L3mbtl3	1636	0	Cdk8
chr19	4849752	4850334	1_OSN_5091_lociStitched	1	583	1016.1138	0		Zdhhc24,Rbm14,Ccdc87,Ctsf,Ccs,Actn3	Ctsf	1637	0	Cdk8
chr3	22054960	22055937	1_OSN_6292_lociStitched	1	978	1199.6583	185.63	Tbl1xr1		Tbl1xr1	1638	0	Cdk8
chr2	91544344	91548597	3_OSN_5759_lociStitched	3	1963	1706.3036	694.5149	Atg13	Harbi1,Ambra1	Atg13	1639	0	Cdk8
chr2	170018779	170019426	1_OSN_6145_lociStitched	1	648	1010.0317	0			Zfp217	1640	0	Cdk8
chr12	81939585	81945651	2_OSN_2406_lociStitched	2	1347	1199.8548	191.079	4933426M11Rik		4933426M11Rik	1641	0	Cdk8
chr3	33772219	33772893	1_OSN_6343_lociStitched	1	675	1104.5512	96.1124		Ccdc39	Ccdc39	1642	0	Cdk8
chr9	49932238	49932871	1_OSN_9991_lociStitched	1	634	1043.3106	35.1315			Ncam1	1643	0	Cdk8
chr1	75508284	75508949	2_OSN_297_lociStitched	2	615	1013.593	5.5195		Inha,Obsl1,Stk11ip,Slc4a3,Tmem198,Chpf	Inha	1644	0	Cdk8
chr5	123825581	123826534	1_OSN_7897_lociStitched	1	954	1129.4003	122.4605		Bcl7a,Mlxip	Mlxip	1645	0	Cdk8
chr9	47322104	47323029	1_OSN_9964_lociStitched	1	926	1090.2975	83.5275		Cadm1	Cadm1	1646	0	Cdk8
chr11	20220314	20221264	1_OSN_1537_lociStitched	1	951	1140.38	134.045	Slc1a4		Slc1a4	1647	0	Cdk8
chr13	44946494	44947528	1_OSN_2757_lociStitched	1	1035	1205.9542	199.9756	Jarid2		Jarid2	1648	0	Cdk8
chr8	119866400	119867219	1_OSN_9725_lociStitched	1	820	1256.7555	251.0235	4933407C03Rik	4933407C03Rik	4933407C03Rik	1649	0	Cdk8
chr16	13118831	13120459	2_OSN_3959_lociStitched	2	1451	1180.4628	175.9868	Ercc4		Ercc4	1650	0	Cdk8
chr1	11320098	11320819	1_OSN_38_lociStitched	1	722	1004.2809	0			Prex2	1651	0	Cdk8
chr1	9691815	9692699	1_OSN_27_lociStitched	1	885	1371.8796	367.744		Mybl1,Vcpip1	Mybl1	1652	0	Cdk8
chr6	101929027	101929650	1_OSN_8508_lociStitched	1	624	1021.5331	17.5686			Gm9871	1653	0	Cdk8
chr17	15814586	15815365	1_OSN_4337_lociStitched	1	780	1011.921	8.2574		Chd1	Chd1	1654	0	Cdk8
chr9	53946327	53946983	1_OSN_10001_lociStitched	1	657	1120.12	117.0304		Tnfaip8l3	Tnfaip8l3	1655	0	Cdk8
chr9	57677536	57678655	1_OSN_10023_lociStitched	1	1120	1055.217	52.1454	Arid3b		Arid3b	1656	0	Cdk8
chrX	147484225	147485001	1_OSN_10587_lociStitched	1	777	1076.312	73.6424	Fgd1	Gnl3l,Tsr2	Fgd1	1657	0	Cdk8
chr11	20064751	20065547	1_OSN_1533_lociStitched	1	797	1004.4724	2.786		Rab1	Rab1	1658	0	Cdk8
chr8	88022293	88023151	1_OSN_9585_lociStitched	1	859	1010.9814	9.3522	Gpt2		Gpt2	1659	0	Cdk8
chr15	88736441	88737402	1_OSN_3850_lociStitched	1	962	1312.0533	311.1718		Ttll8,Pim3	Pim3	1660	0	Cdk8
chr5	18194115	18194893	1_OSN_7433_lociStitched	1	779	1000.2746	0			Gnai1	1661	0	Cdk8
chrX	7341901	7342556	1_OSN_10336_lociStitched	1	656	999.399	0	Tcfe3	Praf2,Gripap1,Wdr45,Tcfe3,Ccdc120	Tcfe3	1662	0	Cdk8
chr18	20899101	20900111	1_OSN_4778_lociStitched	1	1011	1149.481	150.288	B4galt6		B4galt6	1663	0	Cdk8
chr16	13785839	13786611	1_OSN_3968_lociStitched	1	773	998.4276	0	Rrn3	Ntan1	Rrn3	1664	0	Cdk8
chr10	12292338	12293201	1_OSN_865_lociStitched	1	864	1126.6465	128.5007	Utrn		Utrn	1665	0	Cdk8
chr9	58089240	58090163	1_OSN_10027_lociStitched	1	924	998.1322	0	Pml	Islr2,Stoml1,1600029O15Rik	Pml	1666	0	Cdk8
chr2	132527083	132528198	1_OSN_5920_lociStitched	1	1116	1230.6255	232.589	1110034G24Rik		1110034G24Rik	1667	0	Cdk8
chr4	10326505	10327337	1_OSN_6778_lociStitched	1	833	1048.8192	51.0848			2610301B20Rik	1668	0	Cdk8
chr11	60817307	60818945	1_OSN_1709_lociStitched	1	1639	1308.4344	310.8924			Kcnj12	1669	0	Cdk8
chrX	74758128	74771144	2_OSN_10471_lociStitched	2	1402	1317.2192	320.1936	Tbl1x		Tbl1x	1670	0	Cdk8
chr3	103486895	103488062	1_OSN_6572_lociStitched	1	1168	1362.2391	365.271			Olfml3	1671	0	Cdk8
chr11	101648677	101649374	1_OSN_1980_lociStitched	1	698	996.7797	0		Etv4	Etv4	1672	0	Cdk8
chr10	66917062	66925171	3_OSN_1154_lociStitched	3	1811	2019.141	1023.3558			Egr2	1673	0	Cdk8
chr13	74536336	74537405	1_OSN_2897_lociStitched	1	1070	995.4528	0.5345		Ccdc127,Sdha,Lrrc14b,Zfp72	Zfp72	1674	0	Cdk8
chr9	75310868	75311755	1_OSN_10140_lociStitched	1	888	1065.4644	71.4035	Leo1		Leo1	1675	0	Cdk8
chr19	24138843	24148078	2_OSN_5183_lociStitched	2	1096	1594.8845	601.1985		Fam189a2	Fam189a2	1676	0	Cdk8
chr18	35915171	35917877	2_OSN_4855_lociStitched	2	1377	1849.551	856.1784		Ube2d2,Tmem173,Ecscr,1700066B19Rik	Ube2d2	1677	0	Cdk8
chr4	125925596	125926300	1_OSN_7201_lociStitched	1	705	992.7808	0	Mtap7d1	Trappc3,Col8a2,Thrap3	Mtap7d1	1678	0	Cdk8
chr8	77537693	77540428	2_OSN_9535_lociStitched	2	1284	1478.8145	486.283	Hmgxb4	Tom1	Tom1	1679	0	Cdk8
chr10	127624024	127624807	1_OSN_1428_lociStitched	1	784	1236.4353	243.9045		Spryd4,Rbms2,Gls2,Mip,Timeless	Rbms2	1680	0	Cdk8
chr5	136119172	136119873	1_OSN_7976_lociStitched	1	702	1106.5986	115.8753	Rhbdd2	Por	Rhbdd2	1681	0	Cdk8
chr7	117309527	117310316	1_OSN_9088_lociStitched	1	790	1156.9896	166.479		Wee1	Wee1	1682	0	Cdk8
chr10	75530347	75531030	1_OSN_1198_lociStitched	1	684	992.1258	1.6392	Slc5a4b	Zfp280b	Zfp280b	1683	0	Cdk8
chr18	69083695	69087570	2_OSN_5006_lociStitched	2	1310	1149.325	160.0375			Tcf4	1684	0	Cdk8
chr10	108004992	108010299	3_OSN_1352_lociStitched	3	1778	1548.5826	559.3578	Syt1		Gm5136	1685	0	Cdk8
chr1	13122020	13122691	1_OSN_60_lociStitched	1	672	988.7185	0		Prdm14	Prdm14	1686	0	Cdk8
chr8	96698577	96699285	1_OSN_9639_lociStitched	1	709	987.3768	0		Mt1,Nup93,Mt2,Mt3,Mt4	Mt2	1687	0	Cdk8
chr1	188085107	188085669	1_OSN_765_lociStitched	1	563	1000.079	13.207			Lyplal1	1688	0	Cdk8
chr4	33910525	33911391	1_OSN_6847_lociStitched	1	867	1221.2332	234.5994			Cnr1	1689	0	Cdk8
chr8	4192655	4193436	1_OSN_9285_lociStitched	1	782	1335.9005	349.888	Evi5l	BC068157,Lrrc8e,Map2k7	BC068157	1690	0	Cdk8
chr10	70334514	70341176	2_OSN_1182_lociStitched	2	1267	1854.7008	868.7248			Phyhipl	1691	0	Cdk8
chr1	72288990	72289859	1_OSN_272_lociStitched	1	870	1128.2227	142.2553		Pecr,Mreg,Tmem169	Mreg	1692	0	Cdk8
chr11	116832053	116832755	1_OSN_2075_lociStitched	1	703	1360.0548	374.6574	Mgat5b		Mgat5b	1693	0	Cdk8
chr11	116861171	116863727	2_OSN_2076_lociStitched	2	1534	1917.5112	932.1732			2810008D09Rik	1694	0	Cdk8
chr17	49172550	49183960	2_OSN_4516_lociStitched	2	1537	2271.731	1287.048	Lrfn2		Lrfn2	1695	0	Cdk8
chrX	11380231	11384883	2_OSN_10353_lociStitched	2	1071	1210.9156	229.8088			Bcor	1696	0	Cdk8
chr2	138152159	138164256	2_OSN_5939_lociStitched	2	1277	1223.0067	241.94		Btbd3	Btbd3	1697	0	Cdk8
chr3	83783903	83784952	1_OSN_6475_lociStitched	1	1050	1134.3886	153.7834	D930015E06Rik		D930015E06Rik	1698	0	Cdk8
chr5	147783501	147784312	1_OSN_8047_lociStitched	1	812	1040.8374	60.4195		Gtf3a,Mtif3	Mtif3	1699	0	Cdk8
chr9	21970252	21970943	1_OSN_9852_lociStitched	1	692	1128.6103	148.2886		1810064F22Rik,Zfp872,Acp5,Pigyl	Pigyl	1700	0	Cdk8
chr1	172822218	172823101	1_OSN_694_lociStitched	1	884	1016.5979	36.2913		Fcrlb,Atf6,Fcrla,Dusp12	Dusp12	1701	0	Cdk8
chr4	13023209	13024013	1_OSN_6791_lociStitched	1	805	1114.4244	134.5896			Gm11818	1702	0	Cdk8
chr6	128395390	128396444	1_OSN_8624_lociStitched	1	1055	1296.3146	316.727	Gm10069	Itfg2,Fkbp4,Nrip2	Gm10069	1703	0	Cdk8
chr10	42763028	42763668	1_OSN_1022_lociStitched	1	641	979.584	0	Sobp		Sobp	1704	0	Cdk8
chrX	96751517	96752943	1_OSN_10510_lociStitched	1	1427	1014.8842	35.65			Pja1	1705	0	Cdk8
chr1	72260528	72261272	1_OSN_270_lociStitched	1	745	1295.5272	316.4232		Mreg	Mreg	1706	0	Cdk8
chr5	102484082	102485083	1_OSN_7753_lociStitched	1	1002	1037.7367	58.7587	Wdfy3		Wdfy3	1707	0	Cdk8
chr5	75196668	75210130	2_OSN_7652_lociStitched	2	1577	2713.9392	1735.2518			Lnx1	1708	0	Cdk8
chr9	106069546	106070607	1_OSN_10231_lociStitched	1	1062	1107.2596	128.5932		Mirlet7g,Mir135a-1,Glyctk,Ppm1m,Wdr82,Twf2	Wdr82	1709	0	Cdk8
chr9	13978105	13979222	1_OSN_9814_lociStitched	1	1118	1145.9303	167.55			Sesn3	1710	0	Cdk8
chr11	78481904	78482820	1_OSN_1810_lociStitched	1	917	978.3796	0	Nlk		Nlk	1711	0	Cdk8
chr14	79677063	79678379	1_OSN_3416_lociStitched	1	1317	1362.1916	384.0088		AU017455,1190002H23Rik	1190002H23Rik	1712	0	Cdk8
chr1	59543982	59544804	1_OSN_217_lociStitched	1	823	1105.0968	126.9168		Fzd7,Gm973	Fzd7	1713	0	Cdk8
chr7	36136006	36136852	1_OSN_8828_lociStitched	1	847	1008.3474	30.7944	Rhpn2	C230052I12Rik,Ccdc123,Gpatch1	Rhpn2	1714	0	Cdk8
chr18	17577354	17577915	1_OSN_4775_lociStitched	1	562	976.4766	0			4921533I20Rik	1715	0	Cdk8
chr4	85887660	85888536	1_OSN_7034_lociStitched	1	877	1072.0488	96.7104	Adamtsl1		Adamtsl1	1716	0	Cdk8
chr16	12960666	12961565	1_OSN_3957_lociStitched	1	900	975.3251	0			Ercc4	1717	0	Cdk8
chr5	128140603	128150812	2_OSN_7918_lociStitched	2	767	2266.398	1291.4385	Glt1d1	Slc15a4	Glt1d1	1718	0	Cdk8
chr5	108464299	108465326	1_OSN_7775_lociStitched	1	1028	1018.4759	43.9556		Mtf2,Fam69a	Mtf2	1719	0	Cdk8
chr1	59754466	59755225	1_OSN_219_lociStitched	1	760	1123.32	148.8399	Nop58	Sumo1,Snord70,Snord11	Snord70	1720	0	Cdk8
chr8	24470989	24471980	1_OSN_9353_lociStitched	1	992	1384.7243	411.1659		Sfrp1	Sfrp1	1721	0	Cdk8
chr17	38127286	38128126	1_OSN_4463_lociStitched	1	841	973.056	0		Olfr761	Olfr761	1722	0	Cdk8
chr10	96118368	96122003	2_OSN_1322_lociStitched	2	1344	1028.705	55.979		Btg1	Btg1	1723	0	Cdk8
chr14	35507004	35507579	1_OSN_3216_lociStitched	1	576	1176.335	203.78	Wapal		Wapal	1724	0	Cdk8
chr14	27424516	27425417	1_OSN_3174_lociStitched	1	902	1066.2434	95.0555	Fam116a	Arf4	Fam116a	1725	0	Cdk8
chr6	115677437	115678284	1_OSN_8548_lociStitched	1	848	1083.8212	113.1592		Tmem40,Cand2	Tmem40	1726	0	Cdk8
chr2	29690717	29691590	1_OSN_5519_lociStitched	1	874	1220.0175	249.9399	Urm1	Cercam,Coq4,Slc27a4,Trub2,Mir219-2	Urm1	1727	0	Cdk8
chr11	78060890	78061883	1_OSN_1808_lociStitched	1	994	1166.4771	196.4154	Sdf2	Supt6h,2610507B11Rik	Sdf2	1728	0	Cdk8
chr7	20513560	20514273	1_OSN_8777_lociStitched	1	714	1236.0568	266.7333		Ceacam20,Pvr,Ceacam19,2210010C17Rik	Pvr	1729	0	Cdk8
chr12	56486653	56487586	1_OSN_2293_lociStitched	1	934	1147.4034	178.5762		Psma6	Psma6	1730	0	Cdk8
chr9	43537646	43538191	1_OSN_9940_lociStitched	1	546	1159.0515	190.3685		Pvrl1	Pvrl1	1731	0	Cdk8
chr11	117405736	117406464	1_OSN_2085_lociStitched	1	729	997.4328	28.8288			2900041M22Rik	1732	0	Cdk8
chr4	82180557	82189832	2_OSN_7009_lociStitched	2	1104	2694.3875	1726.0775		Nfib	Nfib	1733	0	Cdk8
chr2	76849894	76857732	2_OSN_5723_lociStitched	2	1398	1022.859	54.866	Ccdc141	Ttn	Ttn	1734	0	Cdk8
chr12	107377959	107378570	1_OSN_2515_lociStitched	1	612	1124.5455	156.8437			Vrk1	1735	0	Cdk8
chr2	119533083	119534025	1_OSN_5855_lociStitched	1	943	1004.9256	37.8684	Rtf1	Itpka,Ndufaf1	Rtf1	1736	0	Cdk8
chr8	93405177	93406102	1_OSN_9616_lociStitched	1	926	1320.9925	354.5525	Chd9		Chd9	1737	0	Cdk8
chr1	90820730	90821458	1_OSN_379_lociStitched	1	729	1179.5056	213.4496			Sh3bp4	1738	0	Cdk8
chr6	54914440	54915345	1_OSN_8296_lociStitched	1	906	1082.561	116.745	Nod1	Ggct	Nod1	1739	0	Cdk8
chr8	59968722	59969274	1_OSN_9477_lociStitched	1	553	1030.6392	65.3568		Sap30,Scrg1,Hmgb2	Sap30	1740	0	Cdk8
chr5	139643193	139644079	1_OSN_7995_lociStitched	1	887	1022.3554	57.147	Heatr2	Prkar1b,Sun1	Heatr2	1741	0	Cdk8
chr18	54987343	54988511	1_OSN_4936_lociStitched	1	1169	1440.8448	475.7264			Zfp608	1742	0	Cdk8
chr6	82710614	82711291	1_OSN_8386_lociStitched	1	678	1124.1585	159.2981	Hk2		Hk2	1743	0	Cdk8
chr11	77739673	77748437	2_OSN_1805_lociStitched	2	1568	3616.0264	2651.9864	Gm11190,Sez6	Pipox,Phf12	Sez6	1744	0	Cdk8
chr17	85113028	85120401	3_OSN_4660_lociStitched	3	1911	1953.1077	989.4566	Lrpprc	Abcg8,Abcg5	Abcg8	1745	0	Cdk8
chr15	9382412	9383128	1_OSN_3570_lociStitched	1	717	963.5928	0	Capsl		Capsl	1746	0	Cdk8
chr13	17791823	17792717	1_OSN_2616_lociStitched	1	895	1052.5062	88.953		2810021B07Rik,Mir466i,5033411D12Rik	2810021B07Rik	1747	0	Cdk8
chr2	5398371	5405717	2_OSN_5391_lociStitched	2	1178	1458.181	496.5896	Camk1d		Camk1d	1748	0	Cdk8
chr5	114991578	114992504	1_OSN_7822_lociStitched	1	927	1279.5468	318.081		BC057022	BC057022	1749	0	Cdk8
chr11	3192678	3193686	1_OSN_1436_lociStitched	1	1009	1768.1328	807.8112	Patz1	Pik3ip1,Drg1	Patz1	1750	0	Cdk8
chr4	130681524	130682653	1_OSN_7235_lociStitched	1	1130	1167.2731	207.9618			Matn1	1751	0	Cdk8
chr7	87988545	87989431	1_OSN_8982_lociStitched	1	887	958.7406	0		Zscan2,Iqgap1	Zscan2	1752	0	Cdk8
chr4	132079653	132080908	1_OSN_7244_lociStitched	1	1256	1242.45	284.2575		Dnajc8,Atpif1,Ptafr,Sesn2	Atpif1	1753	0	Cdk8
chr2	28462545	28463378	1_OSN_5501_lociStitched	1	834	1287.0683	329.2849		Gfi1b,Cel,Tsc1,Gtf3c5	Gfi1b	1754	0	Cdk8
chr2	57108597	57109445	1_OSN_5610_lociStitched	1	849	956.968	0	Gpd2		Gpd2	1755	0	Cdk8
chr1	137551741	137552277	1_OSN_550_lociStitched	1	537	955.4736	0			Nav1	1756	0	Cdk8
chr1	82816971	82817766	1_OSN_332_lociStitched	1	796	1088.196	132.924		Agfg1	Agfg1	1757	0	Cdk8
chr11	19817749	19818637	1_OSN_1526_lociStitched	1	889	1278.8088	323.8536		Spred2	Spred2	1758	0	Cdk8
chr1	128025515	128026288	1_OSN_482_lociStitched	1	774	1047.7242	92.8373	Nckap5		Lypd1	1759	0	Cdk8
chr9	118164338	118176022	2_OSN_10304_lociStitched	2	1802	1747.9264	793.3436			Cmc1	1760	0	Cdk8
chr12	77172756	77175537	2_OSN_2371_lociStitched	2	1383	1295.3898	340.9506	Syne2		Esr2	1761	0	Cdk8
chr5	119759884	119760647	1_OSN_7859_lociStitched	1	764	1186.9991	235.0803			Tbx3	1762	0	Cdk8
chr2	58456841	58457887	1_OSN_5613_lociStitched	1	1047	1017.758	65.898		Acvr1	Acvr1	1763	0	Cdk8
chr6	39350125	39350958	1_OSN_8227_lociStitched	1	834	1001.6825	49.98	Mkrn1	Rab19,Slc37a3	Rab19	1764	0	Cdk8
chr10	117897927	117898949	1_OSN_1388_lociStitched	1	1023	1041.2136	89.5272		Ifng	Ifng	1765	0	Cdk8
chr3	101968666	101969335	1_OSN_6556_lociStitched	1	670	1379.5449	428.2269	Vangl1		Vangl1	1766	0	Cdk8
chr7	130354891	130355503	1_OSN_9156_lociStitched	1	613	1156.7412	205.7544		Slc5a11	Slc5a11	1767	0	Cdk8
chr5	143022054	143022936	1_OSN_8017_lociStitched	1	883	1311.3576	360.3852	Radil	Papolb	Radil	1768	0	Cdk8
chr6	128231834	128232953	1_OSN_8621_lociStitched	1	1120	981.6987	30.7725	Tead4		Tead4	1769	0	Cdk8
chrX	11534112	11534813	1_OSN_10357_lociStitched	1	702	950.9065	0			Bcor	1770	0	Cdk8
chr12	59574288	59575037	1_OSN_2310_lociStitched	1	750	950.8555	0			Clec14a	1771	0	Cdk8
chr7	102628397	102629216	1_OSN_9027_lociStitched	1	820	1011.9564	62.0802			Odz4	1772	0	Cdk8
chr1	148169758	148170547	1_OSN_586_lociStitched	1	790	949.7193	0			Fam5c	1773	0	Cdk8
chr3	111173945	111174677	1_OSN_6589_lociStitched	1	733	949.038	0				1774	0	Cdk8
chr14	77098349	77099290	1_OSN_3394_lociStitched	1	942	1228.8519	280.418		1700108F19Rik	1700108F19Rik	1775	0	Cdk8
chr8	91795502	91796285	1_OSN_9606_lociStitched	1	784	1091.4237	143.1324			Sall1	1776	0	Cdk8
chr14	79983072	79983942	1_OSN_3418_lociStitched	1	871	973.965	25.839		Sugt1	Sugt1	1777	0	Cdk8
chr6	18173530	18175604	2_OSN_8133_lociStitched	2	1184	1245.437	297.4116	Cftr		Cftr	1778	0	Cdk8
chr14	65026904	65027759	1_OSN_3334_lociStitched	1	856	947.7675	0	Msra		Msra	1779	0	Cdk8
chr5	110656201	110658296	2_OSN_7789_lociStitched	2	1642	1171.524	223.9555		Pgam5,Ankle2	Ankle2	1780	0	Cdk8
chr5	3293533	3294170	1_OSN_7396_lociStitched	1	638	947.2827	0			Cdk6	1781	0	Cdk8
chr5	115823694	115824427	1_OSN_7829_lociStitched	1	734	1125.5215	180.4646		Cox6a1,Srsf9,Gatc,Triap1	Cox6a1	1782	0	Cdk8
chr17	48755341	48756275	1_OSN_4514_lociStitched	1	935	1089.4176	145.6106			Unc5cl	1783	0	Cdk8
chr14	50067099	50068093	1_OSN_3262_lociStitched	1	995	1228.087	284.284	Slc35f4		Slc35f4	1784	0	Cdk8
chr19	11046748	11047917	1_OSN_5117_lociStitched	1	1170	1319.6841	376.8856	Ms4a10	Ccdc86,Gpr44,Ms4a15	Ms4a10	1785	0	Cdk8
chrX	90334241	90343475	2_OSN_10495_lociStitched	2	1381	961.2594	18.468			Arx	1786	0	Cdk8
chr14	56453893	56454720	1_OSN_3286_lociStitched	1	828	1061.7026	119.5015		Khnyn,Ripk3,Nfatc4,Nynrin,Cbln3	Nfatc4	1787	0	Cdk8
chr6	134754562	134755587	1_OSN_8643_lociStitched	1	1026	942.18	0		Crebl2,Dusp16	Dusp16	1788	0	Cdk8
chr11	83308912	83309748	1_OSN_1853_lociStitched	1	837	1014.5696	73.0664	Taf15	Ccl5,Gm11435,Mmp28	Taf15	1789	0	Cdk8
chr13	9012685	9017021	2_OSN_2586_lociStitched	2	1332	1219.7168	278.3712		Gtpbp4	Gtpbp4	1790	0	Cdk8
chr6	7772595	7773700	1_OSN_8105_lociStitched	1	1106	969.306	28.067		C1galt1	C1galt1	1791	0	Cdk8
chr8	75860331	75861398	1_OSN_9531_lociStitched	1	1068	940.5605	0	Large		Large	1792	0	Cdk8
chrX	96527408	96531799	2_OSN_10507_lociStitched	2	1250	1140.3427	199.7905			Gm14812	1793	0	Cdk8
chr3	103183176	103183896	1_OSN_6571_lociStitched	1	721	940.032	0			Trim33	1794	0	Cdk8
chr8	83274287	83276839	2_OSN_9561_lociStitched	2	1311	1406.152	467.2712		Smarca5	Smarca5	1795	0	Cdk8
chr6	60358989	60360959	2_OSN_8305_lociStitched	2	1497	1044.297	105.986		A530053G22Rik	A530053G22Rik	1796	0	Cdk8
chr13	51825207	51826003	1_OSN_2787_lociStitched	1	797	1127.6932	189.5276	Sema4d		Sema4d	1797	0	Cdk8
chr3	27919045	27920923	2_OSN_6309_lociStitched	2	1393	944.2584	6.573	Pld1		Pld1	1798	0	Cdk8
chr1	136085572	136086282	1_OSN_534_lociStitched	1	711	1329.404	391.92	Chi3l1	Mybph,Adora1	Mybph	1799	0	Cdk8
chr11	104461680	104462667	1_OSN_1999_lociStitched	1	988	1034.0799	97.2195		Myl4,Itgb3,Cdc27	Itgb3	1800	0	Cdk8
chr19	55787019	55787838	1_OSN_5353_lociStitched	1	820	1184.3559	247.5018		Tcf7l2	Tcf7l2	1801	0	Cdk8
chr6	4688581	4690335	2_OSN_8084_lociStitched	2	1485	1069.4138	132.6024	Sgce	Sgce,Peg10	Sgce	1802	0	Cdk8
chr7	88208035	88208759	1_OSN_8985_lociStitched	1	725	1446.0452	509.7684	Alpk3		Alpk3	1803	0	Cdk8
chr12	106462467	106463587	1_OSN_2510_lociStitched	1	1121	1301.552	365.568		Tcl1b5,Tcl1b3,Tcl1b4,Tcl1	Tcl1	1804	0	Cdk8
chr15	36920887	36921742	1_OSN_3660_lociStitched	1	856	1274.292	338.922		Zfp706	Zfp706	1805	0	Cdk8
chr18	34109932	34110743	1_OSN_4835_lociStitched	1	812	1373.1041	438.3455	Epb4.1l4a		Epb4.1l4a	1806	0	Cdk8
chr1	134134167	134134762	1_OSN_507_lociStitched	1	596	1059.933	125.2475	Lemd1	Mir135b	Mir135b	1807	0	Cdk8
chr7	25972994	25973598	1_OSN_8784_lociStitched	1	605	1164.2704	229.8824		Dedd2,Zfp526,Gsk3a	Dedd2	1808	0	Cdk8
chr10	20773759	20775106	2_OSN_912_lociStitched	2	1179	978.1914	43.9122	Ahi1		Ahi1	1809	0	Cdk8
chr11	11840934	11843277	2_OSN_1495_lociStitched	2	1795	1193.0556	258.9015	Grb10	Ddc	Ddc	1810	0	Cdk8
chr6	100448636	100449477	1_OSN_8506_lociStitched	1	842	1055.3709	122.5337			Shq1	1811	0	Cdk8
chr6	72703827	72708966	2_OSN_8354_lociStitched	2	1041	1587.951	656.7642	Tcf7l1	Tcf7l1	Tcf7l1	1812	0	Cdk8
chr17	69626562	69627425	1_OSN_4574_lociStitched	1	864	1085.8266	154.6496	Epb4.1l3		Zfp161	1813	0	Cdk8
chr17	46929748	46930535	1_OSN_4491_lociStitched	1	788	1158.7001	228.5448		Rpl7l1,Ptcra,BC032203,Cnpy3,2310039H08Rik	Rpl7l1	1814	0	Cdk8
chr16	44280736	44281450	1_OSN_4130_lociStitched	1	715	929.628	0	Sidt1		Sidt1	1815	0	Cdk8
chr19	47062698	47063420	1_OSN_5318_lociStitched	1	723	1027.6226	98.3364	Nt5c2	Nt5c2,Ina	Nt5c2	1816	0	Cdk8
chr4	12697292	12698295	1_OSN_6790_lociStitched	1	1004	928.9786	0			Gm11818	1817	0	Cdk8
chr1	90509284	90510238	1_OSN_373_lociStitched	1	955	1056.6504	128.313			Arl4c	1818	0	Cdk8
chr10	21774956	21775695	1_OSN_930_lociStitched	1	740	928.0362	0		4930444G20Rik	4930444G20Rik	1819	0	Cdk8
chr9	120641703	120642568	1_OSN_10322_lociStitched	1	866	1311.513	383.714			Rpl14	1820	0	Cdk8
chr2	38524214	38524974	1_OSN_5572_lociStitched	1	761	1217.672	290.32		Psmb7,Nr5a1	Psmb7	1821	0	Cdk8
chr17	87870697	87871690	1_OSN_4682_lociStitched	1	994	1004.1216	76.8582		1700011E24Rik,Calm2	Calm2	1822	0	Cdk8
chr11	117299594	117300428	1_OSN_2083_lociStitched	1	835	1294.8684	368.0442			Sept9	1823	0	Cdk8
chr18	34711279	34715289	2_OSN_4841_lociStitched	2	1013	1231.07	304.76		Nme5,Wnt8a,4933408B17Rik,Fam13b	Wnt8a	1824	0	Cdk8
chr12	82917569	82918409	1_OSN_2411_lociStitched	1	841	1162.98	237.3		Pcnx,Map3k9	Map3k9	1825	0	Cdk8
chr7	79306628	79307761	1_OSN_8935_lociStitched	1	1134	925.4344	0	Mctp2		Mctp2	1826	0	Cdk8
chr5	122724474	122725358	1_OSN_7883_lociStitched	1	885	1058.5016	133.484		Tctn1,Pptc7	Pptc7	1827	0	Cdk8
chr2	35696328	35701699	2_OSN_5564_lociStitched	2	1233	1896.5001	971.6139	Ttll11		Ttll11	1828	0	Cdk8
chr18	21166528	21167302	1_OSN_4781_lociStitched	1	775	984.7602	59.9076	Rnf138	Rnf138	Rnf138	1829	0	Cdk8
chr13	103685876	103686829	1_OSN_3013_lociStitched	1	954	957.9556	34.5939	Mast4		Cd180	1830	0	Cdk8
chr13	44477183	44486726	2_OSN_2747_lociStitched	2	881	1599.4068	676.5987			Jarid2	1831	0	Cdk8
chr2	109151290	109152252	1_OSN_5818_lociStitched	1	963	983.164	60.4136	Kif18a	Mett5d1	Kif18a	1832	0	Cdk8
chr11	10998094	10998762	1_OSN_1492_lociStitched	1	669	1152.5672	230.1928		Vwc2	Vwc2	1833	0	Cdk8
chr8	94552104	94552981	1_OSN_9626_lociStitched	1	878	996.6228	75.2466			Irx3	1834	0	Cdk8
chr7	150623524	150624415	1_OSN_9264_lociStitched	1	892	1014.0471	92.8422		Slc22a18,Cdkn1c	Cdkn1c	1835	0	Cdk8
chr17	66788570	66789373	1_OSN_4563_lociStitched	1	804	1031.855	110.9746	1110012J17Rik	1110012J17Rik	1110012J17Rik	1836	0	Cdk8
chr9	45310148	45310816	1_OSN_9950_lociStitched	1	669	975.7476	55.5108	Dscaml1		Dscaml1	1837	0	Cdk8
chr3	19923677	19924350	1_OSN_6278_lociStitched	1	674	992.002	72.4821	Hps3	Hltf	Hps3	1838	0	Cdk8
chr2	154905247	154906205	1_OSN_6021_lociStitched	1	959	1102.3706	183.457		Ahcy	Ahcy	1839	0	Cdk8
chr13	37865249	37865894	1_OSN_2701_lociStitched	1	646	918.6735	0			Rreb1	1840	0	Cdk8
chr12	80952599	80953440	1_OSN_2391_lociStitched	1	842	1119.8756	201.3354			Zfp36l1	1841	0	Cdk8
chr16	31342495	31343646	1_OSN_4057_lociStitched	1	1152	1164.6969	246.6593		Apod	Apod	1842	0	Cdk8
chr7	152359037	152359612	1_OSN_9278_lociStitched	1	576	1141.26	223.33		1810010D01Rik	1810010D01Rik	1843	0	Cdk8
chr13	95627374	95628642	1_OSN_2948_lociStitched	1	1269	917.7784	0		Otp	Otp	1844	0	Cdk8
chr8	42048148	42048839	1_OSN_9436_lociStitched	1	692	917.7171	0	Pdgfrl		Pdgfrl	1845	0	Cdk8
chr10	117389512	117390876	1_OSN_1385_lociStitched	1	1365	1386.506	469.0796			Rap1b	1846	0	Cdk8
chr14	66741005	66742036	1_OSN_3344_lociStitched	1	1032	1094.6127	179.0847	Ephx2	Chrna2,Adam2	Ephx2	1847	0	Cdk8
chr8	11704671	11705303	1_OSN_9311_lociStitched	1	633	915.5152	0		Arhgef7,1700016D06Rik,Gm6524	Gm6524	1848	0	Cdk8
chr4	57854702	57855490	1_OSN_6951_lociStitched	1	789	1160.0936	244.7528		Akap2	Akap2	1849	0	Cdk8
chr13	18667181	18668005	1_OSN_2618_lociStitched	1	825	914.228	0			Vps41	1850	0	Cdk8
chr16	49803865	49804752	1_OSN_4147_lociStitched	1	888	914.0535	0			Cd47	1851	0	Cdk8
chr16	21701821	21702859	1_OSN_4003_lociStitched	1	1039	1131.8352	218.6028		2510009E07Rik	2510009E07Rik	1852	0	Cdk8
chr3	27602172	27603039	1_OSN_6305_lociStitched	1	868	949.365	36.8475	Fndc3b		Fndc3b	1853	0	Cdk8
chr18	10460867	10461955	1_OSN_4740_lociStitched	1	1089	1118.464	206.2848	Greb1l		Greb1l	1854	0	Cdk8
chr14	32731355	32732244	1_OSN_3204_lociStitched	1	890	911.5806	0			Ankrd28	1855	0	Cdk8
chr8	94566545	94567419	1_OSN_9627_lociStitched	1	875	997.4962	86.2638			Irx3	1856	0	Cdk8
chr7	121883989	121884609	1_OSN_9113_lociStitched	1	621	910.966	0		Calcb,Insc	Insc	1857	0	Cdk8
chr13	52347463	52348186	1_OSN_2793_lociStitched	1	724	910.8354	0			Diras2	1858	0	Cdk8
chr3	137704531	137705516	1_OSN_6690_lociStitched	1	986	1012.4815	102.1445		Gm5105	Gm5105	1859	0	Cdk8
chr1	57668948	57670540	1_OSN_205_lociStitched	1	1593	1179.1944	269.2072			Spats2l	1860	0	Cdk8
chr8	13985836	13986721	1_OSN_9327_lociStitched	1	886	1304.9325	394.9755		2610019F03Rik	2610019F03Rik	1861	0	Cdk8
chr19	44123589	44124313	1_OSN_5296_lociStitched	1	725	909.5612	0	Erlin1	Cyp2c44	Cyp2c44	1862	0	Cdk8
chr10	127531580	127532717	1_OSN_1426_lociStitched	1	1138	1190.7801	281.5212	Baz2a	Atp5b,Ptges3,Mir677	Baz2a	1863	0	Cdk8
chr2	157073707	157074322	1_OSN_6035_lociStitched	1	616	1192.239	283.4535	4922505G16Rik	Rpn2,Rbl1	Rpn2	1864	0	Cdk8
chr13	112728901	112729671	1_OSN_3054_lociStitched	1	771	908.446	0			Map3k1	1865	0	Cdk8
chr11	23553331	23554389	1_OSN_1554_lociStitched	1	1059	1149.3054	241.1182	Pex13	Pus10,0610010F05Rik	Pus10	1866	0	Cdk8
chr19	37562491	37563603	1_OSN_5253_lociStitched	1	1113	1127.7904	219.7312			Hhex	1867	0	Cdk8
chr10	75491765	75492542	1_OSN_1197_lociStitched	1	778	1046.4636	138.6945		Zfp280b	Zfp280b	1868	0	Cdk8
chr11	101095150	101095901	1_OSN_1969_lociStitched	1	752	907.7337	0		Vps25,Cntd1,Ccdc56,Wnk4,Ezh1,Ramp2	Ezh1	1869	0	Cdk8
chr17	43848774	43849342	1_OSN_4479_lociStitched	1	569	907.664	0	Cyp39a1	Slc25a27	Cyp39a1	1870	0	Cdk8
chr13	98264472	98265266	1_OSN_2979_lociStitched	1	795	1024.5776	117.8296			Enc1	1871	0	Cdk8
chr19	58645878	58647509	3_OSN_5365_lociStitched	3	1531	925.1032	19.2458			1700011F14Rik	1872	0	Cdk8
chr14	55002998	55003773	1_OSN_3278_lociStitched	1	776	1770.4875	864.9	Slc7a7	Oxa1l,Mmp14,Mrpl52	Oxa1l	1873	0	Cdk8
chr13	49108758	49109467	1_OSN_2775_lociStitched	1	710	1201.2587	295.7948		C030044B11Rik,Fam120a	C030044B11Rik	1874	0	Cdk8
chr5	132039367	132040336	1_OSN_7948_lociStitched	1	970	991.6746	86.241	Auts2		Wbscr17	1875	0	Cdk8
chr10	94637836	94638630	1_OSN_1304_lociStitched	1	795	1103.1836	197.7854	Cradd		Cradd	1876	0	Cdk8
chr1	10868036	10868913	1_OSN_34_lociStitched	1	878	1011.7949	106.5555			Prex2	1877	0	Cdk8
chr8	58697381	58698263	1_OSN_9473_lociStitched	1	883	1027.53	122.5098			Hpgd	1878	0	Cdk8
chr1	154790039	154790623	1_OSN_610_lociStitched	1	585	903.9736	0		Smg7,Nmnat2	Nmnat2	1879	0	Cdk8
chr11	112731618	112734534	2_OSN_2047_lociStitched	2	1588	1150.362	246.6936			Sox9	1880	0	Cdk8
chr11	102440468	102441271	1_OSN_1985_lociStitched	1	804	1430.2233	526.768		Fzd2,Gpatch8,2810433D01Rik	Gpatch8	1881	0	Cdk8
chr7	147101338	147102084	1_OSN_9238_lociStitched	1	747	953.2388	49.982	Kndc1	Utf1,Mir202	Kndc1	1882	0	Cdk8
chr9	75223996	75225060	1_OSN_10139_lociStitched	1	1065	1056.7648	153.5352		Bcl2l10,Mapk6	Bcl2l10	1883	0	Cdk8
chr15	7480912	7481778	1_OSN_3563_lociStitched	1	867	903.1514	0			Egflam	1884	0	Cdk8
chr7	51859599	51860260	1_OSN_8862_lociStitched	1	662	1109.6868	206.5625	Kcnc3	Napsa	Kcnc3	1885	0	Cdk8
chr7	152074394	152075156	1_OSN_9273_lociStitched	1	763	980.4654	77.724		Fgf3,Fgf15,Fgf4,Oraov1	Fgf15	1886	0	Cdk8
chr18	77995875	77996771	1_OSN_5042_lociStitched	1	897	965.0816	62.6304	Haus1	Pstpip2,4930465K10Rik,8030462N17Rik,Atp5a1	Haus1	1887	0	Cdk8
chr7	148026799	148027562	1_OSN_9245_lociStitched	1	764	1118.0239	215.8527		Sirt3,1190003J15Rik,Psmd13,Odf3,Scgb1c1,Bet1l,BC066028,Ric8	Scgb1c1	1888	0	Cdk8
chr6	30222067	30223055	1_OSN_8169_lociStitched	1	989	1384.3856	482.5392	Ube2h,Gm2058	Ube2h	Ube2h	1889	0	Cdk8
chr7	103438803	103449717	2_OSN_9035_lociStitched	2	1056	1605.4494	705.0444	Odz4	Mir708	Mir708	1890	0	Cdk8
chr10	57993955	57995356	2_OSN_1082_lociStitched	2	1025	900.0024	0	Ccdc138		Ccdc138	1891	0	Cdk8
chr12	119897694	119898609	1_OSN_2565_lociStitched	1	916	899.5365	0			Sp8	1892	0	Cdk8
chr5	114963671	114966647	2_OSN_7820_lociStitched	2	1683	1472.8224	573.7728			BC057022	1893	0	Cdk8
chr16	34175445	34176341	1_OSN_4081_lociStitched	1	897	1161.216	262.6176	Kalrn		Umps	1894	0	Cdk8
chr8	35103529	35104793	1_OSN_9398_lociStitched	1	1265	1239.7312	341.1536			Rbpms	1895	0	Cdk8
chr3	33934378	33935333	1_OSN_6346_lociStitched	1	956	1009.1485	110.971	Fxr1	Fxr1,Dnajc19	Fxr1	1896	0	Cdk8
chr8	12431307	12432194	1_OSN_9314_lociStitched	1	888	1546.1297	648.7518	Gm5607	Sox1	Sox1	1897	0	Cdk8
chr13	21077161	21078036	1_OSN_2633_lociStitched	1	876	897.3125	0	Aoah		Olfr1370	1898	0	Cdk8
chr1	99969502	99970309	1_OSN_417_lociStitched	1	808	896.9805	0	Pam		Pam	1899	0	Cdk8
chr16	33979827	33980397	1_OSN_4079_lociStitched	1	571	896.154	0	Kalrn	Umps	Umps	1900	0	Cdk8
chr12	32521051	32521702	1_OSN_2210_lociStitched	1	652	928.9119	32.9406	Cog5		Hbp1	1901	0	Cdk8
chr9	45157111	45158710	1_OSN_9949_lociStitched	1	1600	1522.248	626.4882		Tmprss13,Fxyd6,Fxyd2	Fxyd6	1902	0	Cdk8
chr1	63290315	63294573	2_OSN_238_lociStitched	2	1529	1687.4454	791.988		Zdbf2,Gpr1	Zdbf2	1903	0	Cdk8
chr18	38092039	38092926	1_OSN_4868_lociStitched	1	888	1260.3383	365.2666	Diap1	Rell2,Hdac3,Fchsd1	Diap1	1904	0	Cdk8
chr13	20477004	20477893	1_OSN_2628_lociStitched	1	890	894.8674	0	Elmo1		Elmo1	1905	0	Cdk8
chr1	191740124	191740887	1_OSN_788_lociStitched	1	764	1278.5591	384.552	Smyd2		Smyd2	1906	0	Cdk8
chr10	25033588	25034289	1_OSN_945_lociStitched	1	702	1057.3183	163.9639		Akap7	Akap7	1907	0	Cdk8
chr17	32432634	32433256	1_OSN_4426_lociStitched	1	623	892.1968	0		Brd4,Akap8	Brd4	1908	0	Cdk8
chr5	74283457	74284376	1_OSN_7647_lociStitched	1	920	1043.1569	151.0836			Usp46	1909	0	Cdk8
chr10	80423491	80424349	1_OSN_1223_lociStitched	1	859	1426.1676	534.7914	Gng7	Lmnb2,Gadd45b	Gadd45b	1910	0	Cdk8
chr10	84534116	84535113	1_OSN_1251_lociStitched	1	998	948.8449	57.7263		Fhl4,AI597468	Fhl4	1911	0	Cdk8
chr12	15821175	15834231	2_OSN_2163_lociStitched	2	1317	2511.9744	1621.5552	Trib2		Trib2	1912	0	Cdk8
chr7	25664201	25665192	1_OSN_8782_lociStitched	1	992	1417.8237	527.9057		Cd79a,Dmrtc2,Arhgef1,Lypd4,Rps19	Rps19	1913	0	Cdk8
chr9	60949430	60960253	2_OSN_10048_lociStitched	2	1120	2408.1175	1518.4669			Tle3	1914	0	Cdk8
chr12	100537142	100538803	2_OSN_2468_lociStitched	2	1655	1194.259	304.6274	Foxn3		Foxn3	1915	0	Cdk8
chr8	12870827	12872022	1_OSN_9324_lociStitched	1	1196	1257.379	368.06		Mcf2l	Mcf2l	1916	0	Cdk8
chr3	108391181	108391923	1_OSN_6585_lociStitched	1	743	887.7288	0		Taf13,Scarna2,Tmem167b,Wdr47	Wdr47	1917	0	Cdk8
chr6	4627241	4635502	2_OSN_8082_lociStitched	2	1629	1418.4137	531.1823	Sgce		Sgce	1918	0	Cdk8
chr10	116589007	116589893	1_OSN_1379_lociStitched	1	887	887.1518	0		Frs2	Frs2	1919	0	Cdk8
chr15	102044350	102045008	1_OSN_3907_lociStitched	1	659	1003.9764	116.9924	Zfp740	Rarg,Itgb7,Csad	Zfp740	1920	0	Cdk8
chr1	130756384	130757280	1_OSN_496_lociStitched	1	897	938.3808	51.6096			Cxcr4	1921	0	Cdk8
chr7	4076531	4077316	1_OSN_8749_lociStitched	1	786	1097.0375	210.9295	Ttyh1	D030047H15Rik,Leng8,Leng9,9430041J12Rik,Cdc42ep5,Ttyh1	9430041J12Rik	1922	0	Cdk8
chr18	75452928	75453575	1_OSN_5022_lociStitched	1	648	1075.8316	190.3474			Smad7	1923	0	Cdk8
chr15	39478095	39478808	1_OSN_3677_lociStitched	1	714	1257.8033	373.5407	Rims2		Tm7sf4	1924	0	Cdk8
chr2	156667667	156668409	1_OSN_6032_lociStitched	1	743	1015.1302	131.8534	Tgif2	1110008F13Rik,Sla2,5430405H02Rik	Tgif2	1925	0	Cdk8
chr12	86961855	86962511	1_OSN_2435_lociStitched	1	657	1172.6	289.4928	Jdp2		Jdp2	1926	0	Cdk8
chr14	15465186	15465871	1_OSN_3134_lociStitched	1	686	955.301	72.5415			Slc4a7	1927	0	Cdk8
chrX	49542203	49542936	1_OSN_10426_lociStitched	1	734	911.4855	29.1001		Gpc4	Gpc4	1928	0	Cdk8
chr11	49619440	49620311	1_OSN_1658_lociStitched	1	872	1222.884	341.432	Gfpt2	Mapk9	Gfpt2	1929	0	Cdk8
chr4	116454500	116455489	1_OSN_7122_lociStitched	1	990	1000.4724	119.7679	Tesk2	Toe1,Hpdl,Mutyh	Toe1	1930	0	Cdk8
chr5	20109306	20110191	1_OSN_7442_lociStitched	1	886	972.615	92.8365	Magi2		Phtf2	1931	0	Cdk8
chr18	37931149	37931649	1_OSN_4866_lociStitched	1	501	1060.9	181.3	Pcdhgb1,Pcdhgb8,Pcdhga8,Pcdhga12,Pcdhgb6,Pcdhga2,Pcdhgb5,Pcdhga7,Pcdhga10,Pcdhga4,Pcdhga1,Pcdhgb4,Pcdha4-g,Pcdhga5,Pcdhga6,Pcdhga11,Pcdhga3,Pcdhgb7,Pcdhga9,Pcdhgb2	Pcdhgc3,Pcdhgc4,Pcdhgc5	Pcdhga12	1932	0	Cdk8
chr4	57292028	57292654	1_OSN_6943_lociStitched	1	627	914.8364	36.8088	Ptpn3		Ptpn3	1933	0	Cdk8
chr4	85465449	85470497	2_OSN_7029_lociStitched	2	1315	1099.4544	222.112			Adamtsl1	1934	0	Cdk8
chr8	126245988	126246686	1_OSN_9751_lociStitched	1	699	1025.5714	149.1626			Rhou	1935	0	Cdk8
chr15	33983817	33984512	1_OSN_3650_lociStitched	1	696	1001.9815	126.907		Mtdh	Mtdh	1936	0	Cdk8
chr10	79135588	79136419	1_OSN_1216_lociStitched	1	832	1628.76	753.717	Gm16517	Hcn2,Odf3l2,Gzmm,Madcam1,Shc2,Cdc34,Bsg	Gm16517	1937	0	Cdk8
chr3	80838336	80839401	1_OSN_6464_lociStitched	1	1066	1013.9865	139.302		Pdgfc	Pdgfc	1938	0	Cdk8
chr11	95824256	95825370	1_OSN_1925_lociStitched	1	1115	1289.7892	415.8562	Igf2bp1	B4galnt2	Igf2bp1	1939	0	Cdk8
chr2	146858679	146859357	1_OSN_5978_lociStitched	1	679	975.9132	102.1746	Xrn2		Xrn2	1940	0	Cdk8
chr4	116842329	116843243	1_OSN_7126_lociStitched	1	915	1155.8444	282.3346	Kif2c	Rps8,Snord55,Tctex1d4,Btbd19,Snord38a,Plk3	Kif2c	1941	0	Cdk8
chr5	140693879	140694440	1_OSN_8004_lociStitched	1	562	1042.6185	169.1976	Mad1l1		Mad1l1	1942	0	Cdk8
chr1	165948234	165950377	2_OSN_663_lociStitched	2	1250	978.2795	105.007		Sele,BC055324,Sell,2810422O20Rik	2810422O20Rik	1943	0	Cdk8
chr13	31820470	31821435	1_OSN_2671_lociStitched	1	966	962.105	88.973			Foxc1	1944	0	Cdk8
chr2	135440274	135441230	1_OSN_5928_lociStitched	1	957	919.7676	46.6528		9630028H03Rik	9630028H03Rik	1945	0	Cdk8
chrX	100506880	100507630	1_OSN_10524_lociStitched	1	751	1180.875	307.875		Cdx4,Chic1	Cdx4	1946	0	Cdk8
chr6	34293972	34294841	1_OSN_8197_lociStitched	1	870	872.476	0		Gm6644,Akr1b10,Akr1b3,Akr1b8	Akr1b8	1947	0	Cdk8
chr7	80286018	80286585	1_OSN_8940_lociStitched	1	568	886.7313	14.2884			Rgma	1948	0	Cdk8
chr1	38880678	38881404	1_OSN_144_lociStitched	1	727	872.289	0		Lonrf2	Lonrf2	1949	0	Cdk8
chr18	81393721	81394670	1_OSN_5063_lociStitched	1	950	1217.2823	345.2462			Sall3	1950	0	Cdk8
chr16	11359862	11361178	1_OSN_3953_lociStitched	1	1317	1557.8808	687.7416	Rundc2a	Snx29,Tnfrsf17	Rundc2a	1951	0	Cdk8
chr3	90250140	90250842	1_OSN_6515_lociStitched	1	703	1246.3308	376.5528		Npr1,Ilf2,Ints3,Snapin	Ints3	1952	0	Cdk8
chr3	134995469	134996202	1_OSN_6674_lociStitched	1	734	960.6698	91.7716	Nhedc2	Nhedc1	Nhedc1	1953	0	Cdk8
chr11	11804778	11805558	1_OSN_1494_lociStitched	1	781	868.53	0		Ddc	Ddc	1954	0	Cdk8
chr16	59565288	59568004	2_OSN_4162_lociStitched	2	1184	1065.2152	197.1816		Crybg3	Crybg3	1955	0	Cdk8
chr1	3472669	3473522	1_OSN_2_lociStitched	1	854	867.5863	0	Xkr4		Xkr4	1956	0	Cdk8
chr10	60289093	60291623	2_OSN_1104_lociStitched	2	1688	1782.132	915.607	Unc5b		Unc5b	1957	0	Cdk8
chr3	147626446	147627564	1_OSN_6722_lociStitched	1	1119	1036.0506	169.7124			Lphn2	1958	0	Cdk8
chr2	173110148	173110714	1_OSN_6173_lociStitched	1	567	1029.2144	162.8948		Pmepa1	Pmepa1	1959	0	Cdk8
chr1	172801604	172802054	1_OSN_693_lociStitched	1	451	998.64	132.66		Fcrlb,Atf6,Dusp12	Atf6	1960	0	Cdk8
chr6	92761205	92762037	1_OSN_8438_lociStitched	1	833	992.4096	126.6304	Adamts9		Adamts9	1961	0	Cdk8
chr6	12765024	12765985	1_OSN_8116_lociStitched	1	962	864.9	0			Thsd7a	1962	0	Cdk8
chr2	145887968	145888918	1_OSN_5961_lociStitched	1	951	1048.895	185.155			4930529M08Rik	1963	0	Cdk8
chr11	98653131	98654005	1_OSN_1953_lociStitched	1	875	900.3948	36.7954		Casc3,Thra,Msl1,Gm12359,Nr1d1,Rapgefl1	Msl1	1964	0	Cdk8
chr19	32269029	32270038	1_OSN_5230_lociStitched	1	1010	1195.4632	332.0619	Sgms1		Sgms1	1965	0	Cdk8
chr6	31897899	31898788	1_OSN_8181_lociStitched	1	890	1029.2842	166.1541			1700012A03Rik	1966	0	Cdk8
chr1	80232602	80234768	2_OSN_327_lociStitched	2	1616	912.1026	49.3848		Fam124b	Fam124b	1967	0	Cdk8
chr4	41047848	41048517	1_OSN_6870_lociStitched	1	670	862.4748	0		Aqp3,Nol6,Ube2r2	Aqp3	1968	0	Cdk8
chr17	80053314	80054110	1_OSN_4618_lociStitched	1	797	862.2272	0	Fam82a1		Fam82a1	1969	0	Cdk8
chr19	46111427	46112378	1_OSN_5313_lociStitched	1	952	1072.8231	210.6465	Ldb1	Nolc1,9130011E15Rik,Pprc1,Hps6	Ldb1	1970	0	Cdk8
chr8	42024269	42024979	1_OSN_9435_lociStitched	1	711	862.153	0	Pdgfrl		Pdgfrl	1971	0	Cdk8
chr6	142910352	142911545	1_OSN_8689_lociStitched	1	1194	861.7039	0	St8sia1		St8sia1	1972	0	Cdk8
chr13	73919814	73920680	1_OSN_2895_lociStitched	1	867	1034.3504	172.767	Slc12a7		Slc12a7	1973	0	Cdk8
chr3	7578610	7579988	2_OSN_6226_lociStitched	2	1261	861.3878	0	Il7		Il7	1974	0	Cdk8
chr5	115021009	115022171	1_OSN_7823_lociStitched	1	1163	1130.626	269.7002	BC057022		BC057022	1975	0	Cdk8
chr15	12353778	12354539	1_OSN_3595_lociStitched	1	762	908.7101	47.7908	Pdzd2		Golph3	1976	0	Cdk8
chr12	40614812	40615665	1_OSN_2235_lociStitched	1	854	912.2835	52.2036			Arl4a	1977	0	Cdk8
chr19	32315010	32315568	1_OSN_5232_lociStitched	1	559	935.7102	75.8322	Sgms1	Sgms1	Sgms1	1978	0	Cdk8
chr7	48837280	48838110	1_OSN_8852_lociStitched	1	831	1095.517	235.969			Zfp788	1979	0	Cdk8
chr1	91361975	91362648	1_OSN_383_lociStitched	1	674	859.421	0	Agap1		Agap1	1980	0	Cdk8
chr16	31890807	31891593	1_OSN_4060_lociStitched	1	787	1176.0132	316.6794	Mfi2	Pigz	Mfi2	1981	0	Cdk8
chr7	29754418	29755114	1_OSN_8805_lociStitched	1	697	1287.8088	428.736		Map4k1,Eif3k,Actn4	Actn4	1982	0	Cdk8
chr18	65575946	65587598	2_OSN_4977_lociStitched	2	1576	1917.9192	1059.1668		Malt1,Alpk2	Malt1	1983	0	Cdk8
chr2	20470451	20471310	1_OSN_5456_lociStitched	1	860	1019.4612	160.7189	Etl4		Etl4	1984	0	Cdk8
chr1	90565168	90566043	1_OSN_374_lociStitched	1	876	1029.175	171.4125		Arl4c	Arl4c	1985	0	Cdk8
chr4	6895571	6896555	1_OSN_6766_lociStitched	1	985	987.3456	130.1832	Tox		Tox	1986	0	Cdk8
chr13	22933436	22936728	2_OSN_2639_lociStitched	2	1222	856.5784	0		Vmn1r211,Vmn1r212,Vmn1r209,Vmn1r210	Vmn1r211	1987	0	Cdk8
chr5	67606438	67617348	2_OSN_7629_lociStitched	2	1019	1838.335	981.9		Tmem33	Tmem33	1988	0	Cdk8
chr9	72660060	72660935	1_OSN_10128_lociStitched	1	876	893.1125	36.8375	Prtg		Prtg	1989	0	Cdk8
chr11	114432664	114433454	1_OSN_2059_lociStitched	1	791	965.301	109.336			Rpl38	1990	0	Cdk8
chr4	124154905	124175380	3_OSN_7180_lociStitched	3	2319	4035.6225	3179.7675			Pou3f1	1991	0	Cdk8
chr4	132936336	132937524	1_OSN_7253_lociStitched	1	1189	939.708	83.9916	Slc9a1	Wdtc1	Slc9a1	1992	0	Cdk8
chr6	127286693	127287368	1_OSN_8612_lociStitched	1	676	1032.885	179.3475			Parp11	1993	0	Cdk8
chr1	7037012	7037978	1_OSN_15_lociStitched	1	967	1235.7072	382.3428		Pcmtd1	Pcmtd1	1994	0	Cdk8
chr8	94595295	94596441	1_OSN_9628_lociStitched	1	1147	1046.9856	193.674			Irx3	1995	0	Cdk8
chr5	129108962	129110009	1_OSN_7924_lociStitched	1	1048	981.8766	128.5716	Fzd10	5930412G12Rik	Fzd10	1996	0	Cdk8
chr5	20182228	20184778	2_OSN_7444_lociStitched	2	1156	1023.57	171.36	Magi2		Phtf2	1997	0	Cdk8
chr19	42483561	42485025	2_OSN_5288_lociStitched	2	1397	1317.6	465.8448	Crtac1		Crtac1	1998	0	Cdk8
chr5	143143605	143144593	1_OSN_8020_lociStitched	1	989	1678.8096	827.0548	Wipi2	Slc29a4	Slc29a4	1999	0	Cdk8
[truncated: 6,445 more rows]

## Sheet: Cdk9
chrom	start	end	id	constituents	size	mark	input	OVERLAP_GENES	PROXIMAL_GENES	CLOSEST_GENE	enhancerRank	isSuper	method
chr7	3193004	3214173	7_OSN_8743_lociStitched	7	6513	32600.26	2694.8137		LOC100303645,Mir294,Mir290,AU018091,Mir292,Mir293,Mir291b,Mir291a,Nlrp12,Mir295	Mir290	1	1	Cdk9
chr15	25654102	25704265	8_OSN_3625_lociStitched	8	8476	38063.6844	8206.6668	Myo10		Fam134b	2	1	Cdk9
chr10	62346394	62361563	5_OSN_1128_lociStitched	5	5216	24331.076	1973.4869		Slc25a16,Dna2,Tet1	Tet1	3	1	Cdk9
chr3	34633687	34660705	6_OSN_6354_lociStitched	6	5730	25486.0794	3439.3914			Sox2	4	1	Cdk9
chr4	55469259	55491081	4_OSN_6935_lociStitched	4	4094	23085.4938	3295.122			Klf4	5	1	Cdk9
chr9	110849422	110863371	2_OSN_10261_lociStitched	2	2384	21832.9748	3540.2562	Lrrc2	Gm590,Tdgf1,Rtp3	Lrrc2	6	1	Cdk9
chr3	95455034	95468269	2_OSN_6527_lociStitched	2	2025	20081.4655	2170.54	Mcl1	Ensa,Adamtsl4	Mcl1	7	1	Cdk9
chr17	37110202	37134996	4_OSN_4454_lociStitched	4	4247	21997.2368	5179.4666	H2-M5,2410137M14Rik	Znrd1as,Ppp1r11,Zfp57,Mog,Rnf39,Gabbr1,Znrd1	H2-M5	8	1	Cdk9
chr12	87839385	87846192	3_OSN_2443_lociStitched	3	3553	18419.742	1897.7916	Esrrb		Esrrb	9	1	Cdk9
chr17	66818723	66836409	4_OSN_4566_lociStitched	4	4093	19341.4096	2835.0658		1110012J17Rik,Rab12	1110012J17Rik	10	1	Cdk9
chr1	13049615	13094765	8_OSN_55_lociStitched	8	6581	21374.01	4907.805		Prdm14	Prdm14	11	1	Cdk9
chr18	40467587	40468140	1_OSN_4892_lociStitched	1	554	21431.6809	5007.968	Kctd16		Kctd16	12	1	Cdk9
chr2	154242651	154254374	4_OSN_6016_lociStitched	4	4496	18665.3606	2319.9817		Snta1,Cbfa2t2,Cdk5rap1	Cbfa2t2	13	1	Cdk9
chr4	140826072	140840922	3_OSN_7313_lociStitched	3	2715	21340.935	5096.52		Arhgef19,Epha2	Epha2	14	1	Cdk9
chr2	32008891	32030736	3_OSN_5541_lociStitched	3	3127	22343.066	6256.408	Bat2l	Bat2l	Bat2l	15	1	Cdk9
chr9	78207143	78223442	5_OSN_10154_lociStitched	5	7479	18021.8043	2255.7816	Dppa5a	Gsta2,Omt2b,Omt2a,Ooep,Ddx43	Dppa5a	16	1	Cdk9
chr3	34544904	34553511	3_OSN_6348_lociStitched	3	2776	18340.6563	2947.0368	Sox2ot,Sox2	Mir1897	Sox2	17	1	Cdk9
chr2	162877048	162893236	4_OSN_6074_lociStitched	4	3575	19780.1172	4877.4444	Mybl2	Gtsf1l,Ift52	Mybl2	18	1	Cdk9
chr9	58119837	58128504	3_OSN_10029_lociStitched	3	4356	16729.9101	1964.8089		Pml,Stoml1,Loxl1	Stoml1	19	1	Cdk9
chr8	37642521	37671979	6_OSN_9427_lociStitched	6	4859	19984.3072	5688.3398	Dlc1		Dlc1	20	1	Cdk9
chr2	20574602	20591747	4_OSN_5463_lociStitched	4	3885	16834.6755	2810.0655	Etl4		Etl4	21	1	Cdk9
chr11	33427175	33451476	5_OSN_1597_lociStitched	5	5090	16514.9596	2957.4317	Gabrp	Ranbp17	Ranbp17	22	1	Cdk9
chr12	87807046	87820319	3_OSN_2442_lociStitched	3	2277	16609.8322	3241.2666	Esrrb		Esrrb	23	1	Cdk9
chr5	120129592	120171482	9_OSN_7868_lociStitched	9	7972	19210.754	6388.225	Tbx3		Tbx3	24	1	Cdk9
chr8	91514813	91540176	4_OSN_9600_lociStitched	4	4686	17196.114	4539.977		Sall1	Sall1	25	1	Cdk9
chr4	137329436	137357766	4_OSN_7282_lociStitched	4	2780	16697.702	4096.518	Alpl		Alpl	26	1	Cdk9
chr1	84857219	84887132	5_OSN_346_lociStitched	5	4284	17125.1925	4669.4193	Fbxo36	Slc16a14,Trip12	Fbxo36	27	1	Cdk9
chr19	23139991	23170189	5_OSN_5174_lociStitched	5	3926	14633.9508	2566.83		Klf9	Klf9	28	1	Cdk9
chr7	152036872	152050716	3_OSN_9272_lociStitched	3	2775	17209.4764	5234.4164	Fgf4	Fgf3,Fgf15	Fgf4	29	1	Cdk9
chr2	33282029	33300860	4_OSN_5548_lociStitched	4	2797	14187.2754	2698.4823	Zbtb34	Zbtb43	Zbtb34	30	1	Cdk9
chr2	168589688	168617170	4_OSN_6129_lociStitched	4	4346	14656.1506	3212.6458	Sall4	Atp9a,Sall4	Sall4	31	1	Cdk9
chr17	31939569	31956756	6_OSN_4422_lociStitched	6	4664	14827.2249	3425.3691		Sik1	Sik1	32	1	Cdk9
chr8	37602064	37613850	4_OSN_9420_lociStitched	4	3753	14285.8106	2884.0342		6430573F11Rik	6430573F11Rik	33	1	Cdk9
chr6	64961359	64985161	4_OSN_8321_lociStitched	4	3523	13529.0568	2208.8256		Smarcad1	Smarcad1	34	1	Cdk9
chr3	133181431	133197648	4_OSN_6670_lociStitched	4	4361	12730.345	1675.2161	Tet2		Tet2	35	1	Cdk9
chr4	141616653	141627603	4_OSN_7321_lociStitched	4	2843	13228.695	2324.685	Tmem51	Gm10565,Fhad1	Gm10565	36	1	Cdk9
chr12	12933791	12950936	3_OSN_2153_lociStitched	3	4331	15032.736	4181.6655	Mycn		Mycn	37	1	Cdk9
chr1	137071028	137096284	3_OSN_542_lociStitched	3	2965	13873.1208	3126.6928		Ptprv,Arl8a,Ptpn7,Gpr37l1	Gpr37l1	38	1	Cdk9
chr14	99738540	99755307	3_OSN_3452_lociStitched	3	4276	11995.1118	2023.7769		Klf5	Klf5	39	1	Cdk9
chr15	77168852	77187251	3_OSN_3803_lociStitched	3	3423	13092.7284	3315.4998		Apol7a,Rbm9	Rbm9	40	1	Cdk9
chr1	168054897	168073079	3_OSN_675_lociStitched	3	2734	12536.489	2790.937	Dusp27,Gpa33	Dusp27	Gpa33	41	1	Cdk9
chr1	37039139	37045411	5_OSN_133_lociStitched	5	5061	11226.2528	1620.6848		Tmem131	Tmem131	42	1	Cdk9
chr15	97198605	97227633	4_OSN_3882_lociStitched	4	4239	14577.8616	4995.7188	Fam113b		Amigo2	43	1	Cdk9
chr11	69517060	69522803	2_OSN_1765_lociStitched	2	2769	10267.3354	897.6309		Mir1934,Mpdu1,Senp3,BC096441,Eif4a1,Tnfsf13,Sox15,Cd68,Polr2a	BC096441	44	1	Cdk9
chr11	107296669	107310982	2_OSN_2015_lociStitched	2	1918	10986.6588	1813.4571	Pitpnc1	Psmd12	Pitpnc1	45	1	Cdk9
chr11	8466451	8486876	4_OSN_1479_lociStitched	4	3811	12510.3125	3470.2075	Tns3		Tns3	46	1	Cdk9
chr16	84769173	84780686	2_OSN_4207_lociStitched	2	4309	11287.3452	2377.4345	Jam2	Mrpl39	Jam2	47	1	Cdk9
chr5	113758941	113775389	3_OSN_7809_lociStitched	3	2699	12359.0272	3483.6864	Mir469	Sgsm1,Aym1	Mir469	48	1	Cdk9
chr11	116943025	116953583	2_OSN_2079_lociStitched	2	1265	11167.1966	2653.2254		2810008D09Rik,Sec14l1	2810008D09Rik	49	1	Cdk9
chr17	71213804	71222433	3_OSN_4585_lociStitched	3	3488	10152.0185	1751.687		Tgif1	Tgif1	50	1	Cdk9
chr19	25553498	25564092	3_OSN_5194_lociStitched	3	3909	10193.5468	1851.8312		Dmrt1	Dmrt1	51	1	Cdk9
chr12	12790432	12795881	3_OSN_2142_lociStitched	3	3466	9304.7124	1015.1487			Mycn	52	1	Cdk9
chr16	8758173	8779472	4_OSN_3934_lociStitched	4	3088	10724.0465	2442.9953		Usp7	Usp7	53	1	Cdk9
chr5	118884660	118896412	3_OSN_7851_lociStitched	3	5191	11051.5808	2793.4504			Med13l	54	1	Cdk9
chr14	64118817	64131901	3_OSN_3328_lociStitched	3	2685	10864.9536	2924.274	Tdh	Mtmr9	Tdh	55	1	Cdk9
chr6	125383335	125398024	3_OSN_8598_lociStitched	3	2627	10311.678	2476.5654		Cd9	Cd9	56	1	Cdk9
chr4	123332364	123345251	3_OSN_7172_lociStitched	3	2836	10020.9312	2260.3798	Macf1		Macf1	57	1	Cdk9
chr13	110418702	110442750	4_OSN_3040_lociStitched	4	4095	11480.5152	3749.0832	Pde4d		Mir1904	58	1	Cdk9
chr11	12357626	12370205	3_OSN_1497_lociStitched	3	1867	8465.667	876.7563	Cobl		Cobl	59	1	Cdk9
chr3	103008304	103019058	3_OSN_6568_lociStitched	3	2557	8451.5686	887.205		Bcas2	Bcas2	60	1	Cdk9
chr5	116845764	116860853	3_OSN_7837_lociStitched	3	3067	9394.4114	1878.5805	Hspb8	2410137F16Rik	Hspb8	61	1	Cdk9
chr6	122290093	122293017	2_OSN_8572_lociStitched	2	2815	8027.5496	521.6416		Phc1,M6pr	Phc1	62	1	Cdk9
chr1	169201106	169220423	4_OSN_680_lociStitched	4	2956	9716.451	2242.7037	Uck2	Tmco1	Uck2	63	1	Cdk9
chr3	9641461	9655131	2_OSN_6243_lociStitched	2	2018	9570.367	2105.18		Zfp704	Zfp704	64	1	Cdk9
chr16	29657509	29668114	3_OSN_4039_lociStitched	3	2994	9148.9335	1774.2165			Opa1	65	1	Cdk9
chr19	14729743	14754946	6_OSN_5128_lociStitched	6	6002	10673.4705	3346.9584			Tle4	66	1	Cdk9
chr18	38788269	38796942	2_OSN_4881_lociStitched	2	2269	9786.6132	2460.5301		Spry4	Spry4	67	1	Cdk9
chr12	111725920	111743677	3_OSN_2537_lociStitched	3	2300	11471.022	4219.0632	Ppp2r5c		Ppp2r5c	68	1	Cdk9
chr11	54767341	54785832	3_OSN_1684_lociStitched	3	2441	11092.7509	3875.7136	Tnip1		Tnip1	69	1	Cdk9
chr12	56587347	56607146	3_OSN_2295_lociStitched	3	2632	10776.5957	3690.5336	Nfkbia		Nfkbia	70	1	Cdk9
chr11	88481360	88491812	3_OSN_1888_lociStitched	3	2445	8589.4536	1557.348	Msi2		Msi2	71	1	Cdk9
chr6	122714316	122720862	4_OSN_8585_lociStitched	4	3224	8278.0716	1294.1442		Foxj2,Slc2a3	Slc2a3	72	1	Cdk9
chr3	129247012	129261362	6_OSN_6656_lociStitched	6	4644	9014.67	2188.375	Elovl6		Elovl6	73	1	Cdk9
chr10	20802131	20830236	5_OSN_914_lociStitched	5	4584	9825.508	3114.034		Ahi1	Ahi1	74	1	Cdk9
chr6	91640161	91661247	3_OSN_8431_lociStitched	3	3378	11215.6434	4546.1416	Slc6a6		Slc6a6	75	1	Cdk9
chr10	75335464	75345568	2_OSN_1193_lociStitched	2	1902	7280.9424	701.2176		Mmp11,Derl3,Gstt2,Mif,Smarcb1	Derl3	76	1	Cdk9
chr1	166420037	166434276	3_OSN_670_lociStitched	3	2754	7889.8299	1319.9553		Atp1b1	Atp1b1	77	1	Cdk9
chr17	10549089	10570838	3_OSN_4308_lociStitched	3	2984	9162.8537	2662.0776		Qk	Qk	78	1	Cdk9
chr1	36111164	36118698	2_OSN_121_lociStitched	2	2633	7961.1778	1489.4718		Hs6st1	Hs6st1	79	1	Cdk9
chr3	96479158	96484864	2_OSN_6532_lociStitched	2	1949	7640.334	1178.8596	Ankrd35	Itga10,Nudt17,Pias3,Pex11b,Rbm8a,Polr3c,Rnf115,6330549D23Rik	Ankrd35	80	1	Cdk9
chr14	22293688	22308989	4_OSN_3154_lociStitched	4	2677	8337.5149	2002.9009		Myst4	Myst4	81	1	Cdk9
chr11	104150171	104167544	3_OSN_1996_lociStitched	3	2489	12479.0259	6202.161	Mapt		Mapt	82	1	Cdk9
chr4	141721916	141726166	2_OSN_7326_lociStitched	2	1743	7294.275	1028.925	9030409G11Rik		9030409G11Rik	83	1	Cdk9
chr2	30913257	30925299	3_OSN_5530_lociStitched	3	3226	8605.2132	2357.8236	Fnbp1		Fnbp1	84	1	Cdk9
chr1	77436837	77469855	8_OSN_313_lociStitched	8	6325	9727.1028	3519.7188	Epha4		Epha4	85	1	Cdk9
chr10	79508474	79515168	4_OSN_1220_lociStitched	4	4146	8049.535	1842.1888		Hmha1,Polr2e,Abca7,Gpx4	Gpx4	86	1	Cdk9
chr17	26631721	26648689	3_OSN_4371_lociStitched	3	2510	8903.1096	2770.8744	Dusp1	Ergic1	Dusp1	87	1	Cdk9
chr14	65251303	65269514	3_OSN_3337_lociStitched	3	2671	9010.8028	2977.4985		Mir124a-1,Kif13b	Kif13b	88	1	Cdk9
chr9	55063210	55073663	2_OSN_10012_lociStitched	2	2695	6797.5859	841.4665	Nrg4,Fbxo22		Fbxo22	89	1	Cdk9
chr7	71092246	71102481	3_OSN_8904_lociStitched	3	2841	8243.269	2367.3555		Klf13	Klf13	90	1	Cdk9
chr9	56382386	56395769	2_OSN_10017_lociStitched	2	1624	8069.949	2271.0951			Hmg20a	91	1	Cdk9
chr17	71177302	71179956	2_OSN_4581_lociStitched	2	2345	6555.38	793.2806		Tgif1	Tgif1	92	1	Cdk9
chr12	55407498	55415046	2_OSN_2290_lociStitched	2	2375	7270.9884	1529.2248			Gm7550	93	1	Cdk9
chr18	66563195	66589384	4_OSN_4990_lociStitched	4	2630	8184.0625	2495.8117		Pmaip1	Pmaip1	94	1	Cdk9
chr2	71488013	71494617	3_OSN_5683_lociStitched	3	2950	6519.4688	851.916			Gm1631	95	1	Cdk9
chr1	120538712	120545414	3_OSN_447_lociStitched	3	3142	6941.2614	1318.2834	Tcfcp2l1		Tcfcp2l1	96	1	Cdk9
chr6	97901358	97913811	4_OSN_8475_lociStitched	4	3303	7450.6299	1840.5534	Mitf	Mitf	Mitf	97	1	Cdk9
chr6	122640118	122653542	2_OSN_8581_lociStitched	2	1797	7007.328	1461.8736		Nanogpd,Nanog,Slc2a3	Nanog	98	1	Cdk9
chr19	21858770	21866770	4_OSN_5160_lociStitched	4	2822	6207.2	682.4	Tmem2		Tmem2	99	1	Cdk9
chr3	30899964	30917089	4_OSN_6335_lociStitched	4	2767	6716.425	1233	Prkci	Phc3	Prkci	100	1	Cdk9
chr18	75738693	75745073	2_OSN_5029_lociStitched	2	1730	5957.644	526.988	Gm672		Gm672	101	1	Cdk9
chr13	64069823	64082322	2_OSN_2865_lociStitched	2	2393	7375.6599	1961.0931			Hsd17b3	102	1	Cdk9
chr17	29209618	29218426	2_OSN_4393_lociStitched	2	1540	6841.1736	1498.2408	LOC100499420	Srsf3,Cdkn1a	LOC100499420	103	1	Cdk9
chr10	59420365	59437537	5_OSN_1093_lociStitched	5	3749	8318.1168	2975.9076		Anapc16,Ascc1,Ddit4	Ddit4	104	1	Cdk9
chr11	79945260	79951952	3_OSN_1828_lociStitched	3	3870	6388.1832	1078.7504	Atad5,1110002N22Rik	Adap2,Rnf135	1110002N22Rik	105	1	Cdk9
chr3	86636503	86657516	3_OSN_6495_lociStitched	3	2563	7411.2851	2105.5026	Dclk2		Dclk2	106	1	Cdk9
chr17	45593477	45596503	2_OSN_4482_lociStitched	2	1552	5979.6786	685.389	Spats1	Gm9104,Cdc5l,Aars2	Gm9104	107	1	Cdk9
chr7	56592909	56604632	2_OSN_8876_lociStitched	2	2943	7322.1858	2052.6973	Nav2		Nav2	108	1	Cdk9
chr8	67557559	67572171	3_OSN_9497_lociStitched	3	2275	7886.0964	2637.466		Trim75,Trim61	Trim61	109	1	Cdk9
chr17	37209046	37217726	3_OSN_4459_lociStitched	3	3778	6762.588	1566.74	Gabbr1	Olfr91,Olfr90,Olfr92,Mog	Olfr90	110	1	Cdk9
chr5	104152917	104165286	2_OSN_7758_lociStitched	2	2509	6685.4445	1521.387		Aff1	Aff1	111	1	Cdk9
chr4	118743867	118745786	2_OSN_7141_lociStitched	2	1721	6229.4578	1172.509		Slc2a1	Slc2a1	112	1	Cdk9
chr17	85541798	85562926	4_OSN_4665_lociStitched	4	4179	6264.452	1212.7472	1700106N22Rik		1700106N22Rik	113	1	Cdk9
chr11	9015537	9017663	1_OSN_1486_lociStitched	1	2127	5277.5824	238.7498		Upp1	Upp1	114	1	Cdk9
chr9	114458126	114466917	2_OSN_10283_lociStitched	2	1472	6501.8236	1483.0417	Trim71		Trim71	115	1	Cdk9
chr13	98202400	98225162	4_OSN_2978_lociStitched	4	2753	8410.559	3400.6428			Enc1	116	1	Cdk9
chr2	165981373	165983444	1_OSN_6103_lociStitched	1	2072	5457.7063	464.7324		Sulf2	Sulf2	117	1	Cdk9
chr13	63629801	63643443	3_OSN_2859_lociStitched	3	2946	7175.692	2192.2694	Ptch1		Ptch1	118	1	Cdk9
chr8	12499468	12504771	3_OSN_9318_lociStitched	3	3280	6448.448	1490.143			1700094C09Rik	119	1	Cdk9
chr1	154939892	154943709	3_OSN_614_lociStitched	3	2605	6212.1675	1268.3891	Nmnat2		Lamc2	120	1	Cdk9
chr14	122654538	122690159	6_OSN_3532_lociStitched	6	5999	10668.4895	5731.4189	Clybl	1700108J01Rik	1700108J01Rik	121	1	Cdk9
chr10	51993516	52016266	5_OSN_1072_lociStitched	5	3933	6693.05	1804.075	Dcbld1		Dcbld1	122	1	Cdk9
chr3	88375442	88380083	3_OSN_6505_lociStitched	3	2802	5737.2042	851.1594		Mir1905,Robld3,Arhgef2,Ubqln4,Ssr2,Rab25,Mex3a	Ssr2	123	1	Cdk9
chr11	66824791	66834584	3_OSN_1751_lociStitched	3	2739	6767.9423	1888.0904		2310004I24Rik,Tmem220,Sco1	Tmem220	124	1	Cdk9
chr7	87333420	87345334	2_OSN_8976_lociStitched	2	1706	8374.3506	3519.3956	Sema4b	Cib1,Ttll13,D330012F22Rik,Mir1965	Sema4b	125	1	Cdk9
chr4	126875757	126879027	2_OSN_7210_lociStitched	2	1921	6165.912	1346.259	Dlgap3	BC003266	Dlgap3	126	1	Cdk9
chr14	77015215	77030315	3_OSN_3392_lociStitched	3	2552	7728.18	2930.91		1700108F19Rik	1700108F19Rik	127	1	Cdk9
chr4	141120768	141126477	3_OSN_7316_lociStitched	3	2050	5675.3169	880.3278		Spen,Tmem82,B330016D10Rik,Fblim1,AI507597	B330016D10Rik	128	1	Cdk9
chr4	125211671	125223450	2_OSN_7193_lociStitched	2	2064	7070.9337	2287.4818	Grik3	Ftl2	Ftl2	129	1	Cdk9
chr8	74834685	74840663	3_OSN_9521_lociStitched	3	2481	6326.5174	1595.5282		Klf2	Klf2	130	1	Cdk9
chr12	103940487	103953004	2_OSN_2492_lociStitched	2	1583	7427.5878	2712.4339	Itpk1	D230037D09Rik,LOC100233175,Moap1,Ubr7,Mir1936	Itpk1	131	1	Cdk9
chr11	117833701	117838253	4_OSN_2092_lociStitched	4	3459	6488.876	1781.1976		Socs3,Pgs1	Socs3	132	1	Cdk9
chr17	53690666	53701713	2_OSN_4533_lociStitched	2	1634	5489.2543	787.6511		4921523A10Rik,Kat2b	Kat2b	133	1	Cdk9
chr4	129050358	129052712	2_OSN_7225_lociStitched	2	1623	4992.5986	299.8996	Zbtb8a	Zbtb8os,Rbbp4	Zbtb8a	134	1	Cdk9
chr5	33873714	33880481	3_OSN_7523_lociStitched	3	2348	6743.9922	2059.1981			Fam53a	135	1	Cdk9
chr4	138238489	138260875	5_OSN_7296_lociStitched	5	3731	9981.9174	5330.1066		Ubxn10,Pla2g2c	Ubxn10	136	1	Cdk9
chr10	85002060	85006553	2_OSN_1258_lociStitched	2	1641	5193.4587	542.7544	Btbd11		Btbd11	137	1	Cdk9
chr3	83985389	84010994	4_OSN_6479_lociStitched	4	3398	7934.9895	3290.2425	Trim2	Mnd1,Gm6525	Gm6525	138	1	Cdk9
chr1	158909695	158928676	4_OSN_639_lociStitched	4	3332	7136.856	2533.9635		Ralgps2	Ralgps2	139	1	Cdk9
chr7	4772296	4777612	2_OSN_8757_lociStitched	2	1553	5470.6956	890.43	Shisa7	Rpl28,Isoc2b,Ube2s,Fam71e2,2210411K11Rik,Tmem190,Il11	Ube2s	140	1	Cdk9
chr19	32329698	32346228	3_OSN_5235_lociStitched	3	2359	6573.981	2000.13	Sgms1	Sgms1	Sgms1	141	1	Cdk9
chr10	21700576	21708946	3_OSN_927_lociStitched	3	2464	6305.958	1734.264	Sgk1	Sgk1	Sgk1	142	1	Cdk9
chr7	148144326	148149350	3_OSN_9247_lociStitched	3	3259	4873.28	338.1152		Nlrp6,Ifitm3,Ifitm2,Ifitm1,Athl1,Ifitm5	Ifitm2	143	1	Cdk9
chr6	67061148	67064202	2_OSN_8332_lociStitched	2	2127	5241.8856	720.1332			Gadd45a	144	1	Cdk9
chr5	77683194	77691795	2_OSN_7671_lociStitched	2	1835	5521.842	1010.6175		Polr2b,Rest,Spink2,2610024G14Rik	Rest	145	1	Cdk9
chr5	148561217	148576036	3_OSN_8053_lociStitched	3	2845	6672.9957	2166.5378		Flt1	Flt1	146	1	Cdk9
chr18	38538325	38551037	5_OSN_4873_lociStitched	5	3404	6401.7632	1902.9864		Ndfip1,Gnpda1	Ndfip1	147	1	Cdk9
chr14	106250319	106260753	3_OSN_3479_lociStitched	3	2984	5273.3436	779.4198		Spry2	Spry2	148	1	Cdk9
chr4	98507649	98514709	3_OSN_7052_lociStitched	3	2746	5405.136	925.566		Kank4	Kank4	149	1	Cdk9
chr10	21546502	21549691	2_OSN_923_lociStitched	2	2038	5675.7822	1199.064			Sgk1	150	1	Cdk9
chr8	35023426	35027483	3_OSN_9394_lociStitched	3	3135	6033.1647	1556.6709	Rbpms		Rbpms	151	1	Cdk9
chr6	128204381	128212133	2_OSN_8620_lociStitched	2	1673	5861.2872	1386.8328	Tead4		Tead4	152	1	Cdk9
chr11	66733372	66746990	2_OSN_1747_lociStitched	2	1654	6968.3306	2507.0738	Gm12298,Pirt		Pirt	153	1	Cdk9
chr17	10624592	10635030	3_OSN_4310_lociStitched	3	2495	6011.2442	1559.4372	Pacrg		Qk	154	1	Cdk9
chr7	25289770	25302672	2_OSN_8779_lociStitched	2	2230	7481.8698	3035.8406	Zfp428	2310033E01Rik,Cadm4,Irgq,Xrcc1,Plaur	Zfp428	155	1	Cdk9
chr1	60895813	60910863	4_OSN_224_lociStitched	4	3775	5867.995	1440.285			Ctla4	156	1	Cdk9
chr11	62324296	62327251	2_OSN_1723_lociStitched	2	2059	4997.496	591.8865	Pigl	Ubb,Cenpv	Cenpv	157	1	Cdk9
chr6	54034077	54055995	3_OSN_8288_lociStitched	3	2823	7081.7058	2684.955	Chn2		Chn2	158	1	Cdk9
chr1	135563926	135569034	2_OSN_526_lociStitched	2	1799	4595.6676	201.766		Lax1,Zbed6,Zc3h11a	Zc3h11a	159	1	Cdk9
chr5	123584659	123590728	5_OSN_7891_lociStitched	5	4321	8409.8133	4027.3884		Rhof,Hpd	Rhof	160	1	Cdk9
chr11	53953397	53954377	1_OSN_1680_lociStitched	1	981	8482.782	4182.836		P4ha2	P4ha2	161	1	Cdk9
chr14	49320238	49336861	4_OSN_3249_lociStitched	4	3407	6207.0282	1931.5926	Otx2os1	Otx2	Otx2os1	162	1	Cdk9
chr7	86355826	86368339	2_OSN_8962_lociStitched	2	1882	6297.7929	2030.8599		Abhd2	Abhd2	163	1	Cdk9
chr13	37517038	37528861	2_OSN_2698_lociStitched	2	1576	5042.5095	783.8649			Ly86	164	1	Cdk9
chr10	33950012	33957066	2_OSN_974_lociStitched	2	1212	4662.694	405.605		Dse,Tspyl1	Dse	165	1	Cdk9
chr12	84896687	84919876	4_OSN_2422_lociStitched	4	2255	6390.8884	2149.6203	Zfyve1	Dcaf4	Zfyve1	166	1	Cdk9
chr13	58572552	58584653	2_OSN_2835_lociStitched	2	1732	5993.6253	1769.1662			Rmi1	167	1	Cdk9
chr15	98821850	98828763	2_OSN_3893_lociStitched	2	1240	5466.1091	1272.6833		Tuba1a,Tuba1c	Tuba1c	168	1	Cdk9
chr9	57358103	57371993	2_OSN_10021_lociStitched	2	1501	5387.931	1211.208	Cox5a	Rpp25,2310046O06Rik,Scamp5,Scamp2,Mpi	Cox5a	169	1	Cdk9
chr1	34130107	34134640	2_OSN_106_lociStitched	2	2599	4473.1644	332.7222	Dst		Dst	170	1	Cdk9
chr11	4702859	4708830	3_OSN_1453_lociStitched	3	2689	5159.5411	1052.0902	Nf2		Nf2	171	1	Cdk9
chr4	138000554	138006368	2_OSN_7290_lociStitched	2	2324	6315.1668	2211.6456		Mul1,Fam43b,Camk2n1	Camk2n1	172	1	Cdk9
chr7	147131117	147136231	3_OSN_9239_lociStitched	3	2009	5186.1074	1093.3732		Utf1,6430531B16Rik,Mir202,Adam8	Utf1	173	1	Cdk9
chr2	71575856	71583914	2_OSN_5689_lociStitched	2	1801	5788.0614	1696.209		Gm1631,Itga6	Gm1631	174	1	Cdk9
chr9	121244501	121254102	3_OSN_10325_lociStitched	3	2108	6194.5652	2131.422		Trak1	Trak1	175	1	Cdk9
chr1	72839563	72858199	3_OSN_278_lociStitched	3	2540	6615.78	2554.9956		Igfbp2	Igfbp2	176	1	Cdk9
chr2	157978463	157980974	2_OSN_6045_lociStitched	2	2182	4679.4996	632.5209		Tgm2,1700060C20Rik	Tgm2	177	1	Cdk9
chr4	154048076	154057040	2_OSN_7387_lociStitched	2	1646	5078.106	1031.7564		Actrt2,Prdm16	Actrt2	178	1	Cdk9
chr4	104831497	104842867	2_OSN_7078_lociStitched	2	2112	4679.892	638.994	Ppap2b	Prkaa2	Ppap2b	179	1	Cdk9
chr6	136438297	136448701	2_OSN_8657_lociStitched	2	1622	5520.3624	1504.4184		Atf7ip	Atf7ip	180	1	Cdk9
chr7	87274999	87276022	1_OSN_8974_lociStitched	1	1024	4624.8807	634.9761		Idh2,Mir1965	Idh2	181	1	Cdk9
chr13	98052562	98062842	2_OSN_2972_lociStitched	2	1740	5422.7	1436.116		Enc1	Enc1	182	1	Cdk9
chr15	97422878	97425328	2_OSN_3885_lociStitched	2	2420	4534.705	552.965			Rpap3	183	1	Cdk9
chr10	107723528	107729497	2_OSN_1351_lociStitched	2	1977	5090.9601	1114.4123		Pawr	Pawr	184	1	Cdk9
chr17	84141894	84153370	3_OSN_4647_lociStitched	3	2915	5034.5212	1058.0872	Mta3		Mta3	185	1	Cdk9
chr10	59007802	59022039	2_OSN_1087_lociStitched	2	1765	5834.3226	1872.1655	Ccdc109a		Ccdc109a	186	1	Cdk9
chr15	7065153	7068694	2_OSN_3559_lociStitched	2	3191	4517.2537	557.3534		Lifr	Lifr	187	1	Cdk9
chr15	10640824	10653875	2_OSN_3579_lociStitched	2	2468	5379.6222	1431.6947	Rai14		Rai14	188	1	Cdk9
chr17	35639211	35641441	2_OSN_4443_lociStitched	2	1767	4352.068	404.522		Cdsn,Psors1c2,Tcf19,Pou5f1,H2-Q10,Cchcr1	Pou5f1	189	1	Cdk9
chr5	118951444	118960269	2_OSN_7854_lociStitched	2	1491	5235.8725	1291.98			Med13l	190	1	Cdk9
chr15	79732639	79739819	3_OSN_3814_lociStitched	3	1808	6340.658	2413.198	Apobec3	D730005E14Rik,Cbx7	D730005E14Rik	191	1	Cdk9
chr6	31834643	31852445	4_OSN_8180_lociStitched	4	2924	5361.9624	1466.8848			1700012A03Rik	192	1	Cdk9
chr13	114640757	114649347	2_OSN_3071_lociStitched	2	1325	5252.785	1371.823	Arl15		Arl15	193	1	Cdk9
chr2	119681114	119689020	3_OSN_5860_lociStitched	3	2548	4440.0096	575.5568		Mga	Mga	194	1	Cdk9
chr7	146041339	146048877	2_OSN_9233_lociStitched	2	1783	4994.6788	1136.7304	Ppp2r2d	Mapk1ip1	Ppp2r2d	195	1	Cdk9
chr19	53523440	53535319	2_OSN_5344_lociStitched	2	1315	5558.1841	1702.2607	5830416P10Rik		5830416P10Rik	196	1	Cdk9
chr5	120029649	120037063	3_OSN_7861_lociStitched	3	3113	4936.2412	1085.4096			Tbx3	197	1	Cdk9
chr13	67945216	67959075	2_OSN_2874_lociStitched	2	1774	4901.9283	1062.9853		Zfp273,BC048507	BC048507	198	1	Cdk9
chr2	17895135	17911418	4_OSN_5443_lociStitched	4	2997	5052.6149	1219.5967		A930004D18Rik,H2afb1,LOC100034739	H2afb1	199	1	Cdk9
chr5	65255735	65256794	1_OSN_7606_lociStitched	1	1060	4049.0865	222.1782			Klf3	200	1	Cdk9
chr7	80679726	80684471	2_OSN_8946_lociStitched	2	1691	4677.621	897.754	Chd2		Chd2	201	1	Cdk9
chr10	98923332	98935957	3_OSN_1332_lociStitched	3	2487	4859.3625	1085.75			Dusp6	202	1	Cdk9
chr3	100957135	100967876	2_OSN_6544_lociStitched	2	1516	5742.1386	1973.1217		Ptgfrn	Ptgfrn	203	1	Cdk9
chr10	44110139	44112766	2_OSN_1033_lociStitched	2	2330	4128.8559	371.1951		Mir1929	Mir1929	204	1	Cdk9
chr10	12261334	12274429	5_OSN_864_lociStitched	5	3103	5498.5905	1744.254	Utrn		Utrn	205	1	Cdk9
chr6	83839914	83844315	2_OSN_8394_lociStitched	2	1972	4127.2578	377.6058		Zfml	Zfml	206	1	Cdk9
chr9	30817541	30826959	2_OSN_9878_lociStitched	2	1692	4562.0792	813.7152		Zbtb44	Zbtb44	207	1	Cdk9
chr5	129775479	129788614	2_OSN_7930_lociStitched	2	2037	5994.814	2256.593			Gpr133	208	1	Cdk9
chr11	116286146	116291508	3_OSN_2070_lociStitched	3	2550	4926.6056	1194.6536		Gm7367,Qrich2,Rnf157,Fam100b	Fam100b	209	1	Cdk9
chr16	22139712	22161378	3_OSN_4008_lociStitched	3	2666	5639.6598	1915.2744	Igf2bp2		Igf2bp2	210	1	Cdk9
chr9	120585871	120600072	3_OSN_10319_lociStitched	3	2072	5100.9992	1391.698			Rpl14	211	1	Cdk9
chr11	109212771	109222498	3_OSN_2029_lociStitched	3	2842	6224.3073	2539.7197	1700096J18Rik	Gna13	Gna13	212	1	Cdk9
chr2	17854471	17865277	2_OSN_5440_lociStitched	2	1705	4363.4628	693.7452			H2afb1	213	1	Cdk9
chr1	134908975	134916403	2_OSN_517_lociStitched	2	1641	4019.2908	349.8588	Mdm4	Pik3c2b	Mdm4	214	1	Cdk9
chr4	99302503	99309337	2_OSN_7060_lociStitched	2	2261	3852.3258	187.2516		Foxd3	Foxd3	215	1	Cdk9
chr5	28536208	28538763	2_OSN_7496_lociStitched	2	2019	4072.4145	411.355	Cnpy1	En2	Cnpy1	216	1	Cdk9
chr7	119831735	119835688	2_OSN_9094_lociStitched	2	2347	4933.7393	1274.8425	Tead1		Tead1	217	1	Cdk9
chr9	21566312	21573527	2_OSN_9847_lociStitched	2	1833	4981.9575	1325.3955	Kank2	Spc24,Ldlr	Spc24	218	1	Cdk9
chr3	135208956	135210744	2_OSN_6677_lociStitched	2	1714	4115.6184	467.7408	Manba		Manba	219	1	Cdk9
chr13	40959133	40964971	2_OSN_2717_lociStitched	2	1495	4339.3854	694.722	Gcnt2	Gcnt2	Gcnt2	220	1	Cdk9
chr4	124501996	124510655	2_OSN_7183_lociStitched	2	2126	4539.0478	903.1337	Mtf1	Epha10,Yrdc,Maneal,1110065P20Rik	1110065P20Rik	221	1	Cdk9
chr4	123300547	123303179	3_OSN_7168_lociStitched	3	2375	4347.5376	718.7992	Macf1		Macf1	222	1	Cdk9
chr16	23099373	23103471	2_OSN_4020_lociStitched	2	2329	4656.1476	1044.1704		Adipoq,Snord2,Kng1,Snora81,Rfc4,Eif4a2	Eif4a2	223	1	Cdk9
chr15	103349226	103353500	2_OSN_3914_lociStitched	2	2619	4204.7612	594.9408	Pde1b	Glycam1,Ppp1r1a	Ppp1r1a	224	1	Cdk9
chr6	145223385	145225674	2_OSN_8711_lociStitched	2	2231	3957.9099	351.1326		Kras	Kras	225	1	Cdk9
chr14	76855503	76861856	2_OSN_3386_lociStitched	2	1508	4093.8732	504.4282	Tsc22d1	Tsc22d1	Tsc22d1	226	1	Cdk9
chr17	47702974	47709143	2_OSN_4497_lociStitched	2	1424	4776.6567	1202.3381	Ccnd3	Med20,Bysl,Ccnd3	Ccnd3	227	1	Cdk9
chr11	102190649	102193692	2_OSN_1983_lociStitched	2	1852	4136.6542	570.5625		Tmub2,Ubtf,Atxn7l3,Slc4a1	Ubtf	228	1	Cdk9
chr14	71022659	71035930	3_OSN_3365_lociStitched	3	3153	7965.2542	4409.9533	Epb4.9	Nudt18,Fam160b2,Fgf17,Npm2	Epb4.9	229	1	Cdk9
chr10	6096866	6104516	2_OSN_833_lociStitched	2	1487	4440.06	892.755		Akap12	Akap12	230	1	Cdk9
chr10	95345983	95355462	3_OSN_1315_lociStitched	3	2446	4697.7924	1157.3859		Eea1	Eea1	231	1	Cdk9
chr2	180462024	180475727	2_OSN_6204_lociStitched	2	1680	6047.1339	2511.7599	Slc17a9	Dido1,2310003C23Rik,Bhlhe23	Slc17a9	232	1	Cdk9
chr14	68506004	68512434	2_OSN_3352_lociStitched	2	1685	4325.461	790.247	Dock5		Dock5	233	1	Cdk9
chr4	57778621	57794443	3_OSN_6950_lociStitched	3	2699	4846.2786	1317.9726			Akap2	234	1	Cdk9
chr14	21035558	21040919	2_OSN_3149_lociStitched	2	2658	4391.7312	874.3791		Kcnk5,Kcnk16	Kcnk5	235	1	Cdk9
chr7	52806853	52814768	2_OSN_8867_lociStitched	2	1407	4971.4115	1461.109	Plekha4,Hsd17b14	Nucb1,Tulp2,Bcat2,Ppp1r15a	Hsd17b14	236	1	Cdk9
chr12	57385208	57400114	4_OSN_2303_lociStitched	4	3166	4434.535	925.6626		Mbip	Mbip	237	1	Cdk9
chr7	38812914	38816123	3_OSN_8845_lociStitched	3	1979	3740.0895	232.3316		C80913	C80913	238	1	Cdk9
chr8	12545112	12548524	2_OSN_9319_lociStitched	2	1692	4272.1652	768.7236		1700094C09Rik	1700094C09Rik	239	1	Cdk9
chr3	21964172	21974434	2_OSN_6289_lociStitched	2	1841	3617.355	119.0392		Tbl1xr1	Tbl1xr1	240	1	Cdk9
chr2	165826156	165838096	2_OSN_6100_lociStitched	2	1275	4895.4	1406.532	Ncoa3		Ncoa3	241	1	Cdk9
chr7	152313622	152325662	3_OSN_9275_lociStitched	3	2483	6665.344	3186.988			1810010D01Rik	242	1	Cdk9
chr1	55243433	55263053	3_OSN_194_lociStitched	3	2029	5114.934	1638.27	Rftn2	Mars2	Rftn2	243	1	Cdk9
chr11	77697704	77704927	2_OSN_1800_lociStitched	2	1731	4931.1421	1489.3826	Pipox	Sez6,Gm11190	Pipox	244	1	Cdk9
chr12	55200341	55212640	3_OSN_2283_lociStitched	3	2218	5022.9116	1584.1112			Egln3	245	1	Cdk9
chr14	12939841	12947554	2_OSN_3123_lociStitched	2	1091	4205.1276	772.8426	Ptprg		3830406C13Rik	246	1	Cdk9
chr15	55095920	55100307	2_OSN_3715_lociStitched	2	1996	4269.8671	848.0071		Col14a1	Col14a1	247	1	Cdk9
chr11	30644032	30650959	2_OSN_1584_lociStitched	2	2126	3522.3795	107.3685		Psme4	Psme4	248	1	Cdk9
chr13	41033100	41041267	4_OSN_2720_lociStitched	4	2688	3943.0276	542.2888	Gcnt2		Gcnt2	249	1	Cdk9
chr17	71096763	71100905	2_OSN_4577_lociStitched	2	2471	4749.2172	1357.3334	Dlgap1		Tgif1	250	1	Cdk9
chr12	27749714	27768609	4_OSN_2191_lociStitched	4	2487	5048.744	1662.76			Sox11	251	1	Cdk9
chr1	120971968	120973737	1_OSN_453_lociStitched	1	1770	3765.4934	382.8116		Gli2	Gli2	252	1	Cdk9
chr17	47647939	47649043	1_OSN_4495_lociStitched	1	1105	3751.8336	370.8336	Ccnd3	Taf8	Ccnd3	253	1	Cdk9
chr9	97013591	97015267	1_OSN_10196_lociStitched	1	1677	4107.2056	733.9204		Slc25a36	Slc25a36	254	1	Cdk9
chr9	40044965	40049254	3_OSN_9912_lociStitched	3	2622	4174.9126	804.6164		Zfp202,Scn3b	Scn3b	255	1	Cdk9
chr12	72549838	72562282	2_OSN_2345_lociStitched	2	1582	4035.5892	669.4872			Dact1	256	1	Cdk9
chrX	50099968	50114110	4_OSN_10435_lociStitched	4	2693	3527.0148	172.5324		Mir363,Mir106a,Mir92-2,Mir18b,Ccdc160,Mir20b,Kis2,Mir19b-2	Kis2	257	1	Cdk9
chr15	51831440	51845312	3_OSN_3704_lociStitched	3	2209	3825.8976	484.1328		Aard,Rad21	Rad21	258	1	Cdk9
chr7	140304156	140307245	2_OSN_9201_lociStitched	2	1593	4327.689	988.7889	Ctbp2		Ctbp2	259	1	Cdk9
chr5	111232926	111236161	2_OSN_7796_lociStitched	2	1857	3777.833	443.5185	Ulk1	Pus1,Ep400,Chek2,Hscb	Ulk1	260	1	Cdk9
chr1	71692414	71697825	2_OSN_267_lociStitched	2	1666	4287.6764	959.3703	Fn1		Fn1	261	1	Cdk9
chr9	65483464	65489581	2_OSN_10084_lociStitched	2	1571	4034.1615	713.8539	Rbpms2	Oaz2-ps,Pif1	Rbpms2	262	1	Cdk9
chr2	58477693	58482119	3_OSN_5614_lociStitched	3	3427	3947.1068	628.0494			Acvr1	263	1	Cdk9
chr6	100327689	100328844	1_OSN_8502_lociStitched	1	1156	3511.2	200.508			Rybp	264	1	Cdk9
chr2	165804706	165807734	2_OSN_6099_lociStitched	2	1764	3514.2968	206.2068		Ncoa3	Ncoa3	265	1	Cdk9
chr13	110389895	110402241	2_OSN_3037_lociStitched	2	1247	3868.0018	566.6814	Pde4d		Mir582	266	1	Cdk9
chr10	76655655	76662360	3_OSN_1205_lociStitched	3	1785	4451.4495	1151.919		Col18a1	Col18a1	267	1	Cdk9
chr19	42396316	42401916	2_OSN_5284_lociStitched	2	1915	4638.48	1364.72	Crtac1		Golga7b	268	1	Cdk9
chr1	36070190	36074608	2_OSN_119_lociStitched	2	2437	4267.788	1006.8622			Hs6st1	269	1	Cdk9
chr11	77486774	77494239	2_OSN_1797_lociStitched	2	1773	3377.166	129.891		Nufip2,Cryba1	Nufip2	270	1	Cdk9
chr2	162856904	162860933	2_OSN_6069_lociStitched	2	1903	4023.7623	784.0434	Ift52	Sgk2,Mybl2	Ift52	271	1	Cdk9
chr3	104618028	104623683	2_OSN_6574_lociStitched	2	1418	3791.6775	554.19	Mov10	Fam19a3,Ppm1j,Rhoc,St7l,Capza1	Mov10	272	1	Cdk9
chr6	146406784	146423171	3_OSN_8715_lociStitched	3	2455	3914.8543	704.641	Itpr2	Itpr2	Itpr2	273	1	Cdk9
chr10	21565286	21568461	2_OSN_925_lociStitched	2	1947	3569.6525	362.2675		Sgk1	Sgk1	274	1	Cdk9
chr16	48608000	48614501	2_OSN_4145_lociStitched	2	2045	4355.0199	1150.0269	Morc1		Trat1	275	1	Cdk9
chr12	111709296	111710794	3_OSN_2535_lociStitched	3	1307	3381.1358	179.3106	Ppp2r5c	Ppp2r5c	Ppp2r5c	276	1	Cdk9
chr4	82153147	82158518	2_OSN_7006_lociStitched	2	1412	3356.875	163.2784		Nfib	Nfib	277	1	Cdk9
chr10	69821802	69827994	2_OSN_1175_lociStitched	2	2608	4004.3664	822.9168			Fam13c	278	1	Cdk9
chr10	61291575	61295067	2_OSN_1116_lociStitched	2	1576	3731.5512	557.3232		H2afy2	H2afy2	279	1	Cdk9
chr1	91766947	91773527	2_OSN_385_lociStitched	2	1537	3936.814	784.994	Agap1		Gbx2	280	1	Cdk9
chr17	27367186	27378375	3_OSN_4378_lociStitched	3	2856	5372.9578	2223.2543		Lemd2	Lemd2	281	1	Cdk9
chr19	53126360	53139430	3_OSN_5340_lociStitched	3	2551	4756.173	1608.917		Xpnpep1	Xpnpep1	282	1	Cdk9
chr12	106314574	106338128	4_OSN_2509_lociStitched	4	2986	6100.486	2956.027		Glrx5,Snhg10,Tcl1b2,Scarna13	Glrx5	283	1	Cdk9
chr2	146450649	146457722	2_OSN_5968_lociStitched	2	1970	3880.9551	738.4212			Ralgapa2	284	1	Cdk9
chr18	36575051	36581026	2_OSN_4860_lociStitched	2	1787	3475.06	336.99	Pfdn1		Pfdn1	285	1	Cdk9
chr4	130178808	130180168	1_OSN_7231_lociStitched	1	1361	3894.088	758.608		Pum1	Pum1	286	1	Cdk9
chr18	61787544	61788400	2_OSN_4961_lociStitched	2	828	3717.5224	591.6672		Mir145,Mir143	Mir145	287	1	Cdk9
chr2	65679605	65687302	3_OSN_5649_lociStitched	3	1545	3310.4797	193.1947	Csrnp3	Csrnp3	Csrnp3	288	1	Cdk9
chr9	70643075	70665844	4_OSN_10111_lociStitched	4	1791	5277.8542	2176.7164	Lipc		Adam10	289	1	Cdk9
chr6	145033126	145043363	2_OSN_8706_lociStitched	2	1321	4387.5782	1287.8146		Bcat1,Lrmp	Bcat1	290	1	Cdk9
chr6	54799321	54805470	3_OSN_8295_lociStitched	3	2433	3482.7936	383.0827	Znrf2		Znrf2	291	1	Cdk9
chr4	82973975	82976812	2_OSN_7013_lociStitched	2	2506	3677.6031	591.7982		Ttc39b	Ttc39b	292	1	Cdk9
chr4	125276536	125287535	2_OSN_7195_lociStitched	2	2329	5603.9905	2522.0707	Grik3		Ftl2	293	1	Cdk9
chr15	76932767	76940288	2_OSN_3800_lociStitched	2	1555	3658.9665	579.8691	Rbm9	Rbm9	Rbm9	294	1	Cdk9
chr5	149350152	149362682	3_OSN_8060_lociStitched	3	2075	4262.706	1184.085	Ubl3		Ubl3	295	1	Cdk9
chr13	23678018	23687970	2_OSN_2642_lociStitched	2	1342	3646.4128	568.2592	Hist1h2be	Hist1h3f,Hist1h2ae,Hist1h2ad,Hist1h1d,Hist1h2bh,Hist1h3d,Hist1h4f,Hist1h2bg,Hist1h2bf,Hist1h3e,Hist1h1e,Hist1h4d	Hist1h4d	296	1	Cdk9
chr15	61918415	61924748	2_OSN_3746_lociStitched	2	1347	4210.8117	1141.2066	Pvt1		Pvt1	297	1	Cdk9
chr12	88239069	88245155	2_OSN_2451_lociStitched	2	1434	4307.6708	1247.0214		2310044G17Rik,6430527G18Rik	6430527G18Rik	298	1	Cdk9
chr1	64778909	64780781	1_OSN_247_lociStitched	1	1873	3628.4976	582.7536	Fzd5	Ccnyl1	Fzd5	299	1	Cdk9
chr17	71241991	71250610	2_OSN_4586_lociStitched	2	1580	4558.5891	1523.8392		Tgif1	Tgif1	300	1	Cdk9
chr13	44842207	44851426	3_OSN_2755_lociStitched	3	2579	3913.4655	883.1802	Jarid2		Jarid2	301	1	Cdk9
chr14	49273113	49275263	2_OSN_3245_lociStitched	2	2019	3701.225	677.25		Otx2os1,Otx2	Otx2	302	1	Cdk9
chr3	52204498	52217665	2_OSN_6396_lociStitched	2	1382	4688.7687	1674.8424			Foxo1	303	1	Cdk9
chr14	35125619	35137157	3_OSN_3211_lociStitched	3	2439	4177.9098	1173.4146	Glud1	Gm3219,Fam35a,2200001I15Rik	Glud1	304	1	Cdk9
chr6	99328958	99339890	2_OSN_8490_lociStitched	2	1180	3573.6708	570.6504	Foxp1		Foxp1	305	1	Cdk9
chrX	34345348	34357788	2_OSN_10397_lociStitched	2	1677	3838.984	837.212		C330007P06Rik,Slc25a5	Slc25a5	306	1	Cdk9
chr5	97647422	97657021	3_OSN_7726_lociStitched	3	2836	3411.4846	413.7169			Paqr3	307	1	Cdk9
chr8	98353864	98358061	2_OSN_9646_lociStitched	2	1683	3919.1586	922.0809		4930513N10Rik,Cnot1,Slc38a7	Slc38a7	308	1	Cdk9
chr8	3394398	3401126	2_OSN_9279_lociStitched	2	2195	4517.852	1536.6752	Arhgef18	A430078G23Rik	Arhgef18	309	1	Cdk9
chr1	184024322	184034263	2_OSN_747_lociStitched	2	1488	5397.963	2418.6453		Srp9	Srp9	310	1	Cdk9
chr1	138586629	138593131	3_OSN_562_lociStitched	3	2197	5205.5012	2228.2354			Zfp281	311	1	Cdk9
chr1	183959983	183961841	2_OSN_744_lociStitched	2	1798	3335.8532	375.6876		Enah	Enah	312	1	Cdk9
chr8	74857148	74858983	1_OSN_9524_lociStitched	1	1836	3523.934	567.1985		Klf2	Klf2	313	1	Cdk9
chr3	102949003	102950801	2_OSN_6566_lociStitched	2	1740	3386.533	454.3546	Dennd2c	Bcas2	Dennd2c	314	1	Cdk9
chr2	29484671	29487572	2_OSN_5514_lociStitched	2	1447	3978.4314	1060.6056	Rapgef1		Rapgef1	315	1	Cdk9
chr11	22836141	22849721	2_OSN_1552_lociStitched	2	1899	3563.392	646.408	Commd1	Zrsr1,Cct4	Zrsr1	316	1	Cdk9
chr5	37470540	37480065	3_OSN_7542_lociStitched	3	1702	4186.2375	1269.6825	Jakmip1		Jakmip1	317	1	Cdk9
chr2	20407546	20418661	2_OSN_5455_lociStitched	2	1827	4468.23	1553.877	Etl4	Etl4	Etl4	318	1	Cdk9
chr5	110897904	110899242	1_OSN_7793_lociStitched	1	1339	3042.0768	130.7226		Fbrsl1	Fbrsl1	319	1	Cdk9
chr11	55759898	55771481	2_OSN_1693_lociStitched	2	1813	4286.8683	1395.7515			Nmur2	320	1	Cdk9
chr7	133360202	133370098	4_OSN_9166_lociStitched	4	3277	4394.8136	1529.9216		Sbk1,Xpo6	Xpo6	321	1	Cdk9
chr19	44336251	44340919	2_OSN_5297_lociStitched	2	1017	3145.2984	283.3476		Scd2	Scd2	322	1	Cdk9
chr15	75708006	75732455	4_OSN_3791_lociStitched	4	3875	9625.5713	6765.0383	Naprt1,Eef1d	Gsdmd,Tsta3,Zc3h3,Tigd5,Zfp623,Pycrl,Eef1d	Naprt1	323	1	Cdk9
chr13	96303879	96306119	3_OSN_2955_lociStitched	3	1928	3257.632	400.288		F2rl1	F2rl1	324	1	Cdk9
chr10	66380351	66383761	2_OSN_1144_lociStitched	2	1862	3429.096	575.267			Reep3	325	1	Cdk9
chr3	35620421	35624660	3_OSN_6365_lociStitched	3	2441	3815.1	965.2203		Atp11b	Atp11b	326	1	Cdk9
chr6	4968989	4983687	3_OSN_8090_lociStitched	3	2295	4600.474	1752.0016	Ppp1r9a		Ppp1r9a	327	1	Cdk9
chr1	182818684	182819554	1_OSN_737_lociStitched	1	871	3404.484	561.15		Pycr2,BC031781,Lefty1,Lefty2	Lefty2	328	1	Cdk9
chr11	20127345	20131667	2_OSN_1535_lociStitched	2	1770	3451.5492	609.8342	Cep68	Rab1	Cep68	329	1	Cdk9
chr9	36601807	36611238	2_OSN_9900_lociStitched	2	1561	3788.4327	950.6448	Ei24	Fez1,Stt3a	Ei24	330	1	Cdk9
chr4	8858387	8883869	4_OSN_6775_lociStitched	4	2689	5366.5092	2532.9108			Chd7	331	1	Cdk9
chr17	83866230	83876943	3_OSN_4642_lociStitched	3	2217	4137.3606	1312.3425	Eml4	Cox7a2l	Cox7a2l	332	1	Cdk9
chr9	103406805	103416710	2_OSN_10222_lociStitched	2	1301	3093.3315	272.3875	Tmem108	Bfsp2	Bfsp2	333	1	Cdk9
chr2	50894125	50905941	2_OSN_5599_lociStitched	2	2084	3610.9696	792.8536			Rnd3	334	1	Cdk9
chr15	37902734	37907596	2_OSN_3667_lociStitched	2	1794	3234.2024	421.0492	Ubr5	Rrm2b	Rrm2b	335	1	Cdk9
chr9	42996480	43003277	3_OSN_9935_lociStitched	3	2159	4092.4737	1287.3518	Pou2f3	Oaf	Pou2f3	336	1	Cdk9
chr3	138477629	138489845	2_OSN_6695_lociStitched	2	1738	4565.1192	1762.7688	Tspan5		Tspan5	337	1	Cdk9
chr19	23207455	23208806	1_OSN_5175_lociStitched	1	1352	3558.9393	759.9375		Mir1192,Klf9	Klf9	338	1	Cdk9
chr6	39395571	39396779	1_OSN_8229_lociStitched	1	1209	3183.4424	390.3048		Mkrn1	Mkrn1	339	1	Cdk9
chr2	165625656	165636120	3_OSN_6090_lociStitched	3	2554	5010.1632	2221.5072	Zmynd8		Zmynd8	340	1	Cdk9
chrX	7578969	7597907	5_OSN_10341_lociStitched	5	3977	4274.3066	1490.4206	Glod5	Gata1	Glod5	341	1	Cdk9
chr19	46571486	46579213	2_OSN_5315_lociStitched	2	2029	5309.9944	2537.5468	Trim8		Trim8	342	1	Cdk9
chr19	47392208	47405764	3_OSN_5321_lociStitched	3	1869	6420.1216	3650.6308	Sh3pxd2a		Neurl1a	343	1	Cdk9
chrX	57422678	57441311	5_OSN_10450_lociStitched	5	2589	3331.5804	562.7166		Mcf2	Mcf2	344	1	Cdk9
chr7	3530678	3538376	2_OSN_8747_lociStitched	2	1408	3433.308	675.1146		Prpf31,Tarm1,Tfpt,Ndufa3,Oscar	Tarm1	345	1	Cdk9
chr5	97393454	97409958	3_OSN_7721_lociStitched	3	2114	4064.9352	1308.7672		Bmp2k	Bmp2k	346	1	Cdk9
chr13	110808686	110810254	1_OSN_3047_lociStitched	1	1569	3075.1616	321.2832			Mir1904	347	1	Cdk9
chr11	7312566	7324055	2_OSN_1472_lociStitched	2	1197	3668.4377	916.8222			Igfbp3	348	1	Cdk9
chr11	45920415	45929292	2_OSN_1646_lociStitched	2	1618	3793.1421	1043.9352	Adam19		Nipal4	349	1	Cdk9
chr6	120256828	120270881	2_OSN_8564_lociStitched	2	1724	4033.211	1285.8495		Kdm5a,B4galnt3,Ccdc77	B4galnt3	350	1	Cdk9
chr2	106295304	106306386	2_OSN_5808_lociStitched	2	1141	2794.8804	54.3018			Mpped2	351	1	Cdk9
chr17	36969445	36981968	2_OSN_4452_lociStitched	2	1783	4341.7241	1615.467	Trim26	Trim15,Trim10,Trim40,H2-M10.6	Trim26	352	1	Cdk9
chr7	73010680	73018924	2_OSN_8915_lociStitched	2	1259	4372.6176	1650.4488	Pcsk6		Pcsk6	353	1	Cdk9
chr3	96380383	96382115	1_OSN_6531_lociStitched	1	1733	3132.6684	411.1768	Polr3gl	Ankrd34a,Txnip,Lix1l	Polr3gl	354	1	Cdk9
chr19	55617359	55631605	2_OSN_5351_lociStitched	2	2805	5352.2222	2632.6608	Vti1a		Tcf7l2	355	1	Cdk9
chr11	55137204	55138904	2_OSN_1688_lociStitched	2	1431	3138.71	421.26		Fat2	Fat2	356	1	Cdk9
chr2	168664093	168667592	2_OSN_6132_lociStitched	2	1500	3046.9292	346.7509			Sall4	357	1	Cdk9
chr10	88134863	88148243	2_OSN_1275_lociStitched	2	1142	3211.2	531.186	Spic	Arl1,Gm4925	Spic	358	1	Cdk9
chr12	12826439	12835796	2_OSN_2146_lociStitched	2	1756	4569.9588	1897.5996			Mycn	359	1	Cdk9
chr12	85542980	85552631	2_OSN_2427_lociStitched	2	1444	5753.9262	3091.2153	C130039O16Rik	C130039O16Rik	C130039O16Rik	360	1	Cdk9
chr3	21932947	21937430	2_OSN_6286_lociStitched	2	1793	2723.8708	65.9001		Tbl1xr1	Tbl1xr1	361	1	Cdk9
chr6	134988732	134992712	3_OSN_8646_lociStitched	3	2690	3338.026	694.51		Ddx47,Gprc5a	Gprc5a	362	1	Cdk9
chr6	143057202	143065758	2_OSN_8695_lociStitched	2	737	3682.5024	1042.9764		Etnk1,5730419I09Rik	5730419I09Rik	363	1	Cdk9
chr16	30641286	30646782	2_OSN_4053_lociStitched	2	1594	3691.1136	1059.0792		Fam43a	Fam43a	364	1	Cdk9
chr10	12328250	12334991	2_OSN_866_lociStitched	2	1850	4318.9587	1687.9464	Utrn		Utrn	365	1	Cdk9
chr6	140551462	140557683	3_OSN_8675_lociStitched	3	2144	4011.3008	1380.4399		Aebp2	Aebp2	366	1	Cdk9
chr6	142458188	142461905	4_OSN_8684_lociStitched	4	2963	3308.13	677.6091		Gys2,Ldhb	Ldhb	367	1	Cdk9
chr1	188334148	188338374	2_OSN_766_lociStitched	2	1954	2883.8224	261.5894			Tgfb2	368	1	Cdk9
chr2	165719928	165725066	2_OSN_6097_lociStitched	2	1765	4004.0434	1385.2048		Zmynd8	Zmynd8	369	1	Cdk9
chr5	131914227	131925516	2_OSN_7943_lociStitched	2	1467	4512.2133	1896.552	Auts2		Wbscr17	370	1	Cdk9
chr8	87996475	87997654	1_OSN_9584_lociStitched	1	1180	3272.6682	659.4147		4921524J17Rik,Gpt2	Gpt2	371	1	Cdk9
chr13	43388256	43396334	3_OSN_2736_lociStitched	3	2026	3545.4342	933.009	Gfod1		Gfod1	372	1	Cdk9
chr1	88204615	88208596	3_OSN_356_lociStitched	3	3084	3979.0095	1369.8621		C130036L24Rik,Snora75,Snord82,B3gnt7,Ncl	B3gnt7	373	1	Cdk9
chr17	66626682	66635030	2_OSN_4561_lociStitched	2	1382	3501.986	900.7492			Ddx11	374	1	Cdk9
chr13	48340502	48348703	2_OSN_2770_lociStitched	2	1838	2903.154	302.6169		Id4	Id4	375	1	Cdk9
chr5	143560794	143568315	3_OSN_8022_lociStitched	3	2167	3370.9122	771.6546	Tnrc18		Tnrc18	376	1	Cdk9
chr9	70324872	70335741	2_OSN_10107_lociStitched	2	1370	3388.9542	790.1763	Rnf111		Rnf111	377	1	Cdk9
chr5	100766931	100772646	2_OSN_7740_lociStitched	2	1304	3092.958	505.206			Sec31a	378	1	Cdk9
chr2	171056358	171068415	2_OSN_6154_lociStitched	2	1666	3015.4557	440.0805			Dok5	379	1	Cdk9
chr14	12495986	12512794	3_OSN_3118_lociStitched	3	2121	3833.9048	1258.9192	Ptprg		Ptprg	380	1	Cdk9
chr1	92415831	92425089	2_OSN_397_lociStitched	2	1605	3410.6472	837.849			Cops8	381	1	Cdk9
chr8	88114079	88122229	3_OSN_9587_lociStitched	3	2232	3819.09	1250.21		Dnaja2	Dnaja2	382	1	Cdk9
chr13	34330052	34341319	3_OSN_2679_lociStitched	3	3006	4449.3383	1880.4623	Slc22a23		Psmg4	383	1	Cdk9
chr2	146125597	146128646	2_OSN_5964_lociStitched	2	1604	3171.8747	603.0922	Ralgapa2		Insm1	384	1	Cdk9
chr10	70190630	70205145	3_OSN_1178_lociStitched	3	1909	3688.2615	1123.461			Phyhipl	385	1	Cdk9
chr17	46949017	46950128	1_OSN_4492_lociStitched	1	1112	2849.8261	294.9705	BC032203	Ptcra,Rpl7l1,2310039H08Rik	BC032203	386	1	Cdk9
chr8	67585853	67592514	3_OSN_9500_lociStitched	3	2214	3604.2671	1059.099		Trim61	Trim61	387	1	Cdk9
chr2	171104361	171111837	2_OSN_6156_lociStitched	2	1826	2848.356	303.5256			Dok5	388	1	Cdk9
chr4	136016956	136019978	2_OSN_7273_lociStitched	2	1758	3839.451	1297.949		Htr1d,Luzp1	Luzp1	389	1	Cdk9
chr14	77639404	77664000	3_OSN_3397_lociStitched	3	2322	4289.5424	1753.6948	Enox1		Enox1	390	1	Cdk9
chr12	12882069	12897292	3_OSN_2150_lociStitched	3	2311	4177.1912	1644.084			Mycn	391	1	Cdk9
chr15	84016374	84020249	2_OSN_3836_lociStitched	2	1448	3259.2625	729.275	Pnpla3	Parvb,Samm50	Samm50	392	1	Cdk9
chr10	62810374	62823873	3_OSN_1135_lociStitched	3	2171	3741.9228	1214.91		Sirt1,Dnajc12	Sirt1	393	1	Cdk9
chr7	130479528	130489257	2_OSN_9158_lociStitched	2	1604	4080.3426	1554.6942	Arhgap17	Lcmt1	Arhgap17	394	1	Cdk9
chr4	117045921	117053043	2_OSN_7130_lociStitched	2	1673	3407.877	883.128	Rnf220		Rnf220	395	1	Cdk9
chr2	128992525	129004915	3_OSN_5896_lociStitched	3	2489	4355.085	1833.72		Slc20a1,Chchd5	Slc20a1	396	1	Cdk9
chr5	134808361	134816642	2_OSN_7965_lociStitched	2	1783	4232.4191	1712.5108		Gtf2i	Gtf2i	397	1	Cdk9
chr2	157666208	157675079	2_OSN_6040_lociStitched	2	1462	4502.0325	1987.104	Ctnnbl1		Vstm2l	398	1	Cdk9
chr12	21165618	21174167	2_OSN_2175_lociStitched	2	1380	3488.8469	990.8291	Asap2	Asap2	Asap2	399	1	Cdk9
chr1	138466050	138467536	1_OSN_556_lociStitched	1	1487	2722.5006	228.2496			Zfp281	400	1	Cdk9
chr18	39120500	39133007	2_OSN_4887_lociStitched	2	1346	3025.4433	532.7982	Gm5820	Fgf1,Arhgap26	Arhgap26	401	1	Cdk9
chr13	30157343	30173185	3_OSN_2667_lociStitched	3	1740	4372.392	1880.4454			Mboat1	402	1	Cdk9
chr1	162139563	162148759	2_OSN_648_lociStitched	2	1823	4558.4572	2074.6176	Cacybp	Mrps14	Cacybp	403	1	Cdk9
chr10	38826451	38839056	3_OSN_993_lociStitched	3	2095	3052.931	574.788	Lama4,1700025K23Rik	Tube1,Wisp3	1700025K23Rik	404	1	Cdk9
chr8	37205655	37219263	4_OSN_9415_lociStitched	4	3037	4192.6248	1714.608	D8Ertd82e		D8Ertd82e	405	1	Cdk9
chr17	45743747	45744742	1_OSN_4485_lociStitched	1	996	2477.351	0		Gm7325,Hsp90ab1,Slc35b2,Slc29a1	Gm7325	406	1	Cdk9
chr7	136556256	136567044	3_OSN_9181_lociStitched	3	2042	2907.366	430.4412			Ppapdc1a	407	1	Cdk9
chr4	133371377	133372545	1_OSN_7255_lociStitched	1	1169	2604.9904	129.064			Arid1a	408	1	Cdk9
chr6	92791368	92794325	2_OSN_8439_lociStitched	2	2083	2504.8747	36.6668	Adamts9		Adamts9	409	1	Cdk9
chr10	18137990	18143326	2_OSN_892_lociStitched	2	1387	3368.0832	903.3848	Nhsl1	Nhsl1	Nhsl1	410	1	Cdk9
chr7	6209623	6211033	1_OSN_8760_lociStitched	1	1411	2800.26	342.207	Gm6792	Zfp667,Zscan5b	Gm6792	411	1	Cdk9
chr2	157783376	157794288	2_OSN_6042_lociStitched	2	1479	3462.3776	1015.9072		Vstm2l,Tti1	Tti1	412	1	Cdk9
chr11	19885123	19887569	2_OSN_1528_lociStitched	2	1971	3130.1462	683.9016	Spred2		Spred2	413	1	Cdk9
chrX	140767466	140773073	3_OSN_10581_lociStitched	3	2312	2839.9455	394.1721	Alg13	Mir680-2,Alg13	Alg13	414	1	Cdk9
chr15	39611770	39615194	2_OSN_3681_lociStitched	2	2386	3006.6144	563.248	Dpys	Tm7sf4	Tm7sf4	415	1	Cdk9
chr7	120406034	120412339	2_OSN_9102_lociStitched	2	1189	4118.426	1679.0215	Arntl		Arntl	416	1	Cdk9
chr10	67599291	67600859	1_OSN_1162_lociStitched	1	1569	3216.5952	789.6448	Arid5b		Arid5b	417	1	Cdk9
chr18	56904076	56913873	2_OSN_4944_lociStitched	2	1688	3739.5149	1314.7574	Lmnb1		Lmnb1	418	1	Cdk9
chr5	131995470	132008237	3_OSN_7947_lociStitched	3	1964	3516.0318	1092.8552	Auts2		Wbscr17	419	1	Cdk9
chr12	73834977	73846825	2_OSN_2358_lociStitched	2	1270	3844.676	1427.684		Ppm1a	Ppm1a	420	1	Cdk9
chr12	12810177	12811020	1_OSN_2145_lociStitched	1	844	2673.8274	258.4638			Mycn	421	1	Cdk9
chr3	157584207	157595548	2_OSN_6747_lociStitched	2	1762	3482.8211	1070.5904	Cth	Ankrd13c	Cth	422	1	Cdk9
chr3	50932202	50940049	2_OSN_6391_lociStitched	2	1363	3509.9631	1100.1494			Ccrn4l	423	1	Cdk9
chr2	31018636	31021389	2_OSN_5532_lociStitched	2	1985	3692.3236	1290.6064	Gpr107	Fnbp1	Gpr107	424	1	Cdk9
chr13	97966165	97977878	2_OSN_2969_lociStitched	2	1360	5320.0446	2920.0509	Hexb	Enc1	Hexb	425	1	Cdk9
chr5	73610574	73623973	3_OSN_7642_lociStitched	3	2268	3648.5477	1256.8262	Fryl		Fryl	426	1	Cdk9
chr14	122729081	122741897	3_OSN_3537_lociStitched	3	2449	3875.5584	1484.0928	Clybl		1700108J01Rik	427	1	Cdk9
chr11	63081292	63085117	2_OSN_1732_lociStitched	2	1535	2802.195	416.5425			Pmp22	428	1	Cdk9
chr1	138841643	138848433	2_OSN_564_lociStitched	2	1779	4379.55	1994.902	Nr5a2		Nr5a2	429	1	Cdk9
chr8	4341931	4370480	4_OSN_9286_lociStitched	4	2559	5815.4313	3431.5898	Ccl25	Elavl1	Ccl25	430	1	Cdk9
chr5	27569414	27583130	2_OSN_7489_lociStitched	2	1846	3430.3716	1046.5308	Dpp6	Dpp6	Dpp6	431	1	Cdk9
chr18	66083667	66085213	1_OSN_4984_lociStitched	1	1547	2552.2914	169.4416		Cplx4,Rax	Rax	432	1	Cdk9
chr8	85678936	85684999	2_OSN_9568_lociStitched	2	2041	3041.2008	663.2922		Tbc1d9	Tbc1d9	433	1	Cdk9
chr17	7721893	7728016	3_OSN_4287_lociStitched	3	2261	2904.7512	527.1903			Gm9992	434	1	Cdk9
chr11	98823511	98826466	2_OSN_1955_lociStitched	2	1538	3809.586	1432.2885	Rara	Gjd3	Rara	435	1	Cdk9
chr14	73245592	73248667	3_OSN_3368_lociStitched	3	2395	2650.9575	277.0575			Fndc3a	436	1	Cdk9
chr11	81426380	81430435	2_OSN_1843_lociStitched	2	1438	2657.2415	286.6885	Accn1	1700071K01Rik	1700071K01Rik	437	1	Cdk9
chr17	84353678	84357053	3_OSN_4649_lociStitched	3	2055	3730.3875	1374.975			Haao	438	1	Cdk9
chr17	31400783	31404494	3_OSN_4411_lociStitched	3	2294	3519.5124	1165.6251	Rsph1	Slc37a1	Rsph1	439	1	Cdk9
chr11	69394651	69396118	1_OSN_1764_lociStitched	1	1468	2659.3776	308.5101	Trp53	Dnahc2,Atp1b2,Wrap53,Efnb3,Sat2,Shbg	Trp53	440	1	Cdk9
chr4	54999795	55005784	2_OSN_6928_lociStitched	2	2161	2609.4073	262.3182	Zfp462		Zfp462	441	1	Cdk9
chr2	20512026	20517242	3_OSN_5458_lociStitched	3	2110	2741.5296	397.4592	Etl4		Etl4	442	1	Cdk9
chr10	24525445	24533217	2_OSN_938_lociStitched	2	1168	3223.8256	879.7904	Enpp3		Enpp3	443	1	Cdk9
chr17	71121396	71129772	2_OSN_4580_lociStitched	2	1830	2769.1056	425.5008	Dlgap1		Tgif1	444	1	Cdk9
chr4	44556640	44562500	2_OSN_6879_lociStitched	2	1288	3631.442	1288.614	Pax5		Pax5	445	1	Cdk9
chr6	148940456	148941548	1_OSN_8734_lociStitched	1	1093	2382.198	39.5304	Dennd5b	Fam60a	Fam60a	446	1	Cdk9
chr3	32657335	32662574	2_OSN_6339_lociStitched	2	2319	2892.4519	550.6189		Ndufb5,Mrpl47,Actl6a	Ndufb5	447	1	Cdk9
chr4	61966948	61976285	2_OSN_6966_lociStitched	2	2561	3611.5516	1274.5005	Fkbp15	Slc31a2,Slc31a1	Slc31a2	448	1	Cdk9
chr13	110565130	110569253	3_OSN_3043_lociStitched	3	2487	3110.3912	775.124	Pde4d		Mir1904	449	1	Cdk9
chr10	94918559	94924597	2_OSN_1309_lociStitched	2	1833	2877.107	542.8162		Socs2,Mrpl42	Socs2	450	1	Cdk9
chr11	101556819	101570392	2_OSN_1978_lociStitched	2	2006	3991.8193	1672.1936		Dhx8,Arl4d	Dhx8	451	1	Cdk9
chr11	44574708	44581446	2_OSN_1634_lociStitched	2	1700	3111.6084	795.084	Ebf1		Ebf1	452	1	Cdk9
chr13	59005952	59013769	2_OSN_2838_lociStitched	2	1506	3084.5882	769.1928	Ntrk2		Ntrk2	453	1	Cdk9
chr7	13599334	13600325	1_OSN_8764_lociStitched	1	992	2613.7625	302.1559		Mzf1,Ube2m,Chmp2a,Slc27a5,Trim28,Zfp446,Zbtb45,Zfp324	Zbtb45	454	1	Cdk9
chr11	89472670	89497587	4_OSN_1907_lociStitched	4	2214	3027.4155	717.6096			Ankfn1	455	1	Cdk9
chr12	81317266	81325657	4_OSN_2398_lociStitched	4	2510	4789.5828	2482.0578	Actn1		Actn1	456	1	Cdk9
chr12	88272118	88274195	1_OSN_2452_lociStitched	1	2078	3101.1687	794.2448		2310044G17Rik,6430527G18Rik	2310044G17Rik	457	1	Cdk9
chr15	37989429	38002960	2_OSN_3670_lociStitched	2	1317	3963.2299	1657.5475	Ubr5	Ubr5	Ubr5	458	1	Cdk9
chr11	20038359	20040815	2_OSN_1531_lociStitched	2	1551	2747.036	447.4832		Actr2	Actr2	459	1	Cdk9
chr8	24672128	24678774	3_OSN_9357_lociStitched	3	2130	2888.3516	591.494			Zmat4	460	1	Cdk9
chr3	68292001	68297089	2_OSN_6444_lociStitched	2	1291	3079.2576	785.0784	Iqcj-schip1,Schip1		Schip1	461	1	Cdk9
chr12	112075298	112076240	1_OSN_2543_lociStitched	1	943	2359.239	66.5052	Stk30	Zfp839	Stk30	462	1	Cdk9
chr7	50599085	50602038	2_OSN_8854_lociStitched	2	1802	3192.7836	900.665		Siglec5,Zfp715	Siglec5	463	1	Cdk9
chr2	157243952	157244973	1_OSN_6038_lociStitched	1	1022	2696.2568	405.1328		Src	Src	464	1	Cdk9
chr9	107529104	107533461	2_OSN_10238_lociStitched	2	1297	4086.866	1799.441	Gnai2	Ifrd2,Hyal1,Gnat1,Nat6,Sema3b,Slc38a3,Hyal3,BY080835	Gnai2	465	1	Cdk9
chr2	153409984	153421186	2_OSN_6011_lociStitched	2	1344	3792.9972	1507.7892		Commd7	Commd7	466	1	Cdk9
chr7	105337060	105338670	1_OSN_9053_lociStitched	1	1611	2492.924	209.3		Omp,B3gnt6,Capn5	B3gnt6	467	1	Cdk9
chr15	77032358	77037987	2_OSN_3802_lociStitched	2	1465	3117.3402	839.8468	Rbm9	Rbm9	Rbm9	468	1	Cdk9
chr1	89121170	89127839	3_OSN_364_lociStitched	3	2832	4069.4238	1791.9603	Eif4e2	Chrnd,Chrng,Efhd1	Eif4e2	469	1	Cdk9
chr11	106583770	106586166	2_OSN_2006_lociStitched	2	1902	2804.518	529.2764		Gm885,Pecam1	Pecam1	470	1	Cdk9
chr13	110046886	110052389	2_OSN_3035_lociStitched	2	2346	2723.985	455.6484	Pde4d		Mir582	471	1	Cdk9
chr12	72394625	72398663	2_OSN_2341_lociStitched	2	1996	3414.129	1146.792		Dact1	Dact1	472	1	Cdk9
chr5	39087682	39100957	3_OSN_7551_lociStitched	3	2348	3930.7275	1666.0125	Clnk	Zfp518b	Zfp518b	473	1	Cdk9
chr12	111940531	111941453	1_OSN_2541_lociStitched	1	923	2711.141	461.7376		1700001K19Rik,Wdr20a,Hsp90aa1	Hsp90aa1	474	1	Cdk9
chr1	121383060	121394742	2_OSN_462_lociStitched	2	1763	4358.5542	2109.7692	Ralb	Tmem185b	Ralb	475	1	Cdk9
chr18	77799062	77800652	1_OSN_5040_lociStitched	1	1591	2688.054	439.794	Rnf165		Rnf165	476	1	Cdk9
chr5	108526445	108533624	2_OSN_7780_lociStitched	2	1368	2425.7841	180.1929	Mtf2	Ccdc18,Tmed5	Tmed5	477	1	Cdk9
chr19	31175194	31194981	5_OSN_5226_lociStitched	5	2975	3326.1947	1082.3489	Prkg1	Cstf2t	Cstf2t	478	1	Cdk9
chr10	27731723	27734868	3_OSN_957_lociStitched	3	2186	2242.385	0			Ptprk	479	1	Cdk9
chr6	127642123	127651760	2_OSN_8613_lociStitched	2	1645	3428.8446	1194.0243	Prmt8		Prmt8	480	1	Cdk9
chr1	141390834	141396936	2_OSN_577_lociStitched	2	1869	3007.0656	773.7336		Aspm,F13b	F13b	481	1	Cdk9
chr13	14508242	14533214	4_OSN_2609_lociStitched	4	2840	2457.2448	224.748	Hecw1		Hecw1	482	1	Cdk9
chr4	125406371	125414464	2_OSN_7197_lociStitched	2	1198	2995.2193	777.7373			2610028E06Rik	483	1	Cdk9
chr3	127155894	127167528	2_OSN_6643_lociStitched	2	2102	3080.6832	867.8964			Mir302b	484	1	Cdk9
chr9	108612780	108626646	2_OSN_10250_lociStitched	2	1553	2536.0914	324.4644	Prkar2a	Slc25a20	Prkar2a	485	1	Cdk9
chr2	181653146	181653894	1_OSN_6215_lociStitched	1	749	3162.9928	955.2708			Polr3k	486	1	Cdk9
chr19	23226190	23228627	2_OSN_5176_lociStitched	2	1899	2548.3709	341.9111	Klf9	Mir1192	Mir1192	487	1	Cdk9
chr5	135417523	135419332	2_OSN_7969_lociStitched	2	1802	3088.5057	883.5156	Wbscr27	Cldn13,Cldn4,Cldn3,Wbscr28	Cldn4	488	1	Cdk9
chr6	28698184	28712949	3_OSN_8154_lociStitched	3	1930	3146.4215	943.4835	Snd1		Lrrc4	489	1	Cdk9
chr3	137442805	137448106	2_OSN_6687_lociStitched	2	1833	3500.2503	1307.7567			H2afz	490	1	Cdk9
chr3	95505802	95506443	1_OSN_6529_lociStitched	1	642	2533.4884	344.1529		Ecm1,Adamtsl4,Mcl1	Adamtsl4	491	1	Cdk9
chr10	67574686	67578391	2_OSN_1160_lociStitched	2	1791	2359.344	171.5415	Arid5b		Rtkn2	492	1	Cdk9
chr18	5011502	5015470	3_OSN_4723_lociStitched	3	1810	2300.6464	117.4528		Svil	Svil	493	1	Cdk9
chr13	56244196	56245355	1_OSN_2815_lociStitched	1	1160	2485.2437	307.0191		Tifab,H2afy	H2afy	494	1	Cdk9
chr6	143090564	143091212	1_OSN_8696_lociStitched	1	649	2244.1536	71.9928		Etnk1,5730419I09Rik	Etnk1	495	0	Cdk9
chr1	134178265	134185323	2_OSN_510_lociStitched	2	1316	3816.2606	1648.7488		Nuak2,Klhdc8a	Klhdc8a	496	0	Cdk9
chr2	173063935	173073199	2_OSN_6171_lociStitched	2	1203	4529.1696	2362.32	Pmepa1	Zbp1	Zbp1	497	0	Cdk9
chr6	148904053	148906259	2_OSN_8732_lociStitched	2	1807	2809.1204	644.152		Fam60a	Fam60a	498	0	Cdk9
chr6	112988039	112989175	1_OSN_8531_lociStitched	1	1137	2573.3808	410.3232		Thumpd3,Setd5,Gt(ROSA)26Sor	Thumpd3	499	0	Cdk9
chr2	59918907	59923475	3_OSN_5625_lociStitched	3	2265	3149.1792	986.2312	Baz2b		Baz2b	500	0	Cdk9
chr5	117232142	117241067	2_OSN_7843_lociStitched	2	1792	3280.83	1120.98			Srrm4	501	0	Cdk9
chr8	109140493	109145892	2_OSN_9669_lociStitched	2	1768	4594.0091	2437.6485	Cdh1		Cdh1	502	0	Cdk9
chr7	114482751	114493269	2_OSN_9075_lociStitched	2	1843	2657.8986	509.0712		Syt9	Syt9	503	0	Cdk9
chr12	111186191	111187278	1_OSN_2531_lociStitched	1	1088	2958.4879	810.7933			Mir410	504	0	Cdk9
chr1	84633397	84637814	2_OSN_340_lociStitched	2	2122	3004.8851	863.0818	Dner		Dner	505	0	Cdk9
chr2	146648904	146664982	4_OSN_5972_lociStitched	4	3200	4021.1078	1879.5182		Plk1s1	Plk1s1	506	0	Cdk9
chr17	29604381	29613948	2_OSN_4401_lociStitched	2	1289	3693.8187	1555.5942		Pim1	Pim1	507	0	Cdk9
chr12	73750537	73752890	2_OSN_2353_lociStitched	2	1672	2340.5291	203.2992	Dhrs7		Dhrs7	508	0	Cdk9
chr4	45502813	45512727	2_OSN_6890_lociStitched	2	1350	4400.8246	2264.3576	Shb		Shb	509	0	Cdk9
chr6	119364465	119369724	2_OSN_8560_lociStitched	2	1505	3473.0436	1336.8378	Adipor2		Adipor2	510	0	Cdk9
chr1	166391111	166401507	2_OSN_666_lociStitched	2	1050	3215.4828	1080.1444		Atp1b1	Atp1b1	511	0	Cdk9
chr9	84134000	84147722	2_OSN_10163_lociStitched	2	1851	2458.9824	325.2114			Bckdhb	512	0	Cdk9
chr4	126901513	126905137	2_OSN_7211_lociStitched	2	1673	3065.5416	932.0928	Dlgap3	BC003266	BC003266	513	0	Cdk9
chr2	119288621	119290264	1_OSN_5853_lociStitched	1	1644	2716.0433	584.7437	Ino80		Ino80	514	0	Cdk9
chr1	121295085	121296031	1_OSN_459_lociStitched	1	947	2378.717	247.4736		Inhbb	Inhbb	515	0	Cdk9
chr15	52997849	53009017	2_OSN_3707_lociStitched	2	1633	3561.4752	1439.5552	Ext1		Ext1	516	0	Cdk9
chr4	118698546	118699789	1_OSN_7140_lociStitched	1	1244	2190.6632	74.7043			Lao1	517	0	Cdk9
chr12	41711176	41722891	2_OSN_2242_lociStitched	2	1587	2652.276	536.547		Immp2l	Immp2l	518	0	Cdk9
chr4	104896507	104898349	2_OSN_7080_lociStitched	2	1109	2360.1546	245.3544	Ppap2b		Ppap2b	519	0	Cdk9
chr13	51217805	51221221	2_OSN_2782_lociStitched	2	1523	2304.4336	189.9296	Spin1	9430083A17Rik,Nxnl2,Spin1	Spin1	520	0	Cdk9
chr4	45600719	45605388	2_OSN_6894_lociStitched	2	2508	3560.1125	1449.7245			Shb	521	0	Cdk9
chr4	142817827	142828846	2_OSN_7335_lociStitched	2	1327	2664.3942	556.4595		Prdm2	Prdm2	522	0	Cdk9
chr5	25176684	25182408	2_OSN_7478_lociStitched	2	1288	2699.4384	594.1512		Xrcc2	Xrcc2	523	0	Cdk9
chr15	61841217	61844889	3_OSN_3743_lociStitched	3	2138	3050.3304	962.4312		Pvt1,Myc	Myc	524	0	Cdk9
chr10	59599481	59611088	2_OSN_1098_lociStitched	2	1412	3324.2448	1239.6276		Spock2	Spock2	525	0	Cdk9
chr13	52651386	52658252	2_OSN_2795_lociStitched	2	1648	2314.5286	230.011		Diras2,Sykb	Diras2	526	0	Cdk9
chr2	52763527	52783211	3_OSN_5605_lociStitched	3	1883	3671.066	1590.4672	Fmnl2		Fmnl2	527	0	Cdk9
chr17	7409196	7411646	2_OSN_4284_lociStitched	2	1373	2582.79	504.945	Rps6ka2		Rps6ka2	528	0	Cdk9
chr12	46715501	46724453	2_OSN_2259_lociStitched	2	1515	2263.0656	185.3064			Stxbp6	529	0	Cdk9
chr9	102592120	102593562	1_OSN_10217_lociStitched	1	1443	2393.2874	317.24		Amotl2,Gm5627	Amotl2	530	0	Cdk9
chr10	23525774	23533601	2_OSN_933_lociStitched	2	1592	3307.6902	1231.9698	1110021L09Rik	Vnn3,Rps12	1110021L09Rik	531	0	Cdk9
chrX	71062069	71066856	2_OSN_10466_lociStitched	2	1245	2066.5479	0	Pdzd4	Srpk3,Idh3g,Ssr4	Pdzd4	532	0	Cdk9
chr2	83550377	83559168	2_OSN_5744_lociStitched	2	1450	2581.9167	516.9108		Itgav	Itgav	533	0	Cdk9
chr1	130288806	130297509	2_OSN_494_lociStitched	2	1524	2506.464	443.853	Dars	Mcm6	Dars	534	0	Cdk9
chr11	8534669	8536345	1_OSN_1482_lociStitched	1	1677	2105.7264	43.9112	Tns3		Tns3	535	0	Cdk9
chr11	107392659	107400918	2_OSN_2019_lociStitched	2	1285	3013.7091	955.5663		Helz	Helz	536	0	Cdk9
chr1	59479507	59484404	2_OSN_213_lociStitched	2	2219	3002.8404	950.9974			Fzd7	537	0	Cdk9
chr1	12797560	12804921	2_OSN_49_lociStitched	2	1273	3111.4947	1062.1923	Sulf1		Sulf1	538	0	Cdk9
chr8	87174072	87174643	1_OSN_9580_lociStitched	1	572	2321.4005	274.1371		Trmt1,Nacc1,Ier2	Ier2	539	0	Cdk9
chr10	60878292	60880002	1_OSN_1113_lociStitched	1	1711	2504.637	461.7		Eif4ebp2,Nodal,X99384	Nodal	540	0	Cdk9
chr17	47846871	47850840	3_OSN_4498_lociStitched	3	2198	3028.347	987.8841		Tcfeb,Pgc,Tomm6,Frs3	Pgc	541	0	Cdk9
chr19	3840232	3843052	2_OSN_5089_lociStitched	2	1348	2579.172	538.902		Chka	Chka	542	0	Cdk9
chr8	75076675	75085391	3_OSN_9528_lociStitched	3	1820	2307.9968	277.1688		Tmem38a,Med26,9130011J15Rik	Med26	543	0	Cdk9
chr14	28160203	28162432	2_OSN_3180_lociStitched	2	1843	2461.7076	434.4321	Arhgef3		D14Abb1e	544	0	Cdk9
chr11	63765989	63771211	2_OSN_1742_lociStitched	2	1668	3377.5896	1350.4092		Hs3st3b1	Hs3st3b1	545	0	Cdk9
chr11	117180985	117182314	1_OSN_2081_lociStitched	1	1330	2364.9555	338.6292	Sept9	Sept9	Sept9	546	0	Cdk9
chr19	38110109	38124425	3_OSN_5258_lociStitched	3	1664	3504.5568	1481.706	Myof	Gpr120,Cep55	Myof	547	0	Cdk9
chr1	4960611	4962888	2_OSN_7_lociStitched	2	1344	2459.3877	439.0056	Rgs20		Rgs20	548	0	Cdk9
chr13	44800270	44801323	1_OSN_2751_lociStitched	1	1054	2349.0324	332.8533		Jarid2	Jarid2	549	0	Cdk9
chr10	67692851	67703417	2_OSN_1164_lociStitched	2	1441	3286.026	1271.0898	Arid5b		Arid5b	550	0	Cdk9
chr14	55704349	55705463	1_OSN_3281_lociStitched	1	1115	2487.7848	474.1184	Zfhx2	Jph4,Thtpa,Ap1g2,Zfhx2as	Zfhx2	551	0	Cdk9
chr16	30280722	30286306	2_OSN_4049_lociStitched	2	1382	2356.448	346.7664	Lrrc15	Gp5,Cpn2	Lrrc15	552	0	Cdk9
chr18	65772093	65776280	2_OSN_4980_lociStitched	2	1072	2522.2488	520.4441	Zfp532		Zfp532	553	0	Cdk9
chr14	24963743	24968585	2_OSN_3164_lociStitched	2	1522	2390.4954	390.2652	Dlg5		Dlg5	554	0	Cdk9
chr2	174082837	174087567	3_OSN_6178_lociStitched	3	2303	2419.395	425.227		Gnas,Mir296,Nespas,Mir298	Mir296	555	0	Cdk9
chr7	119985104	119995391	2_OSN_9097_lociStitched	2	1754	3303.1557	1309.5351	Tead1		Tead1	556	0	Cdk9
chr3	102907760	102912310	2_OSN_6563_lociStitched	2	1255	2663.115	672.49		Ampd1,Dennd2c,Nras	Dennd2c	557	0	Cdk9
chr4	117085700	117088622	2_OSN_7131_lociStitched	2	1550	2660.7732	672.06	Rnf220		Rnf220	558	0	Cdk9
chr1	135388767	135401699	2_OSN_525_lociStitched	2	2497	4343.8588	2361.3832			Sox13	559	0	Cdk9
chr10	6012639	6014202	1_OSN_829_lociStitched	1	1564	2216.6466	234.6063	Akap12		Zbtb2	560	0	Cdk9
chr12	74186448	74187579	1_OSN_2361_lociStitched	1	1132	2330.7648	349.9314		Six4,Mnat1,Six1	Six4	561	0	Cdk9
chr2	152002668	152003777	1_OSN_5998_lociStitched	1	1110	2379.914	399.1291		Tcf15,Csnk2a1	Tcf15	562	0	Cdk9
chr1	34159855	34161282	1_OSN_108_lociStitched	1	1428	2331.5753	351.042	Dst		Dst	563	0	Cdk9
chr3	121279771	121282314	2_OSN_6616_lociStitched	2	1445	2734.4879	757.3054		Slc44a3	Slc44a3	564	0	Cdk9
chr2	150482907	150491844	2_OSN_5992_lociStitched	2	1341	3350.4813	1375.4043	Acss1	Vsx1,2310001A20Rik	Acss1	565	0	Cdk9
chr8	28346405	28351813	2_OSN_9377_lociStitched	2	1970	2819.1904	844.7296		Adrb3,Eif4ebp1,Got1l1	Adrb3	566	0	Cdk9
chr5	125634429	125646823	2_OSN_7902_lociStitched	2	1376	5256.2954	3281.9312	Ncor2		Ncor2	567	0	Cdk9
chr6	67186472	67188552	2_OSN_8336_lociStitched	2	1369	2109.536	135.2		Serbp1	Serbp1	568	0	Cdk9
chr14	51593278	51599921	2_OSN_3267_lociStitched	2	1422	2608.0418	636.3994		Rnase10,Apex1,Osgep,Pnp,Pnp2,Tmem55b	Pnp2	569	0	Cdk9
chr7	20326833	20328288	1_OSN_8774_lociStitched	1	1456	2388.3825	417.4395	Pvrl2	Apoe,Bcam,Apoc1,Tomm40	Pvrl2	570	0	Cdk9
chr14	76894682	76895440	1_OSN_3387_lociStitched	1	759	2130.9654	164.2586	Tsc22d1	Tsc22d1	Tsc22d1	571	0	Cdk9
chr10	119267500	119275440	2_OSN_1392_lociStitched	2	1016	2205.732	239.788	Grip1	Grip1	Grip1	572	0	Cdk9
chr5	64821397	64823392	2_OSN_7600_lociStitched	2	1647	2306.4195	341.145			Tbc1d1	573	0	Cdk9
chr5	22071395	22081073	4_OSN_7458_lociStitched	4	2323	2316.9132	360.9894		LOC100042049,Orc5	Orc5	574	0	Cdk9
chr11	19747677	19750313	2_OSN_1524_lociStitched	2	1370	2617.8116	661.8996			Spred2	575	0	Cdk9
chr1	133786604	133787425	1_OSN_503_lociStitched	1	822	2082.7128	127.9939		Rab7l1,Nucks1	Nucks1	576	0	Cdk9
chr2	169114318	169119377	2_OSN_6139_lociStitched	2	1314	2160.6989	206.9131			Zfp64	577	0	Cdk9
chr1	135590624	135593014	2_OSN_528_lociStitched	2	1708	2460.744	509.309		Lax1,Zbed6,Zc3h11a	Lax1	578	0	Cdk9
chr7	134367327	134369311	2_OSN_9173_lociStitched	2	1406	2142.72	195.0272		Mylpf,Gm4532,Dctpp1,Zfp771,Cd2bp2,Sept1,Zfp553,Tbc1d10b,Sephs2	Sept1	579	0	Cdk9
chr16	32510789	32514168	2_OSN_4062_lociStitched	2	1505	2492.6883	545.7085		Osta,Zdhhc19	Zdhhc19	580	0	Cdk9
chr6	97051422	97052960	1_OSN_8466_lociStitched	1	1539	2720.722	776.69		Fam19a4,A130022J15Rik	Fam19a4	581	0	Cdk9
chr4	127021763	127022891	1_OSN_7214_lociStitched	1	1129	1941.1752	0		Gjb3,Gjb5,Gja4,Gjb4	Gjb4	582	0	Cdk9
chr19	6675319	6676278	1_OSN_5100_lociStitched	1	960	2161.3942	222.2003			Slc22a12	583	0	Cdk9
chr14	122815124	122816133	1_OSN_3539_lociStitched	1	1010	2390.5228	452.9401	Gm5089	Zic5,Gm5089	Gm5089	584	0	Cdk9
chr14	49367940	49374704	4_OSN_3253_lociStitched	4	2776	2616.9916	679.782	Otx2os1		Otx2os1	585	0	Cdk9
chr13	44817274	44824484	2_OSN_2752_lociStitched	2	1869	3058.482	1121.876		Jarid2	Jarid2	586	0	Cdk9
chr2	166019666	166020678	1_OSN_6104_lociStitched	1	1013	2355.936	420.2836		Sulf2	Sulf2	587	0	Cdk9
chr15	99702760	99703985	1_OSN_3896_lociStitched	1	1226	2149.875	214.2525	Lima1		Lima1	588	0	Cdk9
chr5	20470194	20480275	2_OSN_7448_lociStitched	2	1367	2572.6712	639.1354		Rsbn1l,A630072M18Rik	Rsbn1l	589	0	Cdk9
chr5	25038744	25042771	2_OSN_7476_lociStitched	2	1456	2185.4529	252.4929		Cct8l1,Mll3,4831440E17Rik,1700096K18Rik	1700096K18Rik	590	0	Cdk9
chr18	67656826	67666825	2_OSN_4999_lociStitched	2	2176	3320.6679	1388.8611	Spire1	Slmo1,Afg3l2	Slmo1	591	0	Cdk9
chr2	22747132	22756399	2_OSN_5475_lociStitched	2	1480	2487.2628	558.8001	Pdss1		Pdss1	592	0	Cdk9
chr10	30452967	30457850	2_OSN_965_lociStitched	2	1732	2195.8851	269.0533	Ncoa7		Ncoa7	593	0	Cdk9
chr6	122612514	122614260	2_OSN_8578_lociStitched	2	1458	2832.3612	906.3486		Nanogpd,Dppa3,Nanog	Dppa3	594	0	Cdk9
chr2	71018479	71027406	2_OSN_5678_lociStitched	2	1528	2151.407	229.4239		Dync1i2	Dync1i2	595	0	Cdk9
chr15	36398678	36399364	1_OSN_3659_lociStitched	1	687	1942.3404	23.0496		Ankrd46	Ankrd46	596	0	Cdk9
chr1	182854521	182855608	1_OSN_738_lociStitched	1	1088	2550.5368	631.4383		Pycr2,Tmem63a,Lefty2,Lefty1	Lefty1	597	0	Cdk9
chr2	75520743	75521492	1_OSN_5710_lociStitched	1	750	2232.4694	313.6812	Nfe2l2	Gm6793,Hnrnpa3	Nfe2l2	598	0	Cdk9
chr7	137395511	137408698	2_OSN_9185_lociStitched	2	1440	3356.0915	1437.383	Fgfr2		Fgfr2	599	0	Cdk9
chr5	122640378	122641971	2_OSN_7881_lociStitched	2	1156	2574.7659	657.2718		Hvcn1,Ppp1cc	Hvcn1	600	0	Cdk9
chr5	3386415	3395690	2_OSN_7399_lociStitched	2	1740	2376.255	459.1125	Cdk6		Cdk6	601	0	Cdk9
chr8	98052059	98056627	2_OSN_9644_lociStitched	2	2066	2740.8	824.0672		Csnk2a2,Prss54,Ccdc113	Ccdc113	602	0	Cdk9
chr11	26059242	26071170	2_OSN_1569_lociStitched	2	1210	2422.5768	506.94	5730522E02Rik		5730522E02Rik	603	0	Cdk9
chr17	84750255	84755094	2_OSN_4656_lociStitched	2	2150	2438.856	525.0315	Thada		Thada	604	0	Cdk9
chr14	28482878	28487731	2_OSN_3184_lociStitched	2	1433	2194.5266	281.9593	Erc2		Erc2	605	0	Cdk9
chr16	20473690	20480516	2_OSN_3999_lociStitched	2	1046	2758.3866	847.1066		Dvl3,Eif2b5,Abcc5	Eif2b5	606	0	Cdk9
chr4	46678038	46678990	1_OSN_6900_lociStitched	1	953	2005.9592	96.152	Gabbr2	Tbc1d2	Tbc1d2	607	0	Cdk9
chr4	132677826	132678810	1_OSN_7251_lociStitched	1	985	2073.9768	169.74		Wasf2	Wasf2	608	0	Cdk9
chr9	42665740	42667124	1_OSN_9931_lociStitched	1	1385	2071.5712	170.232	Grik4		Grik4	609	0	Cdk9
chr5	134188423	134194976	2_OSN_7959_lociStitched	2	1644	2592.3668	691.3415			Gatsl2	610	0	Cdk9
chr10	82271845	82272889	1_OSN_1230_lociStitched	1	1045	2169.7452	269.4564		Txnrd1,Nfyb	Txnrd1	611	0	Cdk9
chr16	42770220	42782883	2_OSN_4121_lociStitched	2	1996	2913.7563	1015.5726			Gap43	612	0	Cdk9
chr18	30849307	30858280	2_OSN_4820_lociStitched	2	1681	2255.8122	359.8173			Pik3c3	613	0	Cdk9
chr3	83386313	83390796	2_OSN_6473_lociStitched	2	2246	2055.9038	163.6295		1700028M03Rik	1700028M03Rik	614	0	Cdk9
chr12	62710618	62724712	2_OSN_2319_lociStitched	2	1728	1981.6164	90.2016	Lrfn5		Lrfn5	615	0	Cdk9
chr1	138570775	138572212	1_OSN_559_lociStitched	1	1438	2338.2864	448.7751		Zfp281	Zfp281	616	0	Cdk9
chr8	11640471	11650624	2_OSN_9310_lociStitched	2	1276	3272.3119	1382.8386		Ankrd10,1700016D06Rik,Gm6524	Ankrd10	617	0	Cdk9
chr5	129660903	129662479	1_OSN_7927_lociStitched	1	1577	2381.1784	491.712	Gpr133		Gpr133	618	0	Cdk9
chr6	112899075	112900921	1_OSN_8530_lociStitched	1	1847	2047.9524	158.9406		Srgap3	Srgap3	619	0	Cdk9
chr8	107751860	107757896	4_OSN_9661_lociStitched	4	2134	3176.7468	1288.686	D230025D16Rik	Fbxl8,Nol3,B3gnt9-ps,Hsf4,Tradd	D230025D16Rik	620	0	Cdk9
chr11	86648079	86649131	1_OSN_1872_lociStitched	1	1053	1958.824	70.9048		Dhx40	Dhx40	621	0	Cdk9
chr8	81060207	81062428	2_OSN_9547_lociStitched	2	1760	2511.5068	624.3231	Slc10a7	Rbmxrt	Slc10a7	622	0	Cdk9
chr12	111655417	111656705	1_OSN_2533_lociStitched	1	1289	2593.388	706.468		Ppp2r5c	Ppp2r5c	623	0	Cdk9
chr14	8884374	8887757	2_OSN_3092_lociStitched	2	1110	2997.6763	1114.6985	Abhd6	Rpp14,Pxk	Rpp14	624	0	Cdk9
chr3	148869922	148883464	2_OSN_6726_lociStitched	2	1200	2428.0806	547.0968			Lphn2	625	0	Cdk9
chr4	154563584	154564383	1_OSN_7392_lociStitched	1	800	2082.4337	203.8249	Ski		Ski	626	0	Cdk9
chr14	106299610	106304433	2_OSN_3483_lociStitched	2	1645	2344.4603	470.2425		Spry2	Spry2	627	0	Cdk9
chr13	115083516	115094161	3_OSN_3076_lociStitched	3	1713	2276.9655	403.4455	Ndufs4		Ndufs4	628	0	Cdk9
chr13	9141603	9155002	2_OSN_2589_lociStitched	2	1327	2175.9976	306.8371	Larp4b		Larp4b	629	0	Cdk9
chr15	96074871	96088677	2_OSN_3874_lociStitched	2	1493	3429.4104	1565.6004		Arid2,E330033B04Rik	E330033B04Rik	630	0	Cdk9
chr19	38382718	38395823	2_OSN_5262_lociStitched	2	1467	3143.8895	1281.669	Lgi1		Lgi1	631	0	Cdk9
chr11	78903401	78907371	2_OSN_1816_lociStitched	2	1258	2484.029	625.672	Ksr1		Ksr1	632	0	Cdk9
chr11	68207220	68214871	2_OSN_1758_lociStitched	2	1665	2872.9505	1016.8179		Ntn1,Pik3r5	Ntn1	633	0	Cdk9
chr6	126752949	126765889	2_OSN_8607_lociStitched	2	1664	2721.282	873.45		Ndufa9,Akap3	Ndufa9	634	0	Cdk9
chrX	154034237	154039879	2_OSN_10604_lociStitched	2	1247	2020.4002	172.6452	Mbtps2	Yy2	Mbtps2	635	0	Cdk9
chr15	39552004	39560831	2_OSN_3679_lociStitched	2	1788	2206.75	360.1416		Tm7sf4	Tm7sf4	636	0	Cdk9
chr17	88910071	88911020	1_OSN_4697_lociStitched	1	950	2220.4702	374.3805		Klraq1	Klraq1	637	0	Cdk9
chr10	36643875	36656214	2_OSN_985_lociStitched	2	1180	2567.7459	724.2993		Hdac2	Hdac2	638	0	Cdk9
chr17	48630033	48640724	3_OSN_4511_lociStitched	3	1648	2747.587	906.5968		Unc5cl,Tspo2	Unc5cl	639	0	Cdk9
chr2	68873371	68886510	2_OSN_5666_lociStitched	2	1277	3335.9921	1495.2182	Lass6		Nostrin	640	0	Cdk9
chr7	87889959	87891844	1_OSN_8978_lociStitched	1	1886	2082.925	242.2225	Iqgap1		Crtc3	641	0	Cdk9
chr7	38251687	38262946	2_OSN_8840_lociStitched	2	1312	4081.3875	2242.7928			Zfp536	642	0	Cdk9
chr12	88208273	88208900	1_OSN_2449_lociStitched	1	628	2051.6067	216.4404		6430527G18Rik	6430527G18Rik	643	0	Cdk9
chr4	130195646	130196547	1_OSN_7232_lociStitched	1	902	2328.2741	493.5678		Pum1	Pum1	644	0	Cdk9
chr4	140721507	140722567	1_OSN_7311_lociStitched	1	1061	2288.964	454.528	Fbxo42	6330545A04Rik,D4Ertd22e	Fbxo42	645	0	Cdk9
chr14	99665688	99678209	3_OSN_3447_lociStitched	3	2162	3291.7709	1461.2007		Klf5	Klf5	646	0	Cdk9
chr17	26732865	26734375	1_OSN_4372_lociStitched	1	1511	2704.712	880.028	Ergic1		Ergic1	647	0	Cdk9
chr8	114172500	114175132	2_OSN_9699_lociStitched	2	1729	1942.9424	119.2296	Zfp1	Ldhd,Ctrb1	Zfp1	648	0	Cdk9
chr4	54084567	54086471	2_OSN_6923_lociStitched	2	1500	2028.5216	205.2512			Tmem38b	649	0	Cdk9
chr14	79121670	79134144	4_OSN_3409_lociStitched	4	2024	2821.6188	999.1674	Dgkh		Dgkh	650	0	Cdk9
chr19	23541988	23555277	2_OSN_5180_lociStitched	2	1701	2675.0757	855.8116		Mamdc2	Mamdc2	651	0	Cdk9
chr18	35202713	35203454	1_OSN_4847_lociStitched	1	742	2058.4239	239.7876			Gm6724	652	0	Cdk9
chr2	20659052	20660136	1_OSN_5467_lociStitched	1	1085	1818.0848	0	Etl4		Etl4	653	0	Cdk9
chr10	84970103	84973650	2_OSN_1255_lociStitched	2	1690	2494.2504	692.7291	Btbd11		Btbd11	654	0	Cdk9
chr12	3728553	3739441	2_OSN_2121_lociStitched	2	1419	2736.1544	935.2792	Dtnb		Dnmt3a	655	0	Cdk9
chr13	115188883	115197833	3_OSN_3081_lociStitched	3	2667	2146.21	345.47		Ndufs4	Ndufs4	656	0	Cdk9
chr16	76319632	76322603	2_OSN_4189_lociStitched	2	1903	2060.3885	263.8248	Nrip1		Nrip1	657	0	Cdk9
chr13	24603866	24610292	2_OSN_2647_lociStitched	2	1576	2235.6054	442.7514			Gm11346	658	0	Cdk9
chr4	73903676	73905912	2_OSN_6985_lociStitched	2	1690	2399.0044	613.3348	Kdm4c		Kdm4c	659	0	Cdk9
chr7	114380046	114381006	1_OSN_9074_lociStitched	1	961	1826.784	42.336		Rbmxl2	Rbmxl2	660	0	Cdk9
chr8	128223051	128225068	2_OSN_9769_lociStitched	2	1780	2223.5408	441.1179		4933403G14Rik,2310079N02Rik	4933403G14Rik	661	0	Cdk9
chr11	88829276	88830722	1_OSN_1895_lociStitched	1	1447	2467.7436	688.0068		Coil,Trim25,2210409E12Rik,Scpep1,Gm15698	Gm15698	662	0	Cdk9
chr2	30634542	30635190	1_OSN_5526_lociStitched	1	649	2011.1976	232.1136		Mettl11a,Asb6,1700001O22Rik	1700001O22Rik	663	0	Cdk9
chr1	186922887	186929501	2_OSN_755_lociStitched	2	1280	2701.1576	922.653			Rab3gap2	664	0	Cdk9
chr11	6794815	6795739	1_OSN_1467_lociStitched	1	925	1917.6696	139.8012			Adcy1	665	0	Cdk9
chr6	128410566	128416620	2_OSN_8625_lociStitched	2	1820	2552.3664	774.912	Gm10069	Itfg2,Fkbp4	Gm10069	666	0	Cdk9
chr11	62307997	62308877	1_OSN_1722_lociStitched	1	881	2458.016	682.264	Pigl	Ncor1,Cenpv	Pigl	667	0	Cdk9
chr9	48983418	48987219	2_OSN_9978_lociStitched	2	1456	1902.0204	130.3743			Gm4894	668	0	Cdk9
chr18	75367669	75370485	2_OSN_5019_lociStitched	2	1536	2159.0272	391.1424	Dym		Smad7	669	0	Cdk9
chr16	35587840	35588620	1_OSN_4089_lociStitched	1	781	2074.566	306.774	Sema5b		Sema5b	670	0	Cdk9
chr6	32737139	32748095	2_OSN_8187_lociStitched	2	1704	2960.3112	1193.1084	Chchd3		Plxna4	671	0	Cdk9
chr17	5407856	5417145	2_OSN_4272_lociStitched	2	1387	2481.0919	715.253	5730437N04Rik	Ldhal6b	Ldhal6b	672	0	Cdk9
chr1	121201424	121202481	1_OSN_457_lociStitched	1	1058	2623.1569	862.1949			Inhbb	673	0	Cdk9
chr10	46450267	46461302	3_OSN_1058_lociStitched	3	1876	2022.7155	262.633				674	0	Cdk9
chr19	45363149	45370289	2_OSN_5309_lociStitched	2	1385	2774.604	1017.45			Lbx1	675	0	Cdk9
chr12	88654068	88659590	2_OSN_2455_lociStitched	2	1470	2461.1554	706.2638	Sptlc2	Vipar,Ahsa1	Ahsa1	676	0	Cdk9
chr5	129747952	129748861	1_OSN_7928_lociStitched	1	910	1857.9051	105.7167			Gpr133	677	0	Cdk9
chr12	54568300	54576125	2_OSN_2279_lociStitched	2	1500	1909.3	161.9775	Npas3		Npas3	678	0	Cdk9
chr4	13700476	13708564	2_OSN_6797_lociStitched	2	1250	1933.8408	188.4504	Runx1t1	Runx1t1	Runx1t1	679	0	Cdk9
chr17	89151993	89164041	2_OSN_4699_lociStitched	2	1360	2039.7264	299.9952	Lhcgr		Lhcgr	680	0	Cdk9
chr16	48422417	48436369	2_OSN_4141_lociStitched	2	1665	3483.8144	1756.5568	Morc1	Gm5485	Morc1	681	0	Cdk9
chr12	40724179	40725294	1_OSN_2236_lociStitched	1	1116	1942.4415	216.756		Arl4a	Arl4a	682	0	Cdk9
chr13	112183659	112188748	2_OSN_3050_lociStitched	2	1449	2451.3713	727.727			Gpbp1	683	0	Cdk9
chr1	59432748	59434609	2_OSN_211_lociStitched	2	1595	2465.825	744.0278			Fzd7	684	0	Cdk9
chr17	51976160	51979418	2_OSN_4530_lociStitched	2	1445	1938.1842	216.9828		Satb1	Satb1	685	0	Cdk9
chr19	28249814	28258016	2_OSN_5204_lociStitched	2	1434	1829.046	109.0866			Rfx3	686	0	Cdk9
chr2	5984395	5993471	2_OSN_5398_lociStitched	2	851	2900.6896	1180.7876			5430407P10Rik	687	0	Cdk9
chr8	35790639	35796372	2_OSN_9402_lociStitched	2	1674	2695.6566	977.4765			Dusp4	688	0	Cdk9
chr9	53645054	53654842	2_OSN_9999_lociStitched	2	1357	2846.3504	1131.4928	Slc35f2	Sln	Slc35f2	689	0	Cdk9
chr19	38594577	38601863	2_OSN_5266_lociStitched	2	1363	2264.4888	551.5502	Plce1		Plce1	690	0	Cdk9
chr10	96118368	96122003	2_OSN_1322_lociStitched	2	1344	1763.702	55.979		Btg1	Btg1	691	0	Cdk9
chr7	30982397	30983339	1_OSN_8813_lociStitched	1	943	2605.8546	899.7984		Capns1,Polr2i,Cox7a1,Tbcb,Zfp146,Gm5113	Capns1	692	0	Cdk9
chr14	58148750	58156587	2_OSN_3291_lociStitched	2	1442	2852.668	1148.1205	Il17d	N6amt2	Il17d	693	0	Cdk9
chr5	75196668	75210130	2_OSN_7652_lociStitched	2	1577	3438.1948	1735.2518			Lnx1	694	0	Cdk9
chr4	53351820	53353228	2_OSN_6916_lociStitched	2	1364	2461.3248	759.4752			AI427809	695	0	Cdk9
chr9	40591455	40592681	1_OSN_9917_lociStitched	1	1227	1959.2706	257.9504	9030425E11Rik	LOC624853,Hspa8	Hspa8	696	0	Cdk9
chr11	86249348	86254930	2_OSN_1868_lociStitched	2	1573	2358.9532	659.7924		Rnft1	Rnft1	697	0	Cdk9
chr9	65466800	65467794	1_OSN_10082_lociStitched	1	995	1745.3646	53.2784		Rbpms2,Plekho2,Pif1	Rbpms2	698	0	Cdk9
chr1	137113999	137114858	1_OSN_545_lociStitched	1	860	2122.6749	435.8566		Elf3,Gpr37l1	Elf3	699	0	Cdk9
chr2	93767638	93768633	1_OSN_5768_lociStitched	1	996	1774.881	90.6445		Gm13889	Gm13889	700	0	Cdk9
chr9	116359838	116371724	2_OSN_10296_lociStitched	2	948	2171.5722	488.5146			Tgfbr2	701	0	Cdk9
chr12	100637715	100651473	2_OSN_2476_lociStitched	2	1447	3886.635	2205.4074	Foxn3		Foxn3	702	0	Cdk9
chr12	81110944	81124742	2_OSN_2394_lociStitched	2	1702	3002.4448	1321.8484			Zfp36l1	703	0	Cdk9
chr1	121244074	121245641	1_OSN_458_lociStitched	1	1568	2350.3433	671.6162			Inhbb	704	0	Cdk9
chr2	59888360	59889350	1_OSN_5624_lociStitched	1	991	1701.81	24.156	Baz2b		Baz2b	705	0	Cdk9
chr6	82653350	82654484	1_OSN_8385_lociStitched	1	1135	1990.17	314.4582			Pole4	706	0	Cdk9
chr2	44380409	44394350	2_OSN_5581_lociStitched	2	1957	2970.8271	1295.1189			Gtdc1	707	0	Cdk9
chr1	74871159	74872294	1_OSN_293_lociStitched	1	1136	1913.156	237.5555		Wnt10a,Cdk5r2	Cdk5r2	708	0	Cdk9
chr2	129521285	129528427	2_OSN_5902_lociStitched	2	1338	2671.108	999.88		Pdyn	Pdyn	709	0	Cdk9
chr5	66605777	66608905	2_OSN_7618_lociStitched	2	1538	1914.9616	246.7992		Nsun7	Nsun7	710	0	Cdk9
chr15	101107344	101108241	1_OSN_3906_lociStitched	1	898	2047.851	381.225		Nr4a1,6030408B16Rik,9430023L20Rik	9430023L20Rik	711	0	Cdk9
chr1	62813910	62814888	1_OSN_230_lociStitched	1	979	1913.946	247.434	Nrp2		Nrp2	712	0	Cdk9
chr3	28525644	28536515	3_OSN_6315_lociStitched	3	1957	2214.4227	550.0726	Tnik		Slc2a2	713	0	Cdk9
chr14	122866697	122868509	1_OSN_3541_lociStitched	1	1813	1850.5956	186.2736		Gm5089,Zic5,Zic2	Zic5	714	0	Cdk9
chr1	88385051	88385945	1_OSN_359_lociStitched	1	895	2442.0504	778.1376		Ptma	Ptma	715	0	Cdk9
chr12	88624567	88630687	2_OSN_2453_lociStitched	2	1445	2428.416	765		Vipar,Ahsa1,4933437F05Rik	Ahsa1	716	0	Cdk9
chr8	86821078	86831678	2_OSN_9576_lociStitched	2	1321	2555.66	894.64		D8Ertd738e,Mri1,Ccdc130	Ccdc130	717	0	Cdk9
chr1	7302612	7309926	3_OSN_18_lociStitched	3	2126	2031.8292	372.2826			Pcmtd1	718	0	Cdk9
chr1	72275198	72276303	1_OSN_271_lociStitched	1	1106	1658.163	0		Mreg	Mreg	719	0	Cdk9
chr10	44221243	44241045	5_OSN_1042_lociStitched	5	3905	3073.2704	1415.843		Prdm1	Prdm1	720	0	Cdk9
chr10	41186875	41187821	1_OSN_1011_lociStitched	1	947	1675.366	18.6362		Ppil6,Zbtb24,Smpd2,Mical1	Mical1	721	0	Cdk9
chr9	114493073	114494132	1_OSN_10285_lociStitched	1	1060	2125.6248	474.3261		Trim71	Trim71	722	0	Cdk9
chr1	194339181	194347130	2_OSN_803_lociStitched	2	1302	2770.2265	1120.0141	Hhat		Hhat	723	0	Cdk9
chr14	102175814	102186742	2_OSN_3462_lociStitched	2	1163	2782.2688	1132.1408	Lmo7		Lmo7	724	0	Cdk9
chr9	111478167	111481881	2_OSN_10264_lociStitched	2	1332	1921.2522	272.979	Stac		Stac	725	0	Cdk9
chr4	105121514	105133517	2_OSN_7083_lociStitched	2	1636	2899.9248	1251.9129			Ppap2b	726	0	Cdk9
chr5	25060160	25061210	1_OSN_7477_lociStitched	1	1051	1793.61	150.465		Cct8l1,1700096K18Rik	1700096K18Rik	727	0	Cdk9
chr6	115600552	115601636	1_OSN_8545_lociStitched	1	1085	1826.4316	185.6892	Raf1	Mkrn2	Raf1	728	0	Cdk9
chr2	76849894	76857732	2_OSN_5723_lociStitched	2	1398	1695.3594	54.866	Ccdc141	Ttn	Ttn	729	0	Cdk9
chr6	53151132	53151835	1_OSN_8282_lociStitched	1	704	1634.5453	0			9430076C15Rik	730	0	Cdk9
chr1	15779114	15782330	2_OSN_72_lociStitched	2	1378	1800.6384	167.5536		Terf1	Terf1	731	0	Cdk9
chr13	35944462	35949752	2_OSN_2692_lociStitched	2	1824	2503.228	870.205	Cdyl	Rpp40	Rpp40	732	0	Cdk9
chr16	22065449	22076677	2_OSN_4007_lociStitched	2	1771	3062.9984	1431.57	Igf2bp2		Senp2	733	0	Cdk9
chr6	7656736	7663321	2_OSN_8102_lociStitched	2	1228	2005.791	376.0035		Asns	Asns	734	0	Cdk9
chr8	111246518	111254244	4_OSN_9684_lociStitched	4	2744	3553.1874	1925.3192	Zfhx3		Zfhx3	735	0	Cdk9
chr13	56317367	56323941	3_OSN_2816_lociStitched	3	2030	2711.775	1085.3674		Neurog1,Tifab	Neurog1	736	0	Cdk9
chr1	162238927	162240721	3_OSN_650_lociStitched	3	1570	1677.9282	52.2054	Rabgap1l		Rabgap1l	737	0	Cdk9
chr18	67500309	67502062	2_OSN_4997_lociStitched	2	1661	1829.4308	203.8739	B430212C06Rik	Tubb6,Cidea	Cidea	738	0	Cdk9
chr9	58303407	58304156	1_OSN_10031_lociStitched	1	750	1979.3074	355.1758		6030419C18Rik	6030419C18Rik	739	0	Cdk9
chr8	119197059	119199015	1_OSN_9720_lociStitched	1	1957	2850.2832	1227.9768	Cdyl2		Cdyl2	740	0	Cdk9
chr18	39063292	39066152	2_OSN_4885_lociStitched	2	1706	1937.364	318.318	Gm5820,Fgf1		Gm5820	741	0	Cdk9
chr16	33760479	33767052	2_OSN_4075_lociStitched	2	1513	2541.7791	922.8492	Heg1	Muc13	Muc13	742	0	Cdk9
chr12	101772035	101774026	2_OSN_2481_lociStitched	2	1572	1736.9484	119.2609		Ttc7b	Ttc7b	743	0	Cdk9
chr17	29587776	29588942	1_OSN_4399_lociStitched	1	1167	2352.988	736.0958		Pim1	Pim1	744	0	Cdk9
chr12	77172756	77175537	2_OSN_2371_lociStitched	2	1383	1957.824	340.9506	Syne2		Esr2	745	0	Cdk9
chr10	82806815	82809352	2_OSN_1232_lociStitched	2	1398	1820.2975	203.4674		D10Wsu102e,Slc41a2	Slc41a2	746	0	Cdk9
chr8	122858093	122859390	1_OSN_9741_lociStitched	1	1298	1984.2803	371.3311			Gse1	747	0	Cdk9
chr2	69060041	69069872	2_OSN_5667_lociStitched	2	1280	1856.0928	245.775	G6pc2	Spc25	G6pc2	748	0	Cdk9
chr9	58604579	58612623	3_OSN_10034_lociStitched	3	1820	2466.2904	856.686		2410076I21Rik	2410076I21Rik	749	0	Cdk9
chr5	116890236	116899709	2_OSN_7840_lociStitched	2	1038	3973.9235	2365.4081	2410137F16Rik,Srrm4	Hspb8	2410137F16Rik	750	0	Cdk9
chr4	124154905	124175380	3_OSN_7180_lociStitched	3	2319	4787.055	3179.7675			Pou3f1	751	0	Cdk9
chr6	140284728	140286020	1_OSN_8673_lociStitched	1	1293	1768.102	160.9832			Plekha5	752	0	Cdk9
chr9	18526244	18527754	1_OSN_9838_lociStitched	1	1511	1606.489	0		Olfr24	Olfr24	753	0	Cdk9
chr9	30858973	30864041	2_OSN_9880_lociStitched	2	1440	1606.0492	0	Zbtb44	Zbtb44	Zbtb44	754	0	Cdk9
chr12	88164828	88165719	1_OSN_2448_lociStitched	1	892	2029.3416	424.6506			6430527G18Rik	755	0	Cdk9
chr18	75520332	75521203	1_OSN_5024_lociStitched	1	872	1930.136	325.4927		Smad7	Smad7	756	0	Cdk9
chr12	55279101	55279790	1_OSN_2287_lociStitched	1	690	1619.15	14.8135		Egln3	Egln3	757	0	Cdk9
chr1	6437829	6448675	2_OSN_14_lociStitched	2	2364	2485.9032	882.8644			Fam150a	758	0	Cdk9
chr5	128168734	128169816	1_OSN_7920_lociStitched	1	1083	1733.1476	131.2466	Glt1d1		Glt1d1	759	0	Cdk9
chr10	61391440	61392698	1_OSN_1117_lociStitched	1	1259	2031.7958	432.6262	Col13a1		Col13a1	760	0	Cdk9
chr13	54310523	54311969	1_OSN_2809_lociStitched	1	1447	2405.421	812.2182	Hrh2		Hrh2	761	0	Cdk9
chr10	17295971	17299847	2_OSN_883_lociStitched	2	1441	1679.8584	87.9852			Cited2	762	0	Cdk9
chr19	28634857	28641778	2_OSN_5209_lociStitched	2	2198	2820.9996	1229.1696	Glis3		Glis3	763	0	Cdk9
chr3	87973323	87974348	1_OSN_6502_lociStitched	1	1026	1827.575	236.775		Mef2d,Mir9-1	Mef2d	764	0	Cdk9
chr1	158598688	158600322	2_OSN_633_lociStitched	2	1443	1939.8848	349.676	Tor3a	Fam20b	Tor3a	765	0	Cdk9
chr11	44559944	44560920	1_OSN_1632_lociStitched	1	977	1588.6352	0	Ebf1		Ebf1	766	0	Cdk9
chr10	77034903	77035863	1_OSN_1206_lociStitched	1	961	1984.128	397.152		Itgb2,Ube2g2,Sumo3,Pttg1ip	Pttg1ip	767	0	Cdk9
chr8	114312818	114314158	1_OSN_9702_lociStitched	1	1341	1891.946	306.592	Cfdp1	Bcar1	Bcar1	768	0	Cdk9
chr17	41030157	41041657	3_OSN_4469_lociStitched	3	1826	1990.65	408.25		Cenpq,Mut,9130008F23Rik,Glyatl3	Glyatl3	769	0	Cdk9
chr10	66465837	66467256	1_OSN_1146_lociStitched	1	1420	2493.0411	911.5656			Reep3	770	0	Cdk9
chr13	96589903	96603362	2_OSN_2958_lociStitched	2	1264	2270.5333	689.1008	Iqgap2		Iqgap2	771	0	Cdk9
chr11	96051354	96064639	2_OSN_1931_lociStitched	2	1388	4231.2725	2657	Hoxb13		Hoxb13	772	0	Cdk9
chr11	88550957	88552040	1_OSN_1891_lociStitched	1	1084	1925.2491	351.5418	Msi2		Msi2	773	0	Cdk9
chr13	113252258	113253581	1_OSN_3059_lociStitched	1	1324	1986.6168	414.7605		Il6st	Il6st	774	0	Cdk9
chr6	55741512	55742827	1_OSN_8299_lociStitched	1	1316	1752.632	182.3905		Ccdc129	Ccdc129	775	0	Cdk9
chr7	148210613	148212675	2_OSN_9251_lociStitched	2	1517	1908.381	340.0238		B4galnt4,Ifitm3,Ifitm6	Ifitm6	776	0	Cdk9
chr9	20782392	20784089	2_OSN_9842_lociStitched	2	1609	2422.4675	855.7971		Mrpl4,Icam4,Dnmt1,S1pr2,Icam1	S1pr2	777	0	Cdk9
chr4	134784883	134793619	2_OSN_7264_lociStitched	2	1119	2097.5136	531.1488	Clic4		Clic4	778	0	Cdk9
chr9	13499346	13504517	2_OSN_9813_lociStitched	2	1476	2603.5985	1038.3368	Maml2	Mtmr2	Maml2	779	0	Cdk9
chr16	25033083	25039368	2_OSN_4029_lociStitched	2	1249	1997.373	432.408			Tprg	780	0	Cdk9
chr19	33030569	33033137	2_OSN_5240_lociStitched	2	1144	2302.7256	739.8408			Pten	781	0	Cdk9
chr10	75400370	75401358	1_OSN_1195_lociStitched	1	989	2016.508	453.986	Chchd10	Vpreb3,Smarcb1,Mmp11,Gm5134,Derl3	Chchd10	782	0	Cdk9
chr14	76915141	76915946	1_OSN_3389_lociStitched	1	806	1986.418	424.396		Tsc22d1,Serp2	Tsc22d1	783	0	Cdk9
chr9	46697816	46700403	2_OSN_9958_lociStitched	2	1558	1945.424	384.6869		2900052N01Rik	2900052N01Rik	784	0	Cdk9
chr8	29014074	29020459	2_OSN_9380_lociStitched	2	1574	1606.466	46.6105			Gm8096	785	0	Cdk9
chr3	54785645	54794617	2_OSN_6409_lociStitched	2	1601	2243	687.2552			Ccna1	786	0	Cdk9
chr2	19302418	19315018	2_OSN_5449_lociStitched	2	1929	2247.84	695.52	Msrb2		Msrb2	787	0	Cdk9
chr12	81939585	81945651	2_OSN_2406_lociStitched	2	1347	1742.7618	191.079	4933426M11Rik		4933426M11Rik	788	0	Cdk9
chr1	77493309	77499912	2_OSN_319_lociStitched	2	1521	2357.271	808.8675	Epha4		Epha4	789	0	Cdk9
chr8	10171330	10177271	2_OSN_9305_lociStitched	2	1353	2221.3399	673.1153	Myo16		Myo16	790	0	Cdk9
chr11	60736253	60737190	1_OSN_1708_lociStitched	1	938	1855.26	309.8659	Gm16516	Tmem11,Map2k3,Gm16515	Gm16516	791	0	Cdk9
chr17	84063945	84064754	1_OSN_4644_lociStitched	1	810	1789.1035	244.4798		Mta3,Kcng3	Kcng3	792	0	Cdk9
chr1	91819328	91831892	2_OSN_387_lociStitched	2	1565	5330.9052	3790.5588	Gbx2		Gbx2	793	0	Cdk9
chr11	77551818	77552740	1_OSN_1799_lociStitched	1	923	2000.4634	460.9078		Myo18a,Cryba1	Cryba1	794	0	Cdk9
chr15	88539016	88539831	1_OSN_3847_lociStitched	1	816	1823.481	284.5165	Brd1	Zbed4	Brd1	795	0	Cdk9
chr14	79677063	79678379	1_OSN_3416_lociStitched	1	1317	1921.36	384.0088		AU017455,1190002H23Rik	1190002H23Rik	796	0	Cdk9
chr4	147459254	147460063	1_OSN_7349_lociStitched	1	810	1660.4725	124.6669	Agtrap	Clcn6,Mthfr,2610109H07Rik	Agtrap	797	0	Cdk9
chr1	135025718	135027101	1_OSN_520_lociStitched	1	1384	1926.9339	391.9422		Ppp1r15b	Ppp1r15b	798	0	Cdk9
chr5	139467468	139473009	2_OSN_7993_lociStitched	2	1436	3424.338	1889.481	Pdgfa		Pdgfa	799	0	Cdk9
chr2	168784552	168785568	1_OSN_6134_lociStitched	1	1017	2040.7376	507.5936		Zfp64	Zfp64	800	0	Cdk9
chr11	98979131	98984698	2_OSN_1958_lociStitched	2	1442	1983.5221	450.927		Tns4,Ccr7	Tns4	801	0	Cdk9
chr8	44265400	44266109	1_OSN_9439_lociStitched	1	710	1927.2747	394.7003		Triml1,Triml2	Triml2	802	0	Cdk9
chr17	15344012	15345671	2_OSN_4330_lociStitched	2	1642	2010.8739	478.4556			Gm10510	803	0	Cdk9
chr11	22729808	22730894	1_OSN_1549_lociStitched	1	1087	1765.9446	234.033		B3gnt2	B3gnt2	804	0	Cdk9
chr2	149807837	149809545	2_OSN_5989_lociStitched	2	1676	1675.8896	143.9844	Tmem90b		Tmem90b	805	0	Cdk9
chr1	137528746	137534839	2_OSN_548_lociStitched	2	1198	2943.5283	1414.1853		Nav1	Nav1	806	0	Cdk9
chr8	8484460	8490351	2_OSN_9298_lociStitched	2	1645	2411.7754	883.65			Efnb2	807	0	Cdk9
chr18	82946950	82948783	2_OSN_5071_lociStitched	2	1118	1631.5533	103.7478			Zfp236	808	0	Cdk9
chr14	35473724	35475250	1_OSN_3215_lociStitched	1	1527	1844.0184	317.2554		Wapal	Wapal	809	0	Cdk9
chr7	26217851	26218885	1_OSN_8787_lociStitched	1	1035	2043.701	517.517	4732471J01Rik	Ceacam1,Lipe,Cxcl17	Cxcl17	810	0	Cdk9
chr5	149513304	149514021	1_OSN_8063_lociStitched	1	718	1806.4815	280.4187		2210417A02Rik	2210417A02Rik	811	0	Cdk9
chr14	46064877	46065797	1_OSN_3231_lociStitched	1	921	1666.12	142.508			Gnpnat1	812	0	Cdk9
chr2	32763530	32764523	1_OSN_5544_lociStitched	1	994	1602.0069	78.5463	Fam129b		Fam129b	813	0	Cdk9
chr8	27170668	27174192	2_OSN_9373_lociStitched	2	1633	1791.954	270.2908	Hook3	Fnta	Fnta	814	0	Cdk9
chr6	83646119	83648444	2_OSN_8392_lociStitched	2	1503	1922.0775	402.4575	Vax2os2	Atp6v1b1,Clec4f,Vax2,Cd207,Vax2os1	Vax2os1	815	0	Cdk9
chr5	118801078	118804104	2_OSN_7849_lociStitched	2	1461	1582.9006	64.7564			2410131K14Rik	816	0	Cdk9
chr17	29536049	29542967	2_OSN_4397_lociStitched	2	1253	2669.6562	1156.6896		Fgd2	Fgd2	817	0	Cdk9
chr10	36931863	36939016	2_OSN_986_lociStitched	2	1817	2004.2706	491.4111			Marcks	818	0	Cdk9
chr17	50555833	50567478	3_OSN_4522_lociStitched	3	1895	1871.3515	358.666			Plcl2	819	0	Cdk9
chr18	36412873	36414154	1_OSN_4859_lociStitched	1	1282	1766.3709	255.9438		Pura	Pura	820	0	Cdk9
chr15	56573900	56575358	1_OSN_3720_lociStitched	1	1459	1518.3612	10.4976		Has2	Has2	821	0	Cdk9
chr19	7657561	7658599	1_OSN_5105_lociStitched	1	1039	1751.106	244.7604	Pla2g16	Hrasls5,Lgals12	Lgals12	822	0	Cdk9
chr6	100369906	100372686	2_OSN_8503_lociStitched	2	1703	2418.878	912.674			Rybp	823	0	Cdk9
chr9	103041111	103049726	2_OSN_10219_lociStitched	2	1322	2898.086	1393.0455	Rab6b		Rab6b	824	0	Cdk9
chrX	101180219	101183244	3_OSN_10530_lociStitched	3	1855	1503.425	0		Rlim	Rlim	825	0	Cdk9
chr10	96183604	96184552	1_OSN_1324_lociStitched	1	949	1501.8216	0			Btg1	826	0	Cdk9
chr3	26962204	26963405	2_OSN_6298_lociStitched	2	1189	1500.2892	0			Ect2	827	0	Cdk9
chr19	42210160	42211146	1_OSN_5281_lociStitched	1	987	1624.5336	133.5044		Pi4k2a,Zfyve27,Morn4,Marveld1,Avpi1	Avpi1	828	0	Cdk9
chr15	102073324	102074272	1_OSN_3908_lociStitched	1	949	2045.4048	554.58	Rarg	Zfp740,Itgb7,Mfsd5	Rarg	829	0	Cdk9
chr2	141080218	141093086	2_OSN_5947_lociStitched	2	1297	1760.3424	270.228	Macrod2		Flrt3	830	0	Cdk9
chr10	84660167	84672504	2_OSN_1252_lociStitched	2	1624	2028.2028	540.3606		Cry1	Cry1	831	0	Cdk9
chr8	67108071	67111648	2_OSN_9492_lociStitched	2	1902	1850.7398	363.4232	Cpe		Cpe	832	0	Cdk9
chr16	18479533	18485544	2_OSN_3990_lociStitched	2	1272	2466.3133	979.1919		Gnb1l	Gnb1l	833	0	Cdk9
chr10	66917062	66925171	3_OSN_1154_lociStitched	3	1811	2509.7355	1023.3558			Egr2	834	0	Cdk9
chr15	10615155	10617848	2_OSN_3576_lociStitched	2	1921	2591.7432	1105.4765	Rai14		Rai14	835	0	Cdk9
chr8	44405736	44406755	1_OSN_9441_lociStitched	1	1020	1479.9956	0		Zfp42	Zfp42	836	0	Cdk9
chr9	45157111	45158710	1_OSN_9949_lociStitched	1	1600	2105.4033	626.4882		Tmprss13,Fxyd6,Fxyd2	Fxyd6	837	0	Cdk9
chr7	120191822	120205210	2_OSN_9100_lociStitched	2	1329	3824.9516	2349.594			Rassf10	838	0	Cdk9
chr4	141784495	141791290	2_OSN_7327_lociStitched	2	1129	3778.6995	2304.1845	9030409G11Rik	9030409G11Rik	9030409G11Rik	839	0	Cdk9
chr18	77276308	77277535	1_OSN_5038_lociStitched	1	1228	1969.8258	499.8798	Katnal2	Pias2	Katnal2	840	0	Cdk9
chr3	137495913	137496857	1_OSN_6689_lociStitched	1	945	1723.4608	254.88		H2afz,Dnajb14	H2afz	841	0	Cdk9
chr6	145122859	145125657	2_OSN_8709_lociStitched	2	1774	3141.8742	1674.0434	Casc1,Lrmp	Lyrm5	Casc1	842	0	Cdk9
chr3	9008384	9009250	1_OSN_6233_lociStitched	1	867	1588.9368	121.9328		Tpd52	Tpd52	843	0	Cdk9
chr15	50731637	50732717	1_OSN_3697_lociStitched	1	1081	1594.08	129.06		Mir1907,Trps1	Trps1	844	0	Cdk9
chr16	90299762	90310830	2_OSN_4216_lociStitched	2	1708	3506.3424	2043.1528		Srsf15	Srsf15	845	0	Cdk9
chr13	34201201	34202268	1_OSN_2676_lociStitched	1	1068	1832.1457	370.7825		Tubb2a,Tubb2b	Tubb2b	846	0	Cdk9
chr6	30109355	30110097	1_OSN_8167_lociStitched	1	743	1716.1718	255.4706		Mir182,Mir183,Mir96	Mir182	847	0	Cdk9
chr6	128395390	128396444	1_OSN_8624_lociStitched	1	1055	1770.9308	316.727	Gm10069	Itfg2,Fkbp4,Nrip2	Gm10069	848	0	Cdk9
chr3	101518719	101519526	1_OSN_6551_lociStitched	1	808	1453.9719	0			Atp1a1	849	0	Cdk9
chr2	71704256	71705255	1_OSN_5690_lociStitched	1	1000	1516.5819	63.1368		Pdk1	Pdk1	850	0	Cdk9
chr18	33995227	33996105	1_OSN_4832_lociStitched	1	879	1568.3714	115.3692	Epb4.1l4a		Epb4.1l4a	851	0	Cdk9
chr8	3414572	3417449	2_OSN_9281_lociStitched	2	1856	1714.692	261.807	Arhgef18		Arhgef18	852	0	Cdk9
chr4	149172575	149173751	1_OSN_7357_lociStitched	1	1177	1990.0272	537.5496		Slc25a33	Slc25a33	853	0	Cdk9
chr18	34937293	34938906	1_OSN_4845_lociStitched	1	1614	1695.1017	243.0791	Kdm3b	Fam53c,Cdc25c	Kdm3b	854	0	Cdk9
chr4	139658579	139660214	1_OSN_7305_lociStitched	1	1636	2182.5615	731.172	Igsf21		Klhdc7a	855	0	Cdk9
chr1	121044146	121054189	3_OSN_455_lociStitched	3	1587	2874.3066	1427.1103			Gli2	856	0	Cdk9
chr11	95172573	95174382	3_OSN_1917_lociStitched	3	1735	1462.7574	15.9192		Myst2,Tac4,Fam117a	Myst2	857	0	Cdk9
chr8	91680637	91691436	2_OSN_9604_lociStitched	2	1651	2537.765	1092.8588			Sall1	858	0	Cdk9
chr5	64321815	64324575	2_OSN_7592_lociStitched	2	1789	1825.188	380.328	Rell1		Rell1	859	0	Cdk9
chr3	53358922	53366398	2_OSN_6401_lociStitched	2	1270	2052.9096	610.0416	Frem2		Stoml3	860	0	Cdk9
chr7	72598723	72599847	1_OSN_8914_lociStitched	1	1125	1629.3504	190.0684			Tjp1	861	0	Cdk9
chr9	44402935	44403840	1_OSN_9947_lociStitched	1	906	1524.201	85.1605		Ddx6	Ddx6	862	0	Cdk9
chr7	28518631	28521086	2_OSN_8797_lociStitched	2	1520	1436.9115	0	Zfp60	C030039L03Rik,Gm10046	Zfp60	863	0	Cdk9
chr6	76992689	77001216	2_OSN_8367_lociStitched	2	1552	1531.4492	96.3551	Ctnna2		Lrrtm1	864	0	Cdk9
chr3	34567089	34567956	1_OSN_6351_lociStitched	1	868	1433.8446	0	Sox2ot	Mir1897,Sox2	Sox2	865	0	Cdk9
chr10	43196881	43198135	1_OSN_1024_lociStitched	1	1255	1451.3796	21.4434		Bend3	Bend3	866	0	Cdk9
chr9	67056190	67062471	2_OSN_10091_lociStitched	2	964	2583.3753	1154.4478		Mir190	Mir190	867	0	Cdk9
chr10	84017088	84017957	1_OSN_1240_lociStitched	1	870	1596.0054	167.5432		Ckap4,Tcp11l2	Ckap4	868	0	Cdk9
chr2	152993680	152996966	2_OSN_6004_lociStitched	2	1724	1885.1782	456.754	Tm9sf4		Tm9sf4	869	0	Cdk9
chr7	31248315	31249141	1_OSN_8815_lociStitched	1	827	1746.4944	319.4142	Nphs1,Nphs1as	Nfkbid,Tyrobp,Kirrel2,Prodh2,Hcst,Aplp1	Nphs1as	870	0	Cdk9
chr2	172402348	172403509	1_OSN_6167_lociStitched	1	1162	1664.0613	237.8889		Tcfap2c	Tcfap2c	871	0	Cdk9
chrX	100633203	100633921	1_OSN_10526_lociStitched	1	719	1423.794	0	Tsix	Xist,Tsx	Tsix	872	0	Cdk9
chr12	42827994	42831174	2_OSN_2250_lociStitched	2	1824	2014.212	593.706	Immp2l		Lrrn3	873	0	Cdk9
chr19	16565764	16566855	1_OSN_5144_lociStitched	1	1092	1542.674	122.192	Gna14		Gna14	874	0	Cdk9
chr9	41982263	41999365	3_OSN_9926_lociStitched	3	1872	3646.1464	2228.3906		Sorl1	Sorl1	875	0	Cdk9
chr3	156983729	156985553	1_OSN_6745_lociStitched	1	1825	1687.2	269.7696			Zranb2	876	0	Cdk9
chr16	29683130	29684037	1_OSN_4042_lociStitched	1	908	1762.0289	345.0228			Opa1	877	0	Cdk9
chr17	3505359	3516954	2_OSN_4258_lociStitched	2	1660	2539.305	1122.396	Tiam2	Cldn20,Tfb1m	Cldn20	878	0	Cdk9
chr6	92196225	92198121	2_OSN_8434_lociStitched	2	1658	1917.6144	500.7336		Zfyve20,Trh	Trh	879	0	Cdk9
chr10	44418311	44420477	2_OSN_1046_lociStitched	2	2114	1805.361	390.3132			Prdm1	880	0	Cdk9
chr7	65480018	65481619	2_OSN_8894_lociStitched	2	1403	1873.9705	460.2875			Atp10a	881	0	Cdk9
chr4	125925596	125926300	1_OSN_7201_lociStitched	1	705	1413.0688	0	Mtap7d1	Trappc3,Col8a2,Thrap3	Mtap7d1	882	0	Cdk9
chr9	70042233	70043051	1_OSN_10103_lociStitched	1	819	1554.7726	141.7594		Myo1e	Myo1e	883	0	Cdk9
chr10	6396747	6405656	2_OSN_837_lociStitched	2	1562	3489.6553	2076.6879	Plekhg1	Mthfd1l	Mthfd1l	884	0	Cdk9
chr16	13748796	13750536	2_OSN_3965_lociStitched	2	1724	1411.314	0		Pla2g10,Rrn3	Pla2g10	885	0	Cdk9
chr9	48799482	48800362	1_OSN_9975_lociStitched	1	881	1457.632	47.256	Usp28	Htr3b	Usp28	886	0	Cdk9
chr5	115886385	115894671	2_OSN_7831_lociStitched	2	1110	3596.9526	2187.504	Msi1	Pla2g1b,Sirt4	Msi1	887	0	Cdk9
chr1	155927646	155928808	1_OSN_624_lociStitched	1	1163	1496.3074	87.8472			Glul	888	0	Cdk9
chr6	125541652	125542626	1_OSN_8602_lociStitched	1	975	1743.3626	339.2442	Vwf		Vwf	889	0	Cdk9
chr6	125451810	125455243	2_OSN_8601_lociStitched	2	1562	2110.6084	706.8547		Vwf,Cd9	Cd9	890	0	Cdk9
chr10	40082580	40083435	1_OSN_1006_lociStitched	1	856	1459.0575	56.601	Cdk19		Cdk19	891	0	Cdk9
chr12	53496022	53496701	1_OSN_2274_lociStitched	1	680	1548.3237	149.9911			Arhgap5	892	0	Cdk9
chr4	154537213	154538078	1_OSN_7391_lociStitched	1	866	1882.6725	484.4865	Ski		Ski	893	0	Cdk9
chr2	35696328	35701699	2_OSN_5564_lociStitched	2	1233	2369.1481	971.6139	Ttll11		Ttll11	894	0	Cdk9
chr12	12989653	12994780	2_OSN_2156_lociStitched	2	1625	1909.2948	512.1873		Mycn	Mycn	895	0	Cdk9
chr17	10527703	10528580	1_OSN_4305_lociStitched	1	878	1734.7937	338.9605		Qk	Qk	896	0	Cdk9
chr14	25072805	25073510	1_OSN_3166_lociStitched	1	706	1595.979	200.784		E330034G19Rik,Dlg5	Dlg5	897	0	Cdk9
chr9	61112904	61116419	2_OSN_10052_lociStitched	2	1996	2237.2975	844.303			Tle3	898	0	Cdk9
chr7	88208035	88208759	1_OSN_8985_lociStitched	1	725	1901.2964	509.7684	Alpk3		Alpk3	899	0	Cdk9
chr5	22906724	22919606	3_OSN_7465_lociStitched	3	2725	3453.6642	2064.9846		Mll5	Mll5	900	0	Cdk9
chr2	20366745	20367532	1_OSN_5453_lociStitched	1	788	1539.2146	152.1271	Etl4		Etl4	901	0	Cdk9
chr10	61695639	61705502	2_OSN_1122_lociStitched	2	1452	3092.0505	1706.299		Tacr2,Tspan15	Tspan15	902	0	Cdk9
chr19	37952020	37956713	2_OSN_5255_lociStitched	2	1701	1744.3881	359.0145			Myof	903	0	Cdk9
chr12	118922421	118923246	1_OSN_2563_lociStitched	1	826	1543.41	158.73	Rapgef5		Cdca7l	904	0	Cdk9
chr3	8509668	8511844	1_OSN_6230_lociStitched	1	2177	1999.9616	616.6784	Stmn2	Gm6194	Stmn2	905	0	Cdk9
chr6	128231834	128232953	1_OSN_8621_lociStitched	1	1120	1413.1851	30.7725	Tead4		Tead4	906	0	Cdk9
chr6	100285247	100286343	1_OSN_8501_lociStitched	1	1097	1797.44	415.6032		Rybp	Rybp	907	0	Cdk9
chr10	80604180	80605019	1_OSN_1224_lociStitched	1	840	1429.9077	49.4171	Zbtb7a	Dapk3,Pias4,Map2k2,Creb3l3,Snord37,Eef2	Zbtb7a	908	0	Cdk9
chr7	104867299	104875543	2_OSN_9047_lociStitched	2	1391	2154.9816	774.936	Clns1a,Aqp11		Aqp11	909	0	Cdk9
chr2	72879422	72880331	1_OSN_5697_lociStitched	1	910	1379.3166	0			Sp3	910	0	Cdk9
chr5	92541187	92542287	1_OSN_7701_lociStitched	1	1101	1546.16	169.73		G3bp2,Uso1	Uso1	911	0	Cdk9
chr5	145266995	145270751	2_OSN_8035_lociStitched	2	1124	1776.588	403.0188		Nptx2	Nptx2	912	0	Cdk9
chr4	142891686	142896659	2_OSN_7337_lociStitched	2	1832	1792.7665	422.2077		Lrrc38,Pdpn	Pdpn	913	0	Cdk9
chr13	20275154	20275936	1_OSN_2627_lociStitched	1	783	1369.7512	0		Elmo1	Elmo1	914	0	Cdk9
chr17	36075889	36077343	2_OSN_4448_lociStitched	2	1197	1369.5226	0		Prr3,Mir1894,Gm8801,Gnl1,2310061I04Rik,Atat1,Abcf1,Ppp1r10,Mrps18b,Mir877	Gm8801	915	0	Cdk9
chr1	88078732	88085159	2_OSN_351_lociStitched	2	1672	2158.1866	789.8783	Armc9		Armc9	916	0	Cdk9
chr4	116825141	116825878	1_OSN_7125_lociStitched	1	738	1615.8725	248.8112		Rps8,Snord55,Tctex1d4,Btbd19,Snord38a,Plk3,Kif2c	Snord38a	917	0	Cdk9
chr13	23833718	23834547	1_OSN_2644_lociStitched	1	830	1366.3578	0		Hist1h1a,Hist1h3b,Hist1h4a,Hist1h1c,Hist1h4c,Trim38,Hist1h4b,Hist1h2bb,Hist1h1t,Hist1h2ab,Hfe,Hist1h3c,Hist1h3a	Hist1h3c	918	0	Cdk9
chr2	65258894	65260076	1_OSN_5646_lociStitched	1	1183	1365.5646	0			Slc38a11	919	0	Cdk9
chr5	131966343	131967609	1_OSN_7944_lociStitched	1	1267	1721.6334	356.2524	Auts2		Wbscr17	920	0	Cdk9
chr2	91544344	91548597	3_OSN_5759_lociStitched	3	1963	2058.8773	694.5149	Atg13	Harbi1,Ambra1	Atg13	921	0	Cdk9
chr1	90703268	90706995	2_OSN_377_lociStitched	2	1412	1955.5569	593.7111			Arl4c	922	0	Cdk9
chr4	34501938	34506322	3_OSN_6853_lociStitched	3	1723	1444.9664	83.296	Akirin2		Akirin2	923	0	Cdk9
chr4	137152921	137153839	1_OSN_7278_lociStitched	1	919	1657.1736	295.7796	Usp48	Ldlrad2	Usp48	924	0	Cdk9
chr16	33636498	33644917	2_OSN_4072_lociStitched	2	1212	1557.515	196.1627	Slc12a8	Heg1	Heg1	925	0	Cdk9
chr5	73293191	73294278	1_OSN_7639_lociStitched	1	1088	1659.5229	298.5989		Slain2,Tec	Slain2	926	0	Cdk9
chr1	12734270	12735431	1_OSN_46_lociStitched	1	1162	1819.9836	461.9619	Sulf1		Sulf1	927	0	Cdk9
chr4	53965059	53965840	1_OSN_6922_lociStitched	1	782	1358.0028	0.5467			Tmem38b	928	0	Cdk9
chr5	20182228	20184778	2_OSN_7444_lociStitched	2	1156	1526.94	171.36	Magi2		Phtf2	929	0	Cdk9
chr17	49172550	49183960	2_OSN_4516_lociStitched	2	1537	2642.556	1287.048	Lrfn2		Lrfn2	930	0	Cdk9
chr17	56972466	56973551	1_OSN_4538_lociStitched	1	1086	1478.855	123.5815		Acsbg2,1700061G19Rik,Rfx2	Rfx2	931	0	Cdk9
chr13	113560495	113561434	1_OSN_3060_lociStitched	1	940	1699.4022	344.1435		Ppap2a	Ppap2a	932	0	Cdk9
chr2	21885493	21898880	2_OSN_5471_lociStitched	2	1183	1519.4245	164.6601			Myo3a	933	0	Cdk9
chr3	21834336	21835378	1_OSN_6284_lociStitched	1	1043	1646.36	292.4894			Tbl1xr1	934	0	Cdk9
chr1	76025299	76033378	2_OSN_307_lociStitched	2	1964	1834.7409	482.3163			Slc4a3	935	0	Cdk9
chr3	90250140	90250842	1_OSN_6515_lociStitched	1	703	1727.0604	376.5528		Npr1,Ilf2,Ints3,Snapin	Ints3	936	0	Cdk9
chr7	51531772	51543533	2_OSN_8858_lociStitched	2	1483	2513.3257	1164.339		Shank1,1700028J19Rik,Snord88c,Clec11a,2410002F23Rik,Acpt,Snord88a	Clec11a	937	0	Cdk9
chr6	52028395	52029488	1_OSN_8271_lociStitched	1	1094	1818.4241	469.6621			Skap2	938	0	Cdk9
chrX	55292820	55295549	2_OSN_10439_lociStitched	2	1505	1483.7573	137.2687		Zic3	Zic3	939	0	Cdk9
chr4	106531939	106532565	1_OSN_7088_lociStitched	1	627	1626.8488	281.0114			Ssbp3	940	0	Cdk9
chr4	75657718	75660889	2_OSN_6988_lociStitched	2	1558	1668.2631	323.7591	Ptprd		Ptprd	941	0	Cdk9
chr11	77718105	77718786	1_OSN_1803_lociStitched	1	682	1392.8493	48.351		Sez6,Pipox,Gm11190	Pipox	942	0	Cdk9
chr8	24273162	24274151	1_OSN_9351_lociStitched	1	990	1703.6514	360.5894		Mir486,Agpat6,Nkx6-3	Nkx6-3	943	0	Cdk9
chr11	88928843	88929776	1_OSN_1899_lociStitched	1	934	1353.0366	11.0094		Gm525,Dgke	Gm525	944	0	Cdk9
chr4	111355225	111366310	3_OSN_7114_lociStitched	3	2001	2153.8155	812.5305		Spata6	Spata6	945	0	Cdk9
chr10	77828696	77830894	2_OSN_1212_lociStitched	2	1696	1746.9704	407.0696		Rrp1,Agpat3	Agpat3	946	0	Cdk9
chr10	44436343	44442049	2_OSN_1048_lociStitched	2	1206	1742.0418	402.8436			Prdm1	947	0	Cdk9
chr9	34919369	34920459	1_OSN_9898_lociStitched	1	1091	1693.424	355.449	St3gal4	4930581F22Rik	4930581F22Rik	948	0	Cdk9
chr14	122832898	122833931	1_OSN_3540_lociStitched	1	1034	1631.8301	294.405	Gm5089	Zic5,Zic2,Gm5089	Gm5089	949	0	Cdk9
chr11	71577114	71579232	2_OSN_1771_lociStitched	2	1326	1943.0532	606.3834	Wscd1		Wscd1	950	0	Cdk9
chr4	144861493	144861968	1_OSN_7345_lociStitched	1	476	1588.8275	253.7925	Tnfrsf8	Tnfrsf1b	Tnfrsf1b	951	0	Cdk9
chr7	80531416	80545623	2_OSN_8945_lociStitched	2	2309	4577.4954	3243.4581	Rgma		Rgma	952	0	Cdk9
chrX	83432509	83439416	2_OSN_10489_lociStitched	2	1346	1609.331	277.6614	Nr0b1		Nr0b1	953	0	Cdk9
chr3	30622776	30623973	1_OSN_6329_lociStitched	1	1198	1655.3313	324.9855		Samd7	Samd7	954	0	Cdk9
chr14	119095941	119096739	1_OSN_3507_lociStitched	1	799	1635.4212	307.3896	Abcc4	Abcc4	Abcc4	955	0	Cdk9
chr18	76832964	76835327	3_OSN_5034_lociStitched	3	1588	1324.9341	0			Skor2	956	0	Cdk9
chr10	79135588	79136419	1_OSN_1216_lociStitched	1	832	2077.1676	753.717	Gm16517	Hcn2,Odf3l2,Gzmm,Madcam1,Shc2,Cdc34,Bsg	Gm16517	957	0	Cdk9
chr10	66562711	66564235	2_OSN_1151_lociStitched	2	1469	1602.7908	280.416		Jmjd1c,Reep3	Reep3	958	0	Cdk9
chr6	15693081	15706669	2_OSN_8125_lociStitched	2	1153	1519.1384	201.1024	Mdfic		Mdfic	959	0	Cdk9
chr5	110998264	111002214	2_OSN_7795_lociStitched	2	1399	1675.59	357.87	Galnt9	Galnt9	Galnt9	960	0	Cdk9
chr6	65746069	65747874	2_OSN_8327_lociStitched	2	1594	1752.8355	435.5465	Prdm5		Prdm5	961	0	Cdk9
chr2	129071355	129072476	1_OSN_5899_lociStitched	1	1122	1553.3697	236.531		Slc20a1	Slc20a1	962	0	Cdk9
chr2	170597473	170601630	2_OSN_6150_lociStitched	2	1394	1809.1264	493.4359	Dok5		Dok5	963	0	Cdk9
chrX	74758128	74771144	2_OSN_10471_lociStitched	2	1402	1634.8096	320.1936	Tbl1x		Tbl1x	964	0	Cdk9
chr5	65203049	65203823	1_OSN_7605_lociStitched	1	775	1597.8456	283.4388	Klf3		Klf3	965	0	Cdk9
chr17	87150676	87151462	1_OSN_4680_lociStitched	1	787	1327.0038	12.6546		Epas1	Epas1	966	0	Cdk9
chr18	65575946	65587598	2_OSN_4977_lociStitched	2	1576	2373.5124	1059.1668		Malt1,Alpk2	Malt1	967	0	Cdk9
chr4	152594491	152597134	2_OSN_7376_lociStitched	2	1093	1849.8357	536.7933			Ajap1	968	0	Cdk9
chr9	111627284	111635299	2_OSN_10266_lociStitched	2	1453	1375.374	64.12		Stac	Stac	969	0	Cdk9
chr18	76002451	76006589	2_OSN_5031_lociStitched	2	1082	2306.5212	996.8442	Zbtb7c		Zbtb7c	970	0	Cdk9
chr8	80591822	80592975	1_OSN_9542_lociStitched	1	1154	1407.3518	98.3509			Ttc29	971	0	Cdk9
chr8	114289250	114290239	1_OSN_9701_lociStitched	1	990	1567.9606	259.3158		Bcar1	Bcar1	972	0	Cdk9
chr3	86997360	86999025	2_OSN_6498_lociStitched	2	1486	1778.3865	471.861		Kirrel	Kirrel	973	0	Cdk9
chr1	75585302	75598900	2_OSN_299_lociStitched	2	1619	4953.7514	3648.3434		Slc4a3	Slc4a3	974	0	Cdk9
chr2	160481681	160482620	1_OSN_6062_lociStitched	1	940	1304.8344	0	Top1		Top1	975	0	Cdk9
chr10	127624024	127624807	1_OSN_1428_lociStitched	1	784	1542.2751	243.9045		Spryd4,Rbms2,Gls2,Mip,Timeless	Rbms2	976	0	Cdk9
chr10	115998756	116000626	2_OSN_1375_lociStitched	2	1811	1428.493	130.152	Cnot2		Cnot2	977	0	Cdk9
chr18	35982138	35983371	1_OSN_4857_lociStitched	1	1234	1885.3803	588.3876		Cxxc5	Cxxc5	978	0	Cdk9
chr16	72693233	72700124	2_OSN_4182_lociStitched	2	1758	1600.0902	305.9604	Robo1		Robo1	979	0	Cdk9
chr4	16014968	16022913	2_OSN_6806_lociStitched	2	1541	1329.1985	36.547			Ripk2	980	0	Cdk9
chr3	27602172	27603039	1_OSN_6305_lociStitched	1	868	1321.7415	36.8475	Fndc3b		Fndc3b	981	0	Cdk9
chr18	38092039	38092926	1_OSN_4868_lociStitched	1	888	1647.0703	365.2666	Diap1	Rell2,Hdac3,Fchsd1	Diap1	982	0	Cdk9
chr17	17581192	17587024	2_OSN_4344_lociStitched	2	1405	1762.4304	483.4728	Lix1		Lix1	983	0	Cdk9
chr10	69557563	69558392	1_OSN_1171_lociStitched	1	830	1498.9149	220.2653		Ccdc6	Ccdc6	984	0	Cdk9
chr16	30062920	30063517	1_OSN_4047_lociStitched	1	598	1562.7072	286.5003		Hes1	Hes1	985	0	Cdk9
chr14	65026904	65027759	1_OSN_3334_lociStitched	1	856	1276.173	0	Msra		Msra	986	0	Cdk9
chr10	59628540	59629958	1_OSN_1099_lociStitched	1	1419	1550.8666	275.2338			Chst3	987	0	Cdk9
chr8	121041141	121048509	2_OSN_9734_lociStitched	2	1420	1673.2728	398.6088	Cdh13		Cdh13	988	0	Cdk9
chr3	121121824	121122736	1_OSN_6614_lociStitched	1	913	1637.5872	364.1616		Cnn3	Cnn3	989	0	Cdk9
chr4	35140037	35153034	3_OSN_6858_lociStitched	3	1740	1816.9806	545.874	3110043O21Rik	Ifnk,Mobkl2b	3110043O21Rik	990	0	Cdk9
chr4	131567423	131575145	3_OSN_7237_lociStitched	3	2246	1816.9866	545.9454	Epb4.1		Epb4.1	991	0	Cdk9
chr8	128003063	128003969	1_OSN_9765_lociStitched	1	907	1637.6856	368.8326	Sipa1l2		Sipa1l2	992	0	Cdk9
chr1	135293890	135294788	1_OSN_523_lociStitched	1	899	1268.7842	0	Sox13	Etnk2,Ren2,Ren1	Sox13	993	0	Cdk9
chr8	66878198	66887900	2_OSN_9490_lociStitched	2	1202	1919.0556	651.0042			Mir710	994	0	Cdk9
chr1	134877662	134878478	1_OSN_516_lociStitched	1	817	1539.792	272.2176		Mdm4	Mdm4	995	0	Cdk9
chr8	84411961	84417984	2_OSN_9564_lociStitched	2	1254	1332.8899	65.6507	Inpp4b		Inpp4b	996	0	Cdk9
chr15	74361172	74366659	2_OSN_3784_lociStitched	2	1532	2971.7592	1705.3596	Bai1		Bai1	997	0	Cdk9
chr6	140141337	140147047	3_OSN_8670_lociStitched	3	1815	2412.475	1148.281			Capza3	998	0	Cdk9
chr10	36331134	36343313	2_OSN_983_lociStitched	2	1394	1808.5815	544.4013	Hs3st5		Hs3st5	999	0	Cdk9
chr10	24743522	24749749	2_OSN_942_lociStitched	2	1589	1381.1486	118.313			Arg1	1000	0	Cdk9
chr7	3347842	3348634	1_OSN_8746_lociStitched	1	793	1777.5648	517.7304	Cacng7	Prkcc,Cacng8	Cacng7	1001	0	Cdk9
chr10	70334514	70341176	2_OSN_1182_lociStitched	2	1267	2127.1766	868.7248			Phyhipl	1002	0	Cdk9
chr3	33889182	33890145	1_OSN_6344_lociStitched	1	964	1319.9841	61.5357		Fxr1	Fxr1	1003	0	Cdk9
chr4	99336780	99342442	2_OSN_7061_lociStitched	2	1386	1412.1028	154.0064		Alg6,Foxd3	Foxd3	1004	0	Cdk9
chr4	151373388	151381390	2_OSN_7368_lociStitched	2	1423	2091.7228	836.209		Phf13,Klhl21,Zbtb48,Thap3,Tas1r1,Nol9	Klhl21	1005	0	Cdk9
chr4	130681524	130682653	1_OSN_7235_lociStitched	1	1130	1463.4098	207.9618			Matn1	1006	0	Cdk9
chr9	96130338	96131346	1_OSN_10193_lociStitched	1	1009	1255.1616	0	Tfdp2	Tfdp2	Tfdp2	1007	0	Cdk9
chr6	92445033	92446390	1_OSN_8436_lociStitched	1	1358	1285.8932	31.8895	Prickle2	Prickle2	Prickle2	1008	0	Cdk9
chr10	66546199	66547268	1_OSN_1149_lociStitched	1	1070	1427.5426	174.9953	Reep3	Jmjd1c	Reep3	1009	0	Cdk9
chr5	114046499	114047747	1_OSN_7814_lociStitched	1	1249	1648.1088	397.7376			Cmklr1	1010	0	Cdk9
chr11	97428279	97440933	3_OSN_1944_lociStitched	3	1718	4792.0698	3541.8546	Srcin1		Srcin1	1011	0	Cdk9
chr5	76750170	76751372	1_OSN_7665_lociStitched	1	1203	1330.4938	80.7744	Pdcl2	Clock,Nmu	Pdcl2	1012	0	Cdk9
chr2	105451110	105457075	2_OSN_5803_lociStitched	2	1460	2476.0715	1227.0005	Pax6os1		Pax6os1	1013	0	Cdk9
chr2	180179982	180192912	2_OSN_6199_lociStitched	2	1253	2385.585	1136.547		Ntsr1,Slco4a1,Mir133a-2	Slco4a1	1014	0	Cdk9
chr19	44354833	44355913	2_OSN_5299_lociStitched	2	1042	1441.044	192.24		Scd2	Scd2	1015	0	Cdk9
chr2	91983872	91984813	1_OSN_5762_lociStitched	1	942	1663.1234	414.6987		Mir1955,Phf21a	Phf21a	1016	0	Cdk9
chr13	52015693	52016983	1_OSN_2790_lociStitched	1	1291	1363.014	114.81			Gadd45g	1017	0	Cdk9
chr17	28921725	28922477	1_OSN_4386_lociStitched	1	753	1246.44	0		Mapk13,Brpf3	Mapk13	1018	0	Cdk9
chr4	137561364	137562475	1_OSN_7285_lociStitched	1	1112	1411.5255	165.8723	Eif4g3		Eif4g3	1019	0	Cdk9
chr8	49813969	49814934	1_OSN_9463_lociStitched	1	966	1453.097	209.598			Odz3	1020	0	Cdk9
chr13	63820644	63822444	2_OSN_2861_lociStitched	2	1587	1952.82	709.74			0610007P08Rik	1021	0	Cdk9
chr14	26410307	26411097	1_OSN_3171_lociStitched	1	791	1516.721	276.342	Zmiz1	4931406H21Rik	4931406H21Rik	1022	0	Cdk9
chr3	121697772	121703319	2_OSN_6622_lociStitched	2	1682	1517.1045	276.7953	Arhgap29	Abca4	Arhgap29	1023	0	Cdk9
chr4	139557899	139558402	1_OSN_7304_lociStitched	1	504	1410.7641	171.1206		Klhdc7a	Klhdc7a	1024	0	Cdk9
chr1	134367243	134368398	1_OSN_512_lociStitched	1	1156	1731.576	494.9175		Tmem81,Rbbp5	Rbbp5	1025	0	Cdk9
chr11	79990875	79991582	1_OSN_1831_lociStitched	1	708	1236.0481	0	Adap2	Rhot1,Rnf135,1110002N22Rik	Rnf135	1026	0	Cdk9
chr3	89626047	89631123	2_OSN_6511_lociStitched	2	1591	1393.362	157.8636		Ube2q1,She	She	1027	0	Cdk9
chr5	150451021	150457544	2_OSN_8069_lociStitched	2	1233	2111.4951	879.3004		Hsph1,B3galtl	Hsph1	1028	0	Cdk9
chr17	7444701	7452109	2_OSN_4285_lociStitched	2	1645	2034.9776	803.768	Rps6ka2		Rps6ka2	1029	0	Cdk9
chr7	37463045	37476184	2_OSN_8836_lociStitched	2	1550	2203.4103	972.286		Tshz3	Tshz3	1030	0	Cdk9
chr8	81101654	81108584	2_OSN_9550_lociStitched	2	1628	1589.742	358.974	Slc10a7		Slc10a7	1031	0	Cdk9
chr1	122983522	122994182	2_OSN_470_lociStitched	2	1785	2545.608	1316.51			Insig2	1032	0	Cdk9
chr5	64891420	64892157	1_OSN_7602_lociStitched	1	738	1456.4594	229.6492			Klf3	1033	0	Cdk9
chr8	14014372	14015384	1_OSN_9328_lociStitched	1	1013	1301.7356	78.0252		2610019F03Rik	2610019F03Rik	1034	0	Cdk9
chr6	113317764	113318774	1_OSN_8534_lociStitched	1	1011	1424.403	200.788	Tada3	Ttll3,Ogg1,Camk1,Arpc4	Tada3	1035	0	Cdk9
chr4	153007032	153008118	1_OSN_7380_lociStitched	1	1087	1223.1618	0			Ajap1	1036	0	Cdk9
chr9	17669928	17679721	2_OSN_9835_lociStitched	2	1098	1342.6203	119.4746			Chordc1	1037	0	Cdk9
chr2	167979755	167980437	1_OSN_6124_lociStitched	1	683	1752.9446	530.1186			Adnp	1038	0	Cdk9
chr8	125977516	125978388	1_OSN_9749_lociStitched	1	873	1809.836	588.6	Def8	Afg3l1,Mc1r,Tubb3	Def8	1039	0	Cdk9
chr11	107213765	107214607	1_OSN_2012_lociStitched	1	843	1404.2876	184.0612	Pitpnc1		Pitpnc1	1040	0	Cdk9
chr14	76393300	76399048	2_OSN_3381_lociStitched	2	1364	1263.9852	46.5588	Gtf2f2	Kctd4	Gtf2f2	1041	0	Cdk9
chr15	82050108	82060103	2_OSN_3829_lociStitched	2	1073	2994.502	1777.111	Tnfrsf13c	Sept3,Cenpm,Mir33	Tnfrsf13c	1042	0	Cdk9
chr11	107372036	107379089	2_OSN_2016_lociStitched	2	1427	2712.5838	1495.236		Psmd12,Pitpnc1,Helz	Helz	1043	0	Cdk9
chr11	88396586	88397348	1_OSN_1885_lociStitched	1	763	1254.9378	37.8714	Msi2		Msi2	1044	0	Cdk9
chr1	155223417	155224385	1_OSN_621_lociStitched	1	969	1216.8728	0		Lamc1,1700012A16Rik,E330020D12Rik	E330020D12Rik	1045	0	Cdk9
chr8	25154356	25155421	1_OSN_9360_lociStitched	1	1066	1469.1675	252.405	Zmat4		Zmat4	1046	0	Cdk9
chr4	148287055	148287723	1_OSN_7354_lociStitched	1	669	1426.514	209.8188	Casz1		Casz1	1047	0	Cdk9
chr9	14037871	14050053	2_OSN_9816_lociStitched	2	1750	1955.211	739.4474		Sesn3	Sesn3	1048	0	Cdk9
chr5	44193822	44204514	2_OSN_7557_lociStitched	2	1360	2231.4204	1015.74		Fbxl5,Bst1	Bst1	1049	0	Cdk9
chr2	60034713	60035503	1_OSN_5630_lociStitched	1	791	1214.862	0		March7	March7	1050	0	Cdk9
chr10	6056028	6057101	1_OSN_831_lociStitched	1	1074	1491.5773	278.0143	Akap12		Akap12	1051	0	Cdk9
chr19	37474940	37476009	1_OSN_5251_lociStitched	1	1070	1241.5366	28.5423	Kif11	Hhex	Kif11	1052	0	Cdk9
chr2	115548964	115550237	1_OSN_5833_lociStitched	1	1274	1211.0049	0	BC052040		Mir1951	1053	0	Cdk9
chr11	72389805	72390750	1_OSN_1779_lociStitched	1	946	1506.0465	297.7695		Spns3,Ube2g1	Spns3	1054	0	Cdk9
chr13	97443596	97446190	2_OSN_2964_lociStitched	2	1403	1208.0258	0		Hmgcr	Hmgcr	1055	0	Cdk9
chr9	61316146	61319521	2_OSN_10057_lociStitched	2	1834	2003.0625	795.825			Tle3	1056	0	Cdk9
chr12	106001813	106002660	1_OSN_2502_lociStitched	1	848	1293.2843	87.3257	Clmn	Dicer1	Dicer1	1057	0	Cdk9
chr12	12183991	12184803	1_OSN_2138_lociStitched	1	813	1498.3836	293.0508			Fam49a	1058	0	Cdk9
chr8	46044797	46065415	4_OSN_9444_lociStitched	4	3076	3696.8074	2492.7162	Fat1		Fat1	1059	0	Cdk9
chr2	59471663	59472643	1_OSN_5621_lociStitched	1	981	1201.872	0	Tanc1		Tanc1	1060	0	Cdk9
chr7	140951345	140952385	1_OSN_9206_lociStitched	1	1041	1362.816	163.176	Dhx32	Fank1	Dhx32	1061	0	Cdk9
chr11	31636572	31646396	3_OSN_1588_lociStitched	3	2271	2747.7728	1548.2624			Bod1	1062	0	Cdk9
chr6	47551887	47558914	2_OSN_8250_lociStitched	2	1064	1566.3183	366.8094		Ezh2	Ezh2	1063	0	Cdk9
chr14	65213558	65214585	1_OSN_3335_lociStitched	1	1028	1406.0657	207.1459		Mir124a-1	Mir124a-1	1064	0	Cdk9
chr11	95565293	95566043	1_OSN_1923_lociStitched	1	751	1302.675	103.8		Zfp652,Phb,B130006D01Rik	B130006D01Rik	1065	0	Cdk9
chr4	133456102	133456878	1_OSN_7256_lociStitched	1	777	1424.9688	226.3592		Rps6ka1	Rps6ka1	1066	0	Cdk9
chr18	47652330	47656137	2_OSN_4917_lociStitched	2	1674	1934.3367	735.8931		Gm5095,9130209A04Rik	9130209A04Rik	1067	0	Cdk9
chr19	32798134	32801834	2_OSN_5239_lociStitched	2	1507	1646.5	448.07		Atad1,Pten	Atad1	1068	0	Cdk9
chr2	72345830	72354244	2_OSN_5693_lociStitched	2	1543	1833.4106	635.257		Cdca7	Cdca7	1069	0	Cdk9
chr6	39081223	39082934	2_OSN_8225_lociStitched	2	1389	1627.3321	429.2899		Parp12	Parp12	1070	0	Cdk9
chr4	57932572	57933991	1_OSN_6952_lociStitched	1	1420	1502.721	305.9364		D630039A03Rik,Txn1	D630039A03Rik	1071	0	Cdk9
chr8	121320347	121326380	2_OSN_9736_lociStitched	2	1172	1618.6539	423.5166	Cdh13		Cdh13	1072	0	Cdk9
chr19	42362323	42363208	1_OSN_5282_lociStitched	1	886	1344.9345	150.273	Crtac1	Golga7b	Golga7b	1073	0	Cdk9
chr15	62790118	62794238	2_OSN_3750_lociStitched	2	1789	1280.496	86.108			H2afy3	1074	0	Cdk9
chr14	75767173	75776616	2_OSN_3377_lociStitched	2	1111	1868.7697	677.0631			Siah3	1075	0	Cdk9
chr1	178542898	178551621	2_OSN_707_lociStitched	2	1342	1352.065	161.3755			Mir350	1076	0	Cdk9
chr9	71074858	71080270	2_OSN_10115_lociStitched	2	1705	1419.5676	231.0924	Aldh1a2		Aldh1a2	1077	0	Cdk9
chr4	85829390	85830328	1_OSN_7033_lociStitched	1	939	1292.0012	104.3994	Adamtsl1		Adamtsl1	1078	0	Cdk9
chr12	103968465	103969168	1_OSN_2494_lociStitched	1	704	1813.74	627.6384		D230037D09Rik,LOC100233175,Moap1,Itpk1,Ubr7,Mir1936	Moap1	1079	0	Cdk9
chr7	152007622	152014636	2_OSN_9269_lociStitched	2	1539	2208.7086	1022.6412		Fgf3,Fgf4	Fgf3	1080	0	Cdk9
chr7	87159908	87160957	1_OSN_8970_lociStitched	1	1050	1564.8982	379.3184		Zfp710	Zfp710	1081	0	Cdk9
chr13	53279190	53280121	1_OSN_2801_lociStitched	1	932	1184.6975	0	Ror2		Ror2	1082	0	Cdk9
chr4	45667020	45668835	1_OSN_6896_lociStitched	1	1816	1453.815	271.887		Gm829	Gm829	1083	0	Cdk9
chr16	90433650	90438145	2_OSN_4218_lociStitched	2	1219	1483.35	301.6145	Hunk		Hunk	1084	0	Cdk9
chr5	31791484	31795140	2_OSN_7507_lociStitched	2	1184	1493.1104	311.4912		Zfp512,Gpn1,4930548H24Rik,Slc4a1ap,Supt7l	Gpn1	1085	0	Cdk9
chr4	53802001	53802661	1_OSN_6921_lociStitched	1	661	1214.07	33.528		Tal2,Tmem38b	Tal2	1086	0	Cdk9
chr2	20130587	20131593	1_OSN_5451_lociStitched	1	1007	1180.541	0			Etl4	1087	0	Cdk9
chr1	72991514	73007422	3_OSN_281_lociStitched	3	2430	3733.6076	2553.234			Tnp1	1088	0	Cdk9
chr16	38558387	38558980	1_OSN_4106_lociStitched	1	594	1457.001	276.8717		Poglut1,Tmem39a,4930455C21Rik	Tmem39a	1089	0	Cdk9
chr4	115545611	115551213	2_OSN_7117_lociStitched	2	1100	1902.4392	723.7784	Mknk1	Mobkl2c,Kncn	Kncn	1090	0	Cdk9
chr5	13981875	13984110	2_OSN_7422_lociStitched	2	1978	1948.6965	770.181		Sema3e	Sema3e	1091	0	Cdk9
chr11	11840934	11843277	2_OSN_1495_lociStitched	2	1795	1435.7904	258.9015	Grb10	Ddc	Ddc	1092	0	Cdk9
chrX	34303509	34315986	2_OSN_10395_lociStitched	2	1362	1724.3214	547.7403	Slc25a43	Slc25a5	Slc25a5	1093	0	Cdk9
chr8	89299121	89300021	1_OSN_9590_lociStitched	1	901	1181.34	4.95		Gm10638,Siah1a	Siah1a	1094	0	Cdk9
chr7	20400342	20402067	2_OSN_8775_lociStitched	2	1492	1926.3075	750.03	Bcl3	Ceacam16,Bcam,Cblc	Bcl3	1095	0	Cdk9
chr6	6090148	6092471	2_OSN_8098_lociStitched	2	1568	1467.4391	291.3042	Slc25a13		Slc25a13	1096	0	Cdk9
chr1	129135362	129141736	2_OSN_486_lociStitched	2	1373	2136.5648	960.5618	Mgat5		Mgat5	1097	0	Cdk9
chr6	94699685	94706004	2_OSN_8453_lociStitched	2	2264	2959.8196	1783.8537		Lrig1	Lrig1	1098	0	Cdk9
chr5	110866380	110867391	1_OSN_7792_lociStitched	1	1012	1187.3184	12.6375	Fbrsl1		Fbrsl1	1099	0	Cdk9
chr6	60592089	60597889	2_OSN_8308_lociStitched	2	1415	1205.82	31.32			Snca	1100	0	Cdk9
chr4	133215542	133216456	1_OSN_7254_lociStitched	1	915	1172.4792	0		Zdhhc18,Pigv	Pigv	1101	0	Cdk9
chr13	63373285	63375520	2_OSN_2852_lociStitched	2	1955	2093.0775	921.714	2010111I01Rik	Mir23b,Mir27b,Mir24-1	Mir23b	1102	0	Cdk9
chr5	108505493	108506760	1_OSN_7778_lociStitched	1	1268	1333.2641	162.0493	Mtf2		Mtf2	1103	0	Cdk9
chr12	66211916	66216292	2_OSN_2324_lociStitched	2	1029	1301.4224	130.4048	Fancm	Fkbp3	Fancm	1104	0	Cdk9
chr4	109984373	109985506	1_OSN_7107_lociStitched	1	1134	1355.1813	184.3391	Elavl4	Elavl4	Elavl4	1105	0	Cdk9
chr5	122724474	122725358	1_OSN_7883_lociStitched	1	885	1303.9884	133.484		Tctn1,Pptc7	Pptc7	1106	0	Cdk9
chr8	77537693	77540428	2_OSN_9535_lociStitched	2	1284	1656.5895	486.283	Hmgxb4	Tom1	Tom1	1107	0	Cdk9
chr12	107377959	107378570	1_OSN_2515_lociStitched	1	612	1326.8476	156.8437			Vrk1	1108	0	Cdk9
chr2	40766249	40766998	1_OSN_5575_lociStitched	1	750	1169.189	0	Lrp1b		Lrp1b	1109	0	Cdk9
chr5	36112819	36114336	1_OSN_7532_lociStitched	1	1518	2004.2604	835.2602	Ablim2	Ablim2,Sh3tc1	Ablim2	1110	0	Cdk9
chr18	38304304	38309020	2_OSN_4871_lociStitched	2	1752	3001.2624	1833.1092			Pcdh1	1111	0	Cdk9
chr5	108479348	108481785	2_OSN_7777_lociStitched	2	1552	1396.6447	228.5906		Mtf2	Mtf2	1112	0	Cdk9
chr13	114816472	114817494	1_OSN_3073_lociStitched	1	1023	1202.0764	34.6458	Arl15		Arl15	1113	0	Cdk9
chr15	79764871	79765650	1_OSN_3817_lociStitched	1	780	1166.7862	0		D730005E14Rik,Cbx7,Apobec3	Cbx7	1114	0	Cdk9
chr9	94561967	94575619	2_OSN_10189_lociStitched	2	1389	2075.104	909.2232	Slc9a9		Slc9a9	1115	0	Cdk9
chr14	99723756	99724385	1_OSN_3450_lociStitched	1	630	1295.8029	130.203		Klf5	Klf5	1116	0	Cdk9
chr6	72703827	72708966	2_OSN_8354_lociStitched	2	1041	1821.7755	656.7642	Tcf7l1	Tcf7l1	Tcf7l1	1117	0	Cdk9
chr4	84172920	84174819	2_OSN_7019_lociStitched	2	1455	1164.6567	0	Bnc2		Bnc2	1118	0	Cdk9
chr3	9098418	9102041	2_OSN_6234_lociStitched	2	1386	1305.7292	141.297			Tpd52	1119	0	Cdk9
chr14	99908819	99910125	1_OSN_3455_lociStitched	1	1307	1163.9072	0			Klf5	1120	0	Cdk9
chr7	19332765	19340777	2_OSN_8769_lociStitched	2	702	1448.5696	285.2272		Psg22,Sycp1-ps1,Psg19	Psg22	1121	0	Cdk9
chr15	100912385	100913104	1_OSN_3904_lociStitched	1	720	1576.4794	414.5035		Ankrd33,Acvrl1	Ankrd33	1122	0	Cdk9
chr2	38524214	38524974	1_OSN_5572_lociStitched	1	761	1450.764	290.32		Psmb7,Nr5a1	Psmb7	1123	0	Cdk9
chr8	48424007	48424844	1_OSN_9457_lociStitched	1	838	1444.7457	284.58	Stox2	Stox2	Stox2	1124	0	Cdk9
chr12	78065948	78066766	1_OSN_2381_lociStitched	1	819	1390.6818	230.7578		Max	Max	1125	0	Cdk9
chr2	142943010	142951107	2_OSN_5951_lociStitched	2	1468	1343.2923	183.8019		Otor	Otor	1126	0	Cdk9
chr6	149077516	149080209	2_OSN_8736_lociStitched	2	1778	1752.8737	594.3451		4833442J19Rik,Dennd5b	4833442J19Rik	1127	0	Cdk9
chr2	75711797	75712535	1_OSN_5713_lociStitched	1	739	1629.873	471.3606	Agps		Agps	1128	0	Cdk9
chr13	99746785	99747914	1_OSN_2993_lociStitched	1	1130	1157.9024	0		1700024P04Rik	1700024P04Rik	1129	0	Cdk9
chr11	7431700	7435339	3_OSN_1473_lociStitched	3	2039	1380.6366	224.5263			Igfbp3	1130	0	Cdk9
chr3	22054960	22055937	1_OSN_6292_lociStitched	1	978	1339.467	185.63	Tbl1xr1		Tbl1xr1	1131	0	Cdk9
chr14	35172860	35173552	1_OSN_3213_lociStitched	1	693	1420.4684	267.804		Gm3219,Mmrn2,2200001I15Rik,Glud1,Fam35a,Sncg	2200001I15Rik	1132	0	Cdk9
chr11	94024080	94025105	1_OSN_1916_lociStitched	1	1026	1692.5825	540.2775		Tob1	Tob1	1133	0	Cdk9
chr11	4145800	4147726	2_OSN_1443_lociStitched	2	1290	1429.6698	277.9218		Gatsl3,Lif,Osm	Osm	1134	0	Cdk9
chr17	29161503	29162528	1_OSN_4390_lociStitched	1	1026	1158.455	7.175		Srsf3,Stk38	Srsf3	1135	0	Cdk9
chr1	184111825	184121637	2_OSN_749_lociStitched	2	854	1769.1036	620.1184		Vmn1r1	Vmn1r1	1136	0	Cdk9
chr3	33906429	33907121	1_OSN_6345_lociStitched	1	693	1148.8584	0		Fxr1	Fxr1	1137	0	Cdk9
chr3	97340867	97344658	2_OSN_6537_lociStitched	2	1058	1148.673	0			Chd1l	1138	0	Cdk9
chr17	37164255	37165122	1_OSN_4458_lociStitched	1	868	1148.1681	0		H2-M5,Zfp57,2410137M14Rik,Mog,Gabbr1	Mog	1139	0	Cdk9
chr5	102484082	102485083	1_OSN_7753_lociStitched	1	1002	1206.4052	58.7587	Wdfy3		Wdfy3	1140	0	Cdk9
chr7	87924028	87924600	1_OSN_8979_lociStitched	1	573	1285.6844	138.996	Iqgap1		Iqgap1	1141	0	Cdk9
chr18	30280875	30282018	1_OSN_4815_lociStitched	1	1144	1213.6374	68.6943			Pik3c3	1142	0	Cdk9
chr9	54703743	54705821	2_OSN_10007_lociStitched	2	1917	1356.1028	212.5794		Ireb2	Ireb2	1143	0	Cdk9
chr7	104577904	104580716	2_OSN_9042_lociStitched	2	1425	1418.0916	275.576		Ndufc2,Thrsp,Kctd14,Ints4	Thrsp	1144	0	Cdk9
chr6	5069086	5069827	1_OSN_8091_lociStitched	1	742	1457.9175	315.5919	Ppp1r9a		Pon1	1145	0	Cdk9
chr6	122316022	122317010	1_OSN_8573_lociStitched	1	989	1528.0408	385.9128		Phc1	Phc1	1146	0	Cdk9
chr13	98087481	98090981	2_OSN_2973_lociStitched	2	1475	1865.85	724.15			Enc1	1147	0	Cdk9
chr13	34918931	34923093	2_OSN_2684_lociStitched	2	1277	1880.8078	739.5874		Prpf4b	Prpf4b	1148	0	Cdk9
chr6	39350125	39350958	1_OSN_8227_lociStitched	1	834	1190.6069	49.98	Mkrn1	Rab19,Slc37a3	Rab19	1149	0	Cdk9
chr2	152552277	152553241	1_OSN_6000_lociStitched	1	965	1320.3908	179.8824		Cox4i2,Id1,Mcts2	Id1	1150	0	Cdk9
chrX	98591551	98592549	1_OSN_10516_lociStitched	1	999	1302.4898	162.0752		Zmym3,Nono,Gjb1	Gjb1	1151	0	Cdk9
chr6	134754562	134755587	1_OSN_8643_lociStitched	1	1026	1139.39	0		Crebl2,Dusp16	Dusp16	1152	0	Cdk9
chr8	123056306	123057280	1_OSN_9743_lociStitched	1	975	1418.0466	279.3432	Gse1	Gse1	Gse1	1153	0	Cdk9
chr1	178564236	178575070	2_OSN_710_lociStitched	2	1683	1682.5202	543.8668			Mir350	1154	0	Cdk9
chr3	28740949	28741794	1_OSN_6319_lociStitched	1	846	1186.042	47.827		Rpl22l1,Gm1527	Rpl22l1	1155	0	Cdk9
chr4	125162766	125166613	2_OSN_7192_lociStitched	2	1113	1760.7719	623.5987		Ftl2,Grik3	Grik3	1156	0	Cdk9
chr13	47950509	47951781	1_OSN_2766_lociStitched	1	1273	1296.4224	159.8904			Id4	1157	0	Cdk9
chr7	137743793	137744554	1_OSN_9187_lociStitched	1	762	1136.2491	0	Tacc2		Tacc2	1158	0	Cdk9
chr3	87777956	87778942	1_OSN_6501_lociStitched	1	987	1548.4144	412.2466	Nes	Crabp2,BC023814,Bcan,Isg20l2	Nes	1159	0	Cdk9
chr1	188742217	188753500	3_OSN_769_lociStitched	3	1843	1874.1063	739.0365		D1Pas1	D1Pas1	1160	0	Cdk9
chr2	5398371	5405717	2_OSN_5391_lociStitched	2	1178	1630.812	496.5896	Camk1d		Camk1d	1161	0	Cdk9
chr8	3546368	3552822	2_OSN_9284_lociStitched	2	1314	1310.8074	178.7758		C330021F23Rik,Mcoln1,2310057J16Rik,Pnpla6	C330021F23Rik	1162	0	Cdk9
chr3	122136782	122137600	1_OSN_6626_lociStitched	1	819	1131.8666	0	Bcar3		Bcar3	1163	0	Cdk9
chr11	11781313	11782478	1_OSN_1493_lociStitched	1	1166	1130.749	0	Ddc		Ddc	1164	0	Cdk9
chr7	30728982	30729799	1_OSN_8808_lociStitched	1	818	1348.6219	220.0181	Zfp74	Zfp568,Zfp27	Zfp74	1165	0	Cdk9
chr7	123009293	123012347	2_OSN_9116_lociStitched	2	1750	1318.1064	189.6534	Sox6		Sox6	1166	0	Cdk9
chr11	114552785	114554586	2_OSN_2062_lociStitched	2	1399	1594.0651	467.7197	Ttyh2	Rpl38,Dnaic2	Ttyh2	1167	0	Cdk9
chr16	42305576	42306663	1_OSN_4113_lociStitched	1	1088	1568.7584	445.2352	Gap43		Gap43	1168	0	Cdk9
chr3	51394181	51403410	2_OSN_6393_lociStitched	2	1256	1720.2856	597.1163		Setd7,5031434O11Rik	Setd7	1169	0	Cdk9
chr19	32269029	32270038	1_OSN_5230_lociStitched	1	1010	1454.3726	332.0619	Sgms1		Sgms1	1170	0	Cdk9
chr4	82047159	82047945	1_OSN_7002_lociStitched	1	787	1333.2132	211.1982	Nfib		Nfib	1171	0	Cdk9
chr11	116861171	116863727	2_OSN_2076_lociStitched	2	1534	2053.4904	932.1732			2810008D09Rik	1172	0	Cdk9
chrX	90909066	90918687	2_OSN_10497_lociStitched	2	1567	1457.5815	336.735	Pcyt1b	Pcyt1b,Gm6985,Pola1	Pcyt1b	1173	0	Cdk9
chr9	99052984	99054712	2_OSN_10203_lociStitched	2	1278	1520.9856	400.7232		Pik3cb	Pik3cb	1174	0	Cdk9
chr10	92826692	92827752	1_OSN_1295_lociStitched	1	1061	1262.354	143.418			Elk3	1175	0	Cdk9
chr6	29789349	29801160	2_OSN_8162_lociStitched	2	1049	1568.5008	449.9991	Ahcyl2	Ahcyl2	Ahcyl2	1176	0	Cdk9
chr17	87061469	87067900	2_OSN_4679_lociStitched	2	1496	1720.2925	601.9416			Epas1	1177	0	Cdk9
chr19	20998099	20999294	1_OSN_5156_lociStitched	1	1196	1190.8175	74.2095	Tmc1		Tmc1	1178	0	Cdk9
chr7	151288401	151293216	2_OSN_9266_lociStitched	2	1908	1717.5105	600.912			Shank2	1179	0	Cdk9
chr2	109776238	109784063	3_OSN_5823_lociStitched	3	2851	1935.1225	820.06	Lgr4	Gm13939,Lin7c	Lgr4	1180	0	Cdk9
chr5	117846524	117847198	1_OSN_7847_lociStitched	1	675	1286.5312	173.892		Ksr2,Rfc5,Wsb2	Rfc5	1181	0	Cdk9
chr4	33990804	33996325	2_OSN_6848_lociStitched	2	1568	1205.7864	93.3049		Cnr1	Cnr1	1182	0	Cdk9
chr8	94445883	94453114	2_OSN_9623_lociStitched	2	1257	2279.2112	1169.9758			Irx3	1183	0	Cdk9
chr11	114432664	114433454	1_OSN_2059_lociStitched	1	791	1218.496	109.336			Rpl38	1184	0	Cdk9
chr11	117462204	117463098	1_OSN_2087_lociStitched	1	895	1429.3272	321.1248		2900041M22Rik	2900041M22Rik	1185	0	Cdk9
chr4	13730921	13733894	2_OSN_6799_lociStitched	2	1513	1681.5288	574.0863	Runx1t1		Runx1t1	1186	0	Cdk9
chr10	117389512	117390876	1_OSN_1385_lociStitched	1	1365	1575.2836	469.0796			Rap1b	1187	0	Cdk9
chr4	148112483	148113665	1_OSN_7352_lociStitched	1	1183	1666.2654	560.6226			Casz1	1188	0	Cdk9
chr8	112397963	112409627	2_OSN_9691_lociStitched	2	1261	1581.6384	478.224	Phlpp2	Snord71	Phlpp2	1189	0	Cdk9
chr4	132596223	132597165	1_OSN_7249_lociStitched	1	943	2033.8722	931.638	Ahdc1		Ahdc1	1190	0	Cdk9
chr2	174737637	174743335	3_OSN_6184_lociStitched	3	1816	1446.7222	344.729			LOC664987	1191	0	Cdk9
chr5	102142012	102142978	1_OSN_7748_lociStitched	1	967	1264.2042	162.8676		Nkx6-1	Nkx6-1	1192	0	Cdk9
chr14	68554515	68560104	2_OSN_3354_lociStitched	2	1342	1360.3626	259.3296		Dock5	Dock5	1193	0	Cdk9
chr14	106319658	106320994	1_OSN_3485_lociStitched	1	1337	1100.196	0		Spry2	Spry2	1194	0	Cdk9
chr1	154762609	154765219	2_OSN_609_lociStitched	2	1445	2337.516	1237.662		Smg7,Nmnat2	Smg7	1195	0	Cdk9
chr4	45534198	45540095	2_OSN_6892_lociStitched	2	1037	2186.6076	1087.4068	Shb		Shb	1196	0	Cdk9
chr2	29675439	29676619	1_OSN_5518_lociStitched	1	1181	1661.794	562.742		Cercam,Coq4,Slc27a4,Trub2,Urm1,Mir219-2	Urm1	1197	0	Cdk9
chr9	21591319	21592194	1_OSN_9849_lociStitched	1	876	1432.9875	334.5125	Kank2	Spc24,Gm6484	Kank2	1198	0	Cdk9
chr19	47524932	47525874	1_OSN_5323_lociStitched	1	943	1579.4514	481.1736	Sh3pxd2a		Sh3pxd2a	1199	0	Cdk9
chr16	36707729	36708660	1_OSN_4099_lociStitched	1	932	1636.9773	539.1421	Ildr1	Cd86	Ildr1	1200	0	Cdk9
chr9	118446461	118447564	1_OSN_10308_lociStitched	1	1104	1164.3268	66.5109	Golga4		Golga4	1201	0	Cdk9
chr10	19873349	19874004	1_OSN_907_lociStitched	1	656	1263.364	165.9115	Mtap7		Mtap7	1202	0	Cdk9
chr9	61515159	61516470	1_OSN_10061_lociStitched	1	1312	1388.0868	291.9597			Rplp1	1203	0	Cdk9
chr12	110767147	110768196	1_OSN_2528_lociStitched	1	1050	1094.6315	0		Meg3,Mir770,Mir673	Meg3	1204	0	Cdk9
chr2	4996660	4999692	2_OSN_5385_lociStitched	2	1829	1500.5368	406.5912		Optn	Optn	1205	0	Cdk9
chr11	88718915	88724318	2_OSN_1893_lociStitched	2	1349	1646.2941	552.7269	Akap1	Akap1	Akap1	1206	0	Cdk9
chr11	87840915	87842069	1_OSN_1877_lociStitched	1	1155	1693.3796	599.8492		Srsf1,Dynll2,Vezf1	Srsf1	1207	0	Cdk9
chr17	88744959	88746825	2_OSN_4694_lociStitched	2	1245	1320.0084	226.5324			Foxn2	1208	0	Cdk9
chr4	139962414	139963370	1_OSN_7306_lociStitched	1	957	1404.6508	312.612			Igsf21	1209	0	Cdk9
chr9	31903031	31903617	1_OSN_9890_lociStitched	1	587	1212.0824	121.4192		Arhgap32	Arhgap32	1210	0	Cdk9
chr11	95482496	95483627	1_OSN_1922_lociStitched	1	1132	1710.2982	620.4666		Ngfr,Phb	Ngfr	1211	0	Cdk9
chr12	86961855	86962511	1_OSN_2435_lociStitched	1	657	1378.9776	289.4928	Jdp2		Jdp2	1212	0	Cdk9
chr19	41010251	41011170	1_OSN_5271_lociStitched	1	920	1087.177	0	Blnk	Zfp518a	Zfp518a	1213	0	Cdk9
chr1	33551369	33561654	2_OSN_102_lociStitched	2	1213	1887.2975	800.173	Prim2		Prim2	1214	0	Cdk9
chr2	21314058	21315155	1_OSN_5469_lociStitched	1	1098	1105.776	20.2945	Gpr158		Gpr158	1215	0	Cdk9
chr6	128246190	128247053	1_OSN_8622_lociStitched	1	864	1180.2388	95.0163	Tead4		Tead4	1216	0	Cdk9
chr8	13985836	13986721	1_OSN_9327_lociStitched	1	886	1479.897	394.9755		2610019F03Rik	2610019F03Rik	1217	0	Cdk9
chr8	109487036	109487767	1_OSN_9673_lociStitched	1	732	1106.8071	22.0031	Sntb2		Sntb2	1218	0	Cdk9
chr10	27713908	27714862	1_OSN_956_lociStitched	1	955	1084.3164	0			Ptprk	1219	0	Cdk9
chr10	44259041	44265356	2_OSN_1043_lociStitched	2	1614	1084.2855	0			Prdm1	1220	0	Cdk9
chr6	4627241	4635502	2_OSN_8082_lociStitched	2	1629	1615.0255	531.1823	Sgce		Sgce	1221	0	Cdk9
chr2	20644129	20644917	1_OSN_5466_lociStitched	1	789	1088.9372	5.516	Etl4		Etl4	1222	0	Cdk9
chr6	50066065	50074818	2_OSN_8258_lociStitched	2	1697	1082.7461	0	Mpp6		Mpp6	1223	0	Cdk9
chr1	21245995	21247131	1_OSN_86_lociStitched	1	1137	1295.7216	213.1136	Gsta3	Gm4956,Tmem14a	Gsta3	1224	0	Cdk9
chr9	45310148	45310816	1_OSN_9950_lociStitched	1	669	1137.604	55.5108	Dscaml1		Dscaml1	1225	0	Cdk9
chr17	27178022	27178616	1_OSN_4374_lociStitched	1	595	1578.3768	496.584		Itpr3,Ggnbp1,Bak1	Ggnbp1	1226	0	Cdk9
chr11	51451223	51451993	1_OSN_1664_lociStitched	1	771	1390.466	309.309		Nhp2,D930048N14Rik,Rmnd5b,Hnrnpab,N4bp3	Rmnd5b	1227	0	Cdk9
chr17	91024056	91031203	2_OSN_4705_lociStitched	2	1440	1267.1631	186.5367	Nrxn1		Nrxn1	1228	0	Cdk9
chr1	98771158	98773296	2_OSN_414_lociStitched	2	1358	1080.1176	0		Slco4c1	Slco4c1	1229	0	Cdk9
chr4	55053254	55063592	2_OSN_6929_lociStitched	2	1928	2883.2682	1803.981	Zfp462		Zfp462	1230	0	Cdk9
chr7	109349016	109349968	1_OSN_9067_lociStitched	1	953	1078.0448	0	Nup98	Rhog,Pgap2	Nup98	1231	0	Cdk9
chr6	76924279	76934793	2_OSN_8365_lociStitched	2	1184	1195.4418	117.7568	Ctnna2		Lrrtm1	1232	0	Cdk9
chr11	108961868	108971795	2_OSN_2026_lociStitched	2	1412	1542.6558	466.569		E030025P04Rik	E030025P04Rik	1233	0	Cdk9
chr7	26048760	26049461	1_OSN_8786_lociStitched	1	702	1222.1234	146.0884		Erf,Dedd2,Tmem145,Zfp526,Gsk3a,Prr19,Cic,Pafah1b3	Erf	1234	0	Cdk9
chr13	74536336	74537405	1_OSN_2897_lociStitched	1	1070	1076.1623	0.5345		Ccdc127,Sdha,Lrrc14b,Zfp72	Zfp72	1235	0	Cdk9
chr11	26003517	26004446	1_OSN_1566_lociStitched	1	930	1074.6672	0	5730522E02Rik		5730522E02Rik	1236	0	Cdk9
chr8	117210079	117213026	2_OSN_9712_lociStitched	2	1360	1238.0347	163.5585	Wwox		Wwox	1237	0	Cdk9
chr11	49619440	49620311	1_OSN_1658_lociStitched	1	872	1415.7234	341.432	Gfpt2	Mapk9	Gfpt2	1238	0	Cdk9
chr9	61069962	61070857	1_OSN_10050_lociStitched	1	896	1193.3035	121.362			Tle3	1239	0	Cdk9
chrX	20450222	20452884	2_OSN_10383_lociStitched	2	1123	1070.124	0	Syn1,Timp1	Araf,Timp1	Timp1	1240	0	Cdk9
chr18	12397312	12398585	2_OSN_4748_lociStitched	2	1093	1151.6831	81.8539		Npc1	Npc1	1241	0	Cdk9
chr7	52484606	52485538	1_OSN_8865_lociStitched	1	933	1802.6744	733.3908	Tead2	Cd37,Dkkl1,Ccdc155,Gm581,Pth2	Cd37	1242	0	Cdk9
chr4	5575140	5577164	2_OSN_6757_lociStitched	2	1433	1173.92	105.4504	Fam110b		Fam110b	1243	0	Cdk9
chr11	107274396	107275072	1_OSN_2013_lociStitched	1	677	1277.2344	210.912	Pitpnc1		Pitpnc1	1244	0	Cdk9
chr2	25910604	25911531	1_OSN_5481_lociStitched	1	928	1710.5004	645.192	Nacc2	Ubac1	Ubac1	1245	0	Cdk9
chr6	72744613	72745613	1_OSN_8357_lociStitched	1	1001	1128.1	63.7		Tcf7l1	Tcf7l1	1246	0	Cdk9
chr6	98957662	98964115	2_OSN_8483_lociStitched	2	868	1860.3999	796.3002	Foxp1		Foxp1	1247	0	Cdk9
chr18	30668369	30679447	2_OSN_4818_lociStitched	2	1623	1627.3582	563.8702			Pik3c3	1248	0	Cdk9
chr11	5842858	5843500	1_OSN_1462_lociStitched	1	643	1166.7708	103.8114	Gck	Ykt6,Myl7	Gck	1249	0	Cdk9
chr9	75223996	75225060	1_OSN_10139_lociStitched	1	1065	1216.3648	153.5352		Bcl2l10,Mapk6	Bcl2l10	1250	0	Cdk9
chr2	20470451	20471310	1_OSN_5456_lociStitched	1	860	1222.357	160.7189	Etl4		Etl4	1251	0	Cdk9
chr5	75933633	75934971	1_OSN_7660_lociStitched	1	1339	1448.1174	386.682		Kit	Kit	1252	0	Cdk9
chr1	59543982	59544804	1_OSN_217_lociStitched	1	823	1188.201	126.9168		Fzd7,Gm973	Fzd7	1253	0	Cdk9
chr9	61208965	61209654	1_OSN_10055_lociStitched	1	690	1294.3554	234.5356		Tle3	Tle3	1254	0	Cdk9
chr1	193484623	193486128	2_OSN_798_lociStitched	2	1488	1317.3265	257.957			Lpgat1	1255	0	Cdk9
chr6	4929900	4930613	1_OSN_8087_lociStitched	1	714	1199.8364	140.6036	Ppp1r9a		Ppp1r9a	1256	0	Cdk9
chr14	27879245	27881714	2_OSN_3176_lociStitched	2	1552	2125.5621	1066.3611	Il17rd		Il17rd	1257	0	Cdk9
chr4	116842329	116843243	1_OSN_7126_lociStitched	1	915	1338.553	282.3346	Kif2c	Rps8,Snord55,Tctex1d4,Btbd19,Snord38a,Plk3	Kif2c	1258	0	Cdk9
chr6	115633121	115635841	2_OSN_8546_lociStitched	2	1096	1595.28	539.376		Raf1,Tmem40	Raf1	1259	0	Cdk9
chr11	30076998	30077819	1_OSN_1581_lociStitched	1	822	1174.851	119.7839	Spnb2		Spnb2	1260	0	Cdk9
chr10	21465547	21466588	1_OSN_922_lociStitched	1	1042	1168.6266	114.8223			Sgk1	1261	0	Cdk9
chr9	120641703	120642568	1_OSN_10322_lociStitched	1	866	1435.9865	383.714			Rpl14	1262	0	Cdk9
chr1	89209628	89210875	1_OSN_367_lociStitched	1	1248	1298.6258	246.4072		Gigyf2,Efhd1	Gigyf2	1263	0	Cdk9
chr1	166307059	166307746	1_OSN_665_lociStitched	1	688	1070.6895	20.3352	Nme7		Nme7	1264	0	Cdk9
chr17	27739724	27740516	1_OSN_4382_lociStitched	1	793	1170.2592	120.8592	Nudt3	AI413582,Rps10,Hmga1,Hmga1-rs1	Nudt3	1265	0	Cdk9
chr9	70067253	70071655	2_OSN_10104_lociStitched	2	1158	1730.8664	682.7502	Myo1e		Myo1e	1266	0	Cdk9
chr16	33178393	33179116	1_OSN_4068_lociStitched	1	724	1047.5547	0		Osbpl11	Osbpl11	1267	0	Cdk9
chr13	55348387	55349326	1_OSN_2813_lociStitched	1	940	1047.5484	0	Nsd1		Nsd1	1268	0	Cdk9
chr17	29193407	29194392	1_OSN_4391_lociStitched	1	986	1604.565	558.3965		Srsf3,Cdkn1a,LOC100499420,Stk38	LOC100499420	1269	0	Cdk9
chr12	42112966	42114572	2_OSN_2247_lociStitched	2	1412	1059.6388	13.8116	Immp2l		Lrrn3	1270	0	Cdk9
chr19	38138264	38139095	1_OSN_5261_lociStitched	1	832	1043.9022	0	Cep55	Gpr120,Myof	Cep55	1271	0	Cdk9
chr15	41713795	41714584	1_OSN_3686_lociStitched	1	790	1043.847	0		Abra	Abra	1272	0	Cdk9
chr4	82076499	82083107	2_OSN_7003_lociStitched	2	1596	1550.8976	507.4944	Nfib		Nfib	1273	0	Cdk9
chr16	4013960	4031967	3_OSN_3916_lociStitched	3	2060	2580.4031	1537.7978		Dnase1,Nlrc3,Trap1,Btbd12	Dnase1	1274	0	Cdk9
chr9	54650546	54651385	1_OSN_10005_lociStitched	1	840	1100.768	58.2266		Crabp1	Crabp1	1275	0	Cdk9
chr1	165948234	165950377	2_OSN_663_lociStitched	2	1250	1146.9336	105.007		Sele,BC055324,Sell,2810422O20Rik	2810422O20Rik	1276	0	Cdk9
chr19	57440147	57441699	1_OSN_5361_lociStitched	1	1553	1283.6592	242.5776	Fam160b1		Fam160b1	1277	0	Cdk9
chr8	26655109	26655938	1_OSN_9368_lociStitched	1	830	1131.3363	90.6097	Fgfr1		Fgfr1	1278	0	Cdk9
chr3	153338537	153339347	1_OSN_6736_lociStitched	1	811	1199.853	159.327	St6galnac3		St6galnac3	1279	0	Cdk9
chr1	59529060	59530548	1_OSN_216_lociStitched	1	1489	1116	76.9296		Fzd7,Gm973	Fzd7	1280	0	Cdk9
chr10	5852913	5853915	1_OSN_827_lociStitched	1	1003	1038.3726	0		Gm221	Gm221	1281	0	Cdk9
chr11	9882957	9895177	2_OSN_1488_lociStitched	2	973	1391.858	354.38			Abca13	1282	0	Cdk9
chr5	72855814	72856905	1_OSN_7638_lociStitched	1	1092	1037.3228	0	Corin		Corin	1283	0	Cdk9
chr5	66115683	66116416	1_OSN_7614_lociStitched	1	734	1037.2683	0		N4bp2,Pds5a	Pds5a	1284	0	Cdk9
chr11	88006524	88016104	2_OSN_1880_lociStitched	2	1196	2577.978	1541.422	Cuedc1	Mrps23	Mrps23	1285	0	Cdk9
chr3	141257911	141266307	2_OSN_6702_lociStitched	2	1114	1051.1792	15.1128	Unc5c		Unc5c	1286	0	Cdk9
chr17	47876080	47877026	1_OSN_4501_lociStitched	1	947	1234.53	198.5654	Tcfeb	Tcfeb,Pgc,Frs3	Tcfeb	1287	0	Cdk9
chr12	8947875	8949112	1_OSN_2134_lociStitched	1	1238	1067.6547	31.9146		Laptm4a,Matn3,Wdr35	Matn3	1288	0	Cdk9
chr11	95841647	95842789	1_OSN_1926_lociStitched	1	1143	1537.9314	502.9368	Igf2bp1	Gip	Igf2bp1	1289	0	Cdk9
chr4	45783535	45784828	1_OSN_6897_lociStitched	1	1294	1424.2395	391.3911		Aldh1b1	Aldh1b1	1290	0	Cdk9
chr18	35915171	35917877	2_OSN_4855_lociStitched	2	1377	1888.788	856.1784		Ube2d2,Tmem173,Ecscr,1700066B19Rik	Ube2d2	1291	0	Cdk9
chr3	41299611	41300448	1_OSN_6381_lociStitched	1	838	1032.3558	0			Phf17	1292	0	Cdk9
chr2	59980883	59983537	2_OSN_5629_lociStitched	2	1531	1114.68	83.0702		Baz2b	Baz2b	1293	0	Cdk9
chr16	31890807	31891593	1_OSN_4060_lociStitched	1	787	1348.0686	316.6794	Mfi2	Pigz	Mfi2	1294	0	Cdk9
chr4	57703465	57704281	1_OSN_6947_lociStitched	1	817	1359.5376	328.1952	Palm2		Palm2	1295	0	Cdk9
chr1	136467039	136467815	1_OSN_538_lociStitched	1	777	1105.5672	76.9016	Kdm5b	4931440L10Rik	Kdm5b	1296	0	Cdk9
chr3	101993816	101995088	2_OSN_6557_lociStitched	2	1207	1269.456	241.1712	Vangl1		Vangl1	1297	0	Cdk9
chr4	155562905	155563924	1_OSN_7395_lociStitched	1	1020	1363.7277	335.6586		AW011738,2310042D19Rik,Klhl17,Plekhn1,Agrn,Isg15	Agrn	1298	0	Cdk9
chr19	32315010	32315568	1_OSN_5232_lociStitched	1	559	1103.8914	75.8322	Sgms1	Sgms1	Sgms1	1299	0	Cdk9
chr2	69374004	69382605	2_OSN_5669_lociStitched	2	1226	1463.8902	436.0707	Lrp2		Lrp2	1300	0	Cdk9
chr4	82180557	82189832	2_OSN_7009_lociStitched	2	1104	2753.7475	1726.0775		Nfib	Nfib	1301	0	Cdk9
chr11	99002752	99003400	1_OSN_1960_lociStitched	1	649	1338.0552	310.9104		Ccr7	Ccr7	1302	0	Cdk9
chr9	113366862	113369394	1_OSN_10276_lociStitched	1	2533	1555.1544	528.1752			Pdcd6ip	1303	0	Cdk9
chr10	92704806	92705561	1_OSN_1294_lociStitched	1	756	1026.649	0			Elk3	1304	0	Cdk9
chr17	57008637	57009589	1_OSN_4539_lociStitched	1	953	1026.3512	0	Acsbg2	1700061G19Rik,Rfx2	Acsbg2	1305	0	Cdk9
chr6	96995841	96998757	2_OSN_8463_lociStitched	2	1571	1621.5876	596.0304	Fam19a4		Fam19a4	1306	0	Cdk9
chr3	18523768	18524685	1_OSN_6271_lociStitched	1	918	1053.7247	28.6104			Cyp7b1	1307	0	Cdk9
chr4	137025750	137026764	1_OSN_7276_lociStitched	1	1015	1397.4948	374.8758	Hspg2	1700013G24Rik,Cela3b	Hspg2	1308	0	Cdk9
chr12	112908378	112914863	2_OSN_2546_lociStitched	2	1347	2872.855	1852.116	Ckb	2810002N01Rik,Bag5,Trmt61a	Ckb	1309	0	Cdk9
chr5	89108097	89114909	2_OSN_7696_lociStitched	2	1434	1660.0844	639.6468		Grsf1,Mobkl1a	Grsf1	1310	0	Cdk9
chr2	166884075	166885098	OSN_6112	1	1024	1020.3402	0	Znfx1	Ddx27,Snord12,1500012F01Rik	1500012F01Rik	1311	0	Cdk9
chr13	20692024	20692770	1_OSN_2630_lociStitched	1	747	1163.5362	144.5002	Elmo1		Elmo1	1312	0	Cdk9
chr12	81217459	81218304	1_OSN_2397_lociStitched	1	846	1308.905	290.342		Zfp36l1,2310015A10Rik	Zfp36l1	1313	0	Cdk9
chr14	30763253	30764714	1_OSN_3196_lociStitched	1	1462	1018.317	0		Selk,Actr8	Selk	1314	0	Cdk9
chr8	87438974	87439767	1_OSN_9582_lociStitched	1	794	1022.4942	4.3615	Mast1	Klf1,Syce2,Rtbdn,Dnase2a,Gcdh	Dnase2a	1315	0	Cdk9
chr14	56170013	56170832	1_OSN_3284_lociStitched	1	820	1017.2799	0		Nrl,Psme1,Dcaf11,Pck2,Cpne6,Psme2,Fam158a,Rnf31,Fitm1	Dcaf11	1316	0	Cdk9
chr7	29363488	29364974	2_OSN_8801_lociStitched	2	1367	1776.2158	759.1974	Pak4	Nccrp1,Sycn	Pak4	1317	0	Cdk9
chr9	9268906	9269812	1_OSN_9801_lociStitched	1	907	1172.0922	155.4696		Arhgap42	Arhgap42	1318	0	Cdk9
chr11	22507513	22508107	1_OSN_1546_lociStitched	1	595	1086.3072	71.9334			Tmem17	1319	0	Cdk9
chr5	64486701	64494650	2_OSN_7596_lociStitched	2	1618	1860.066	845.7736	Pgm1		Pgm1	1320	0	Cdk9
chr10	117242805	117243714	1_OSN_1382_lociStitched	1	910	1160.7021	146.4399		Nup107,Rap1b	Nup107	1321	0	Cdk9
chr6	51956055	51956908	1_OSN_8269_lociStitched	1	854	1410.009	396.9009	Skap2		Skap2	1322	0	Cdk9
chr7	104951549	104953661	2_OSN_9050_lociStitched	2	1407	1408.9152	396.4224		Pak1	Pak1	1323	0	Cdk9
chr12	111925879	111926840	1_OSN_2540_lociStitched	1	962	1178.2821	166.4452		1700001K19Rik,Wdr20a,Hsp90aa1	1700001K19Rik	1324	0	Cdk9
chr6	85236141	85237114	1_OSN_8405_lociStitched	1	974	1381.7573	370.5184	Sfxn5	Mir705	Sfxn5	1325	0	Cdk9
chr15	6613763	6614774	1_OSN_3556_lociStitched	1	1012	1019.4924	8.2902		Rictor	Rictor	1326	0	Cdk9
chr17	86535700	86548495	2_OSN_4677_lociStitched	2	1290	3146.2905	2135.4855	Srbd1	Prkce	Srbd1	1327	0	Cdk9
chr7	152359037	152359612	1_OSN_9278_lociStitched	1	576	1234.0075	223.33		1810010D01Rik	1810010D01Rik	1328	0	Cdk9
chr10	18927473	18928541	1_OSN_900_lociStitched	1	1069	1222.0056	211.998			Olig3	1329	0	Cdk9
chr17	33736673	33737464	1_OSN_4432_lociStitched	1	792	1195.6756	186.2014	Myo1f	Zfp414,Pram1	Zfp414	1330	0	Cdk9
chr18	20899101	20900111	1_OSN_4778_lociStitched	1	1011	1158.47	150.288	B4galt6		B4galt6	1331	0	Cdk9
chr1	34063557	34064527	1_OSN_105_lociStitched	1	971	1330.549	323.01		Dst	Dst	1332	0	Cdk9
chr7	79458577	79471594	2_OSN_8937_lociStitched	2	1544	1921.3092	916.3968		Mctp2	Mctp2	1333	0	Cdk9
chr12	21468349	21469263	1_OSN_2178_lociStitched	1	915	1109.4132	104.9272		Ywhaq	Ywhaq	1334	0	Cdk9
chr19	24566008	24567633	1_OSN_5187_lociStitched	1	1626	1107.1125	102.7	Pip5k1b	Fam122a	Fam122a	1335	0	Cdk9
chr1	13122020	13122691	1_OSN_60_lociStitched	1	672	1003.0108	0		Prdm14	Prdm14	1336	0	Cdk9
chr10	86906480	86911122	2_OSN_1266_lociStitched	2	1882	1515.1488	512.941		Ascl1	Ascl1	1337	0	Cdk9
chr9	41908484	41909372	1_OSN_9925_lociStitched	1	889	1019.6016	17.5824	Sorl1		Sorl1	1338	0	Cdk9
chr2	156516280	156517105	1_OSN_6030_lociStitched	1	826	1276.44	275.22	Dlgap4	Dlgap4	Dlgap4	1339	0	Cdk9
chr3	53397546	53402992	2_OSN_6402_lociStitched	2	1477	1327.1902	326.76	Frem2		Frem2	1340	0	Cdk9
chr11	88793031	88793501	1_OSN_1894_lociStitched	1	471	1067.417	67.022	Scpep1	Coil,2210409E12Rik,Gm15698	Scpep1	1341	0	Cdk9
chr11	88882173	88883890	2_OSN_1897_lociStitched	2	1602	1832.8975	834.1186		Coil,Trim25,Dgke,2210409E12Rik	Trim25	1342	0	Cdk9
chr7	141953433	141963716	2_OSN_9215_lociStitched	2	1793	2817.542	1819.0627	Dock1		Dock1	1343	0	Cdk9
chr2	167355489	167366175	2_OSN_6122_lociStitched	2	1227	2435.3394	1437.267	Snai1	Rnf114,Spata2	Snai1	1344	0	Cdk9
chr13	34378990	34380067	1_OSN_2682_lociStitched	1	1078	1484.4291	488.3118	Slc22a23		Slc22a23	1345	0	Cdk9
chr1	72260528	72261272	1_OSN_270_lociStitched	1	745	1312.3416	316.4232		Mreg	Mreg	1346	0	Cdk9
chr15	100304382	100305176	1_OSN_3902_lociStitched	1	795	1175.3582	179.6028	Letmd1	Csrnp2	Letmd1	1347	0	Cdk9
chr10	127531580	127532717	1_OSN_1426_lociStitched	1	1138	1276.7373	281.5212	Baz2a	Atp5b,Ptges3,Mir677	Baz2a	1348	0	Cdk9
chr9	106113285	106114150	1_OSN_10233_lociStitched	1	866	1399.57	404.5605	Twf2	Tlr9,Mirlet7g,Ppm1m,Wdr82,Alas1	Twf2	1349	0	Cdk9
chr2	30615391	30616290	1_OSN_5525_lociStitched	1	900	1669.8026	674.8793		Mettl11a,1700001O22Rik	1700001O22Rik	1350	0	Cdk9
chr18	34049974	34050773	1_OSN_4833_lociStitched	1	800	1201.2965	206.5415	Epb4.1l4a		Epb4.1l4a	1351	0	Cdk9
chr4	84854207	84855065	1_OSN_7025_lociStitched	1	859	1124.6664	130.1586	Sh3gl2		Sh3gl2	1352	0	Cdk9
chr4	120283417	120285528	2_OSN_7158_lociStitched	2	1346	994.4921	0		Gm8439,Ctps	Gm8439	1353	0	Cdk9
chr7	20513560	20514273	1_OSN_8777_lociStitched	1	714	1260.7266	266.7333		Ceacam20,Pvr,Ceacam19,2210010C17Rik	Pvr	1354	0	Cdk9
chr11	76100634	76101397	1_OSN_1787_lociStitched	1	764	1252.1593	258.1992	Nxn	Rnmtl1,Glod4	Rnmtl1	1355	0	Cdk9
chr5	115854131	115855000	1_OSN_7830_lociStitched	1	870	1388.7489	395.2212		Msi1	Msi1	1356	0	Cdk9
chr5	118830673	118831643	1_OSN_7850_lociStitched	1	971	993.377	0			2410131K14Rik	1357	0	Cdk9
chr4	132936336	132937524	1_OSN_7253_lociStitched	1	1189	1076.922	83.9916	Slc9a1	Wdtc1	Slc9a1	1358	0	Cdk9
chr6	34137211	34141909	2_OSN_8196_lociStitched	2	1667	1330.0038	337.3164		Slc35b4	Slc35b4	1359	0	Cdk9
chr7	26454027	26455292	1_OSN_8788_lociStitched	1	1266	1656.2645	663.619	Tmem91	B9d2,B3gnt8,Tgfb1,Ccdc97,Bckdha,Exosc5,Atp5sl	Tmem91	1360	0	Cdk9
chr13	44113894	44114700	1_OSN_2742_lociStitched	1	807	1268.4828	277.9894			Cd83	1361	0	Cdk9
chr17	10271367	10273031	2_OSN_4304_lociStitched	2	1049	1171.7888	182.3744			Qk	1362	0	Cdk9
chr10	83845684	83846432	1_OSN_1236_lociStitched	1	749	985.49	0	Nuak1		Nuak1	1363	0	Cdk9
chr2	146741754	146747414	2_OSN_5975_lociStitched	2	1591	1060.118	75.844	Plk1s1		Plk1s1	1364	0	Cdk9
chrX	96527408	96531799	2_OSN_10507_lociStitched	2	1250	1182.9354	199.7905			Gm14812	1365	0	Cdk9
chr1	75508284	75508949	2_OSN_297_lociStitched	2	615	988.456	5.5195		Inha,Obsl1,Stk11ip,Slc4a3,Tmem198,Chpf	Inha	1366	0	Cdk9
chr8	75860331	75861398	1_OSN_9531_lociStitched	1	1068	982.8137	0	Large		Large	1367	0	Cdk9
chr19	58645878	58647509	3_OSN_5365_lociStitched	3	1531	1001.9233	19.2458			1700011F14Rik	1368	0	Cdk9
chr4	141694191	141694863	1_OSN_7324_lociStitched	1	673	1180.2336	197.7696	9030409G11Rik		Tmem51	1369	0	Cdk9
chr6	29581542	29583386	2_OSN_8159_lociStitched	2	1766	1732.6224	751.9832		Tnpo3	Tnpo3	1370	0	Cdk9
chr12	80952599	80953440	1_OSN_2391_lociStitched	1	842	1180.9322	201.3354			Zfp36l1	1371	0	Cdk9
chr17	57024159	57025764	2_OSN_4540_lociStitched	2	1187	1438.401	459.1905	1700061G19Rik	Acsbg2,Mllt1	1700061G19Rik	1372	0	Cdk9
chr13	44477183	44486726	2_OSN_2747_lociStitched	2	881	1655.7105	676.5987			Jarid2	1373	0	Cdk9
chr10	59369980	59371002	1_OSN_1091_lociStitched	1	1023	1246.5334	268.0706		Dnajb12,Ddit4	Dnajb12	1374	0	Cdk9
chr1	136085572	136086282	1_OSN_534_lociStitched	1	711	1369.874	391.92	Chi3l1	Mybph,Adora1	Mybph	1375	0	Cdk9
chr5	65038454	65039558	1_OSN_7604_lociStitched	1	1105	1296.5376	319.3872			Klf3	1376	0	Cdk9
chr3	53453757	53454852	1_OSN_6404_lociStitched	1	1096	1158.291	181.551	Frem2		Frem2	1377	0	Cdk9
chr17	45766523	45767400	1_OSN_4486_lociStitched	1	878	1161.8496	185.6609	Capn11	Gm7325,Slc29a1	Gm7325	1378	0	Cdk9
chr13	113230066	113231347	1_OSN_3058_lociStitched	1	1282	1081.0359	105.4263		Il6st	Il6st	1379	0	Cdk9
chr16	33844072	33845061	1_OSN_4077_lociStitched	1	990	975.154	0	Itgb5	Muc13	Itgb5	1380	0	Cdk9
chr9	7633700	7634630	1_OSN_9792_lociStitched	1	931	974.826	0	Mmp20		Mmp20	1381	0	Cdk9
chr8	89411697	89412634	1_OSN_9591_lociStitched	1	938	1644.6224	670.1424		N4bp1	N4bp1	1382	0	Cdk9
chr5	64970809	64971754	1_OSN_7603_lociStitched	1	946	1171.233	196.938			Klf3	1383	0	Cdk9
chr7	6712435	6713468	1_OSN_8762_lociStitched	1	1034	1148.2828	174.1638	Usp29	Peg3	Usp29	1384	0	Cdk9
chr12	100580033	100582971	3_OSN_2471_lociStitched	3	2279	1722.2556	748.6024	Foxn3		Foxn3	1385	0	Cdk9
chr2	8419812	8420879	1_OSN_5405_lociStitched	1	1068	1069.0273	96.6702				1386	0	Cdk9
chr4	117285276	117286017	1_OSN_7135_lociStitched	1	742	1126.2459	154.9431	Eri3		Eri3	1387	0	Cdk9
chr2	157153889	157154878	1_OSN_6036_lociStitched	1	990	1135.4709	164.2729		Manbal,4922505G16Rik,Rpn2,Ghrh	Ghrh	1388	0	Cdk9
chr7	25972994	25973598	1_OSN_8784_lociStitched	1	605	1200.6916	229.8824		Dedd2,Zfp526,Gsk3a	Dedd2	1389	0	Cdk9
chr2	92264205	92265406	1_OSN_5763_lociStitched	1	1202	1299.8423	329.074	Cry2	Pex16,1700029I15Rik,Slc35c1,Mapk8ip1	Cry2	1390	0	Cdk9
chr5	119759884	119760647	1_OSN_7859_lociStitched	1	764	1205.4637	235.0803			Tbx3	1391	0	Cdk9
chr6	115677437	115678284	1_OSN_8548_lociStitched	1	848	1081.8731	113.1592		Tmem40,Cand2	Tmem40	1392	0	Cdk9
chr7	104902643	104906930	2_OSN_9049_lociStitched	2	1749	2278.1118	1309.6785		Aqp11	Aqp11	1393	0	Cdk9
chr4	5438580	5443156	2_OSN_6756_lociStitched	2	1306	967.824	0			Fam110b	1394	0	Cdk9
chr1	63184212	63185368	1_OSN_234_lociStitched	1	1157	1200.6216	233.512		Eef1b2,Snora41,Ino80d,Ndufs1	Ino80d	1395	0	Cdk9
chr10	6454106	6455106	1_OSN_839_lociStitched	1	1001	1009.5	42.8	Plekhg1		Plekhg1	1396	0	Cdk9
chr6	64598177	64602633	2_OSN_8316_lociStitched	2	921	1067.6576	101.1512	Grid2		Atoh1	1397	0	Cdk9
chr3	68368482	68369877	1_OSN_6446_lociStitched	1	1396	1669.1175	702.801	Iqcj-schip1,Schip1	Schip1	Schip1	1398	0	Cdk9
chr16	38471677	38472430	1_OSN_4105_lociStitched	1	754	965.9484	0	Cd80	Pla1a,Adprh	Cd80	1399	0	Cdk9
chr6	101929027	101929650	1_OSN_8508_lociStitched	1	624	982.9694	17.5686			Gm9871	1400	0	Cdk9
chr1	134747087	134748017	1_OSN_514_lociStitched	1	931	1296.234	330.987		Lrrn2	Lrrn2	1401	0	Cdk9
chr10	81610172	81622885	2_OSN_1227_lociStitched	2	1352	1670.4882	705.5715	AU041133		AU041133	1402	0	Cdk9
chr10	66515991	66516680	1_OSN_1148_lociStitched	1	690	964.6689	0	Reep3		Reep3	1403	0	Cdk9
chr1	134134167	134134762	1_OSN_507_lociStitched	1	596	1088.9095	125.2475	Lemd1	Mir135b	Mir135b	1404	0	Cdk9
chr17	15515574	15519743	3_OSN_4334_lociStitched	3	2623	2341.3104	1377.8545		Gm10510,Fam120b,Dll1	Dll1	1405	0	Cdk9
chr13	63195927	63196922	1_OSN_2850_lociStitched	1	996	963.16	0	2010111I01Rik		2010111I01Rik	1406	0	Cdk9
chr11	62242365	62244520	2_OSN_1721_lociStitched	2	1293	1594.0535	630.984	Ncor1	Pigl	Ncor1	1407	0	Cdk9
chr12	106153843	106154974	1_OSN_2504_lociStitched	1	1132	963.0465	0			Clmn	1408	0	Cdk9
chr8	91476801	91477843	1_OSN_9597_lociStitched	1	1043	1067.1122	104.0958			Sall1	1409	0	Cdk9
chr11	117405736	117406464	1_OSN_2085_lociStitched	1	729	991.8272	28.8288			2900041M22Rik	1410	0	Cdk9
chr12	107413203	107414450	2_OSN_2516_lociStitched	2	1152	1660.7546	699.0682			Vrk1	1411	0	Cdk9
chr13	38215476	38225657	2_OSN_2704_lociStitched	2	1541	1980.2045	1020.1362		Dsp	Dsp	1412	0	Cdk9
chr12	88142876	88143730	1_OSN_2447_lociStitched	1	855	995.764	36.5512			Gm6772	1413	0	Cdk9
chr14	48192256	48193061	1_OSN_3239_lociStitched	1	806	959.1575	0		Atg14	Atg14	1414	0	Cdk9
chr15	25261487	25262528	1_OSN_3620_lociStitched	1	1042	1397.2302	438.3651			Basp1	1415	0	Cdk9
chr9	106069546	106070607	1_OSN_10231_lociStitched	1	1062	1087.2067	128.5932		Mirlet7g,Mir135a-1,Glyctk,Ppm1m,Wdr82,Twf2	Wdr82	1416	0	Cdk9
chr13	46740481	46741505	1_OSN_2764_lociStitched	1	1025	958.464	0	Cap2	C78339	C78339	1417	0	Cdk9
chr14	55002998	55003773	1_OSN_3278_lociStitched	1	776	1823.0325	864.9	Slc7a7	Oxa1l,Mmp14,Mrpl52	Oxa1l	1418	0	Cdk9
chrX	12623919	12624670	1_OSN_10368_lociStitched	1	752	957.6001	0		Usp9x	Usp9x	1419	0	Cdk9
chr18	75504155	75505202	1_OSN_5023_lociStitched	1	1048	1556.4702	599.0934		Smad7	Smad7	1420	0	Cdk9
chr2	127430596	127433707	2_OSN_5883_lociStitched	2	1696	1092.8943	135.6396		Mrps5,Zfp661,Mal	Mrps5	1421	0	Cdk9
chr12	4563582	4564537	1_OSN_2128_lociStitched	1	956	1149.3425	192.528		Itsn2	Itsn2	1422	0	Cdk9
chr11	112731618	112734534	2_OSN_2047_lociStitched	2	1588	1203.4332	246.6936			Sox9	1423	0	Cdk9
chr9	108556747	108557725	1_OSN_10248_lociStitched	1	979	1265.8254	309.8304		Slc25a20,Prkar2a,Arih2	Arih2	1424	0	Cdk9
chr5	34782201	34783251	1_OSN_7528_lociStitched	1	1051	1256.535	301.35	Fam193a		Fam193a	1425	0	Cdk9
chr17	45632352	45632887	1_OSN_4484_lociStitched	1	536	1367.567	412.806		Gm9104,Aars2,Tcte1,Spats1	Aars2	1426	0	Cdk9
chr16	29719938	29723776	2_OSN_4044_lociStitched	2	1475	1165.9844	211.4738			Opa1	1427	0	Cdk9
chr5	30913885	30917089	2_OSN_7506_lociStitched	2	1318	1909.2636	957.0348	Kcnk3	4930471M23Rik	Kcnk3	1428	0	Cdk9
chr11	68161396	68168718	2_OSN_1756_lociStitched	2	1443	2104.3428	1152.4828	Ntn1		Ntn1	1429	0	Cdk9
chr17	3460486	3461217	1_OSN_4256_lociStitched	1	732	951.6889	0	Tiam2		Tiam2	1430	0	Cdk9
chr8	85839300	85840040	1_OSN_9570_lociStitched	1	741	951.64	0	Elmod2	Ucp1,Elmod2,4933434I20Rik	Elmod2	1431	0	Cdk9
chr2	172341827	172342751	1_OSN_6165_lociStitched	1	925	1251.7428	301.8708		Tcfap2c,1700029J11Rik	Tcfap2c	1432	0	Cdk9
chr3	65461052	65461810	1_OSN_6434_lociStitched	1	759	948.7886	0		Lekr1	Lekr1	1433	0	Cdk9
chr19	14909912	14910532	1_OSN_5137_lociStitched	1	621	1037.446	88.97			Tle4	1434	0	Cdk9
chr16	91837199	91837988	1_OSN_4236_lociStitched	1	790	1153.6758	206.5602	Itsn1		Atp5o	1435	0	Cdk9
chr17	43491408	43501451	2_OSN_4477_lociStitched	2	1564	1671.1552	724.1003		Gpr116	Gpr116	1436	0	Cdk9
chr5	89062931	89063829	1_OSN_7694_lociStitched	1	899	961.8478	15.8946	Rufy3	Grsf1	Grsf1	1437	0	Cdk9
chr12	55261005	55261697	1_OSN_2286_lociStitched	1	693	1048.4492	103.2464		Egln3	Egln3	1438	0	Cdk9
chr2	135384774	135386380	2_OSN_5926_lociStitched	2	1524	1184.425	239.294		9630028H03Rik	9630028H03Rik	1439	0	Cdk9
chr11	79238865	79241731	2_OSN_1822_lociStitched	2	1886	1310.9084	366.848	Nf1		Omg	1440	0	Cdk9
chr2	70116485	70117489	1_OSN_5673_lociStitched	1	1005	1014.9436	71.9868	Myo3b		Sp5	1441	0	Cdk9
chr7	77933571	77934620	1_OSN_8932_lociStitched	1	1050	942.5265	0			Nr2f2	1442	0	Cdk9
chr8	130566626	130567533	1_OSN_9780_lociStitched	1	908	1087.6744	145.5735			Nrp1	1443	0	Cdk9
chr1	182500935	182501845	1_OSN_736_lociStitched	1	911	1204.567	263.172	Parp1		Parp1	1444	0	Cdk9
chr10	84321604	84326392	2_OSN_1247_lociStitched	2	2027	2006.6508	1065.33	Rfx4		Rfx4	1445	0	Cdk9
chr1	55165227	55165967	1_OSN_191_lociStitched	1	741	942.686	1.628		Mobkl3,Hspd1,Hspe1	Hspe1	1446	0	Cdk9
chr6	108617369	108618190	1_OSN_8520_lociStitched	1	822	1256.951	316.1671		Bhlhe40	Bhlhe40	1447	0	Cdk9
chr5	53035495	53046557	2_OSN_7570_lociStitched	2	1142	1215.7138	275.4438	Sepsecs		Sepsecs	1448	0	Cdk9
chr11	22520717	22521608	1_OSN_1547_lociStitched	1	892	1249.7166	310.3353			Tmem17	1449	0	Cdk9
chr13	40744402	40748983	2_OSN_2713_lociStitched	2	2283	1469.5848	530.4798			Tcfap2a	1450	0	Cdk9
chr16	21701821	21702859	1_OSN_4003_lociStitched	1	1039	1157.6814	218.6028		2510009E07Rik	2510009E07Rik	1451	0	Cdk9
chr13	48623761	48624340	1_OSN_2773_lociStitched	1	580	938.0958	0		Zfp169,Mirlet7a-1,Mirlet7f-1,Mirlet7d	Mirlet7d	1452	0	Cdk9
chr18	54987343	54988511	1_OSN_4936_lociStitched	1	1169	1413.5136	475.7264			Zfp608	1453	0	Cdk9
chr8	12870827	12872022	1_OSN_9324_lociStitched	1	1196	1304.94	368.06		Mcf2l	Mcf2l	1454	0	Cdk9
chr8	93427969	93428698	1_OSN_9617_lociStitched	1	730	1203.6519	267.8346	Chd9		Chd9	1455	0	Cdk9
chr4	107854698	107855462	1_OSN_7094_lociStitched	1	765	1018.4884	83.1996	Zyg11a	Echdc2	Echdc2	1456	0	Cdk9
chr13	99785792	99787212	1_OSN_2994_lociStitched	1	1421	1031.772	96.702		1700024P04Rik	1700024P04Rik	1457	0	Cdk9
chr9	75310868	75311755	1_OSN_10140_lociStitched	1	888	1005.0597	71.4035	Leo1		Leo1	1458	0	Cdk9
chr12	3662473	3663268	1_OSN_2118_lociStitched	1	796	1054.011	121.158	Dtnb		Dtnb	1459	0	Cdk9
chr16	33734394	33735323	1_OSN_4074_lociStitched	1	930	963.0014	30.1925	Heg1		Heg1	1460	0	Cdk9
chr17	9391923	9396104	2_OSN_4296_lociStitched	2	1395	1218.7615	287.2347		6530411M01Rik	6530411M01Rik	1461	0	Cdk9
chr9	118164338	118176022	2_OSN_10304_lociStitched	2	1802	1722.2216	793.3436			Cmc1	1462	0	Cdk9
chr15	36920887	36921742	1_OSN_3660_lociStitched	1	856	1266.768	338.922		Zfp706	Zfp706	1463	0	Cdk9
chr10	44088304	44089173	1_OSN_1031_lociStitched	1	870	1095.7221	168.0646		Mir1929	Mir1929	1464	0	Cdk9
chr11	60061905	60062715	1_OSN_1703_lociStitched	1	811	961.227	33.777	Tom1l2	Srebf1	Srebf1	1465	0	Cdk9
chr1	20898386	20899264	1_OSN_82_lociStitched	1	879	925.9388	0	Paqr8	Efhc1	Paqr8	1466	0	Cdk9
chr9	49932238	49932871	1_OSN_9991_lociStitched	1	634	960.7041	35.1315			Ncam1	1467	0	Cdk9
chr9	65441290	65442044	1_OSN_10081_lociStitched	1	755	1380.197	454.8128	Pif1	Rbpms2,Plekho2	Pif1	1468	0	Cdk9
chr1	136431225	136432331	1_OSN_537_lociStitched	1	1107	1006.5706	81.844		Rabif,Kdm5b,4931440L10Rik	4931440L10Rik	1469	0	Cdk9
chr5	53933177	53933825	1_OSN_7576_lociStitched	1	649	941.6736	17.0424		Rbpj	Rbpj	1470	0	Cdk9
chr7	91050934	91051830	1_OSN_9004_lociStitched	1	897	1015.2576	91.2128		Mesdc2,Mesdc1	Mesdc2	1471	0	Cdk9
chr13	75903138	75904184	1_OSN_2903_lociStitched	1	1047	1104.1576	180.2258	Ell2		Ell2	1472	0	Cdk9
chr4	138349968	138350971	1_OSN_7298_lociStitched	1	1004	1314.5318	390.8691		Pla2g5,Pla2g2d,Pla2g2a,Pla2g2f	Pla2g2d	1473	0	Cdk9
chr4	126142985	126143622	1_OSN_7202_lociStitched	1	638	1229.7285	306.2696	Eif2c1	Eif2c3	Eif2c1	1474	0	Cdk9
chr13	9307991	9310728	2_OSN_2590_lociStitched	2	1465	1191.9635	269.3208	Dip2c		Dip2c	1475	0	Cdk9
chr15	12637779	12643566	2_OSN_3598_lociStitched	2	1555	1414.9215	492.4737			6030458C11Rik	1476	0	Cdk9
chr2	156251118	156251931	1_OSN_6027_lociStitched	1	814	1101.615	180.1608	Epb4.1l1	Epb4.1l1,2900097C17Rik	Epb4.1l1	1477	0	Cdk9
chr10	88010059	88010948	1_OSN_1273_lociStitched	1	890	1072.5785	152.1968	Mybpc1	Chpt1	Chpt1	1478	0	Cdk9
chr9	120617500	120618171	1_OSN_10321_lociStitched	1	672	920.2765	0			Rpl14	1479	0	Cdk9
chr15	27970966	27981329	2_OSN_3637_lociStitched	2	1309	1799.0168	878.7824		Trio	Trio	1480	0	Cdk9
chr1	103653034	103654283	1_OSN_423_lociStitched	1	1250	971.5971	51.5837				1481	0	Cdk9
chr16	7404480	7405360	1_OSN_3928_lociStitched	1	881	950.488	31.856	Rbfox1		Rbfox1	1482	0	Cdk9
chr11	48510506	48521187	2_OSN_1654_lociStitched	2	1349	1368.2361	449.6701			Gnb2l1	1483	0	Cdk9
chr18	75624283	75625079	1_OSN_5027_lociStitched	1	797	1448.1628	529.8176	Gm672		Smad7	1484	0	Cdk9
chr1	93662192	93675270	2_OSN_401_lociStitched	2	1269	1717.1414	799.0658		Twist2	Twist2	1485	0	Cdk9
chr14	78688437	78689388	1_OSN_3405_lociStitched	1	952	918.0003	0	Tnfsf11	Mir2145-2	Tnfsf11	1486	0	Cdk9
chr7	74866828	74867555	1_OSN_8922_lociStitched	1	728	1131.3574	213.4472	Ttc23	Synm	Synm	1487	0	Cdk9
chr1	120945487	120946330	1_OSN_452_lociStitched	1	844	922.5792	4.9737	Gli2		Gli2	1488	0	Cdk9
chr18	14832586	14835577	2_OSN_4763_lociStitched	2	1623	1386.6276	470.7834	Ss18	Psma8,Ss18	Ss18	1489	0	Cdk9
chr4	116454500	116455489	1_OSN_7122_lociStitched	1	990	1035.483	119.7679	Tesk2	Toe1,Hpdl,Mutyh	Toe1	1490	0	Cdk9
chr7	71974808	71975831	1_OSN_8912_lociStitched	1	1024	1104.0216	188.7435	Fam189a1	Ndnl2	Ndnl2	1491	0	Cdk9
chr2	31357942	31358868	1_OSN_5534_lociStitched	1	927	933.9636	20.835	Ass1		Ass1	1492	0	Cdk9
chr7	152074394	152075156	1_OSN_9273_lociStitched	1	763	990.4476	77.724		Fgf3,Fgf15,Fgf4,Oraov1	Fgf15	1493	0	Cdk9
chr17	31250203	31251143	1_OSN_4409_lociStitched	1	941	1217.488	305.124	Abcg1	Tff3,Tff2	Tff3	1494	0	Cdk9
chr7	28431994	28433008	1_OSN_8796_lociStitched	1	1015	920.5092	8.2134		Akt2,Map3k10,Ttc9b,C030039L03Rik	Ttc9b	1495	0	Cdk9
chr17	87870697	87871690	1_OSN_4682_lociStitched	1	994	988.2336	76.8582		1700011E24Rik,Calm2	Calm2	1496	0	Cdk9
chr6	37638668	37640329	3_OSN_8210_lociStitched	3	1371	911.0585	0			Akr1d1	1497	0	Cdk9
chr3	78843389	78844203	1_OSN_6456_lociStitched	1	815	911.0288	0			Rapgef2	1498	0	Cdk9
chr19	46910466	46911063	1_OSN_5317_lociStitched	1	598	910.8429	0	Cnnm2		Cnnm2	1499	0	Cdk9
chr15	77678011	77678785	1_OSN_3806_lociStitched	1	775	1142.5788	232.1226		Myh9	Myh9	1500	0	Cdk9
chr9	77464329	77465344	1_OSN_10143_lociStitched	1	1016	1323.4585	413.6125		Klhl31	Klhl31	1501	0	Cdk9
chr3	126146132	126153137	3_OSN_6634_lociStitched	3	1929	1926.375	1017.126			Arsj	1502	0	Cdk9
chr7	4076531	4077316	1_OSN_8749_lociStitched	1	786	1120.038	210.9295	Ttyh1	D030047H15Rik,Leng8,Leng9,9430041J12Rik,Cdc42ep5,Ttyh1	9430041J12Rik	1503	0	Cdk9
chr11	78481904	78482820	1_OSN_1810_lociStitched	1	917	908.9468	0	Nlk		Nlk	1504	0	Cdk9
chr6	37607916	37608734	1_OSN_8208_lociStitched	1	819	1276.5708	367.7728			Akr1d1	1505	0	Cdk9
chr15	9382412	9383128	1_OSN_3570_lociStitched	1	717	908.7472	0	Capsl		Capsl	1506	0	Cdk9
chr2	170018779	170019426	1_OSN_6145_lociStitched	1	648	908.7115	0			Zfp217	1507	0	Cdk9
chr10	83880994	83881846	1_OSN_1237_lociStitched	1	853	938.5632	30.246	Nuak1		Nuak1	1508	0	Cdk9
chr5	136577572	136578437	1_OSN_7980_lociStitched	1	866	1976.9575	1068.967	Rasa4	2310043J07Rik,Polr2j,Alkbh4,Lrwd1	Polr2j	1509	0	Cdk9
chr10	26047476	26054194	2_OSN_951_lociStitched	2	1400	1138.701	231.771	L3mbtl3		L3mbtl3	1510	0	Cdk9
chr16	30204010	30204805	1_OSN_4048_lociStitched	1	796	975.465	68.688			Cpn2	1511	0	Cdk9
chr1	155038686	155047086	2_OSN_616_lociStitched	2	1250	1798.44	892.08		Lamc2	Lamc2	1512	0	Cdk9
chr3	83824381	83838289	2_OSN_6478_lociStitched	2	1648	2436.6816	1531.2708	D930015E06Rik		D930015E06Rik	1513	0	Cdk9
chr2	166897466	166898489	OSN_6113	1	1024	1522.224	616.869		Snord12,1500012F01Rik,Znfx1	Snord12	1514	0	Cdk9
chr1	190822409	190823277	1_OSN_782_lociStitched	1	869	904.1088	0	Kctd3		Kctd3	1515	0	Cdk9
chr7	80747439	80748398	1_OSN_8948_lociStitched	1	960	999.1821	96.0918			Chd2	1516	0	Cdk9
chr10	4785446	4786269	1_OSN_825_lociStitched	1	824	902.7487	0		Syne1,Myct1	Syne1	1517	0	Cdk9
chr10	88171502	88172153	1_OSN_1276_lociStitched	1	652	1004.8836	102.207		Spic,Arl1,Gm4925	Gm4925	1518	0	Cdk9
chr16	64884795	64886269	1_OSN_4169_lociStitched	1	1475	1139.5494	237.314		Cggbp1	Cggbp1	1519	0	Cdk9
chr13	112331160	112332064	1_OSN_3052_lociStitched	1	905	1172.5784	271.1096			Gpbp1	1520	0	Cdk9
chr6	100448636	100449477	1_OSN_8506_lociStitched	1	842	1023.5811	122.5337			Shq1	1521	0	Cdk9
chr2	33492632	33493379	1_OSN_5555_lociStitched	1	748	913.581	12.6243	Lmx1b		Lmx1b	1522	0	Cdk9
chr13	114520854	114526986	2_OSN_3069_lociStitched	2	1350	2195.8692	1295.0784			Arl15	1523	0	Cdk9
chr5	122902806	122903767	1_OSN_7886_lociStitched	1	962	1535.1014	635.0288	Atp2a2	Anapc7,Atp2a2	Anapc7	1524	0	Cdk9
chr17	7061618	7065559	2_OSN_4280_lociStitched	2	1271	1468.0225	569.4745		Mir692-1	Mir692-1	1525	0	Cdk9
chr5	24515415	24516073	1_OSN_7473_lociStitched	1	659	1049.6416	152.1954	Prkag2		Prkag2	1526	0	Cdk9
chr8	60211342	60212378	1_OSN_9478_lociStitched	1	1037	1216.5748	319.1916			Galnt7	1527	0	Cdk9
chr13	44180939	44181955	1_OSN_2743_lociStitched	1	1017	953.3128	55.9816			Cd83	1528	0	Cdk9
chr12	60606926	60608969	2_OSN_2315_lociStitched	2	1097	897.0813	0			Fbxo33	1529	0	Cdk9
chr8	15843017	15845331	2_OSN_9335_lociStitched	2	1633	1144.7358	248.2922			Myom2	1530	0	Cdk9
chr6	149260435	149261383	1_OSN_8737_lociStitched	1	949	1136.7468	240.6024	2810474O19Rik		2810474O19Rik	1531	0	Cdk9
chr6	142969103	142969851	1_OSN_8691_lociStitched	1	749	894.982	0	5730419I09Rik		St8sia1	1532	0	Cdk9
chr11	100860347	100861177	1_OSN_1968_lociStitched	1	831	1082.818	189.821		Atp6v0a1,Ptrf	Atp6v0a1	1533	0	Cdk9
chr16	32739990	32742244	2_OSN_4066_lociStitched	2	800	1189.4358	296.6264	Muc4		Muc4	1534	0	Cdk9
chr6	127685254	127686102	1_OSN_8615_lociStitched	1	849	1003.184	111.0032	Prmt8		Prmt8	1535	0	Cdk9
chr10	5970883	5971433	1_OSN_828_lociStitched	1	551	1060.95	174.13	Zbtb2		Zbtb2	1536	0	Cdk9
chr2	119615493	119616460	1_OSN_5857_lociStitched	1	968	886.1588	0		Itpka,Tyro3,Ltk,Rpap1	Rpap1	1537	0	Cdk9
chrX	82322160	82323649	2_OSN_10484_lociStitched	2	1448	921.8399	36.1827	Dmd		1600014K23Rik	1538	0	Cdk9
chr15	81352628	81353127	1_OSN_3825_lociStitched	1	500	1118.2091	232.6338			Rbx1	1539	0	Cdk9
chr9	47322104	47323029	1_OSN_9964_lociStitched	1	926	968.475	83.5275		Cadm1	Cadm1	1540	0	Cdk9
chr9	57010741	57014562	2_OSN_10020_lociStitched	2	1265	1253.6701	368.7265		1700041C23Rik,Commd4,Neil1,Man2c1	Commd4	1541	0	Cdk9
chr4	33035412	33043970	2_OSN_6842_lociStitched	2	2160	2410.7886	1525.8914	Ankrd6	Rragd,Ankrd6	Ankrd6	1542	0	Cdk9
chr8	126245988	126246686	1_OSN_9751_lociStitched	1	699	1033.9474	149.1626			Rhou	1543	0	Cdk9
chr10	60015779	60016431	1_OSN_1100_lociStitched	1	653	883.9164	0	Cdh23		Cdh23	1544	0	Cdk9
chr7	88286240	88287171	1_OSN_8986_lociStitched	1	932	1091.4113	207.613	Slc28a1		Slc28a1	1545	0	Cdk9
chr8	127984147	127985058	1_OSN_9764_lociStitched	1	912	1357.5722	474.0844	Sipa1l2		Sipa1l2	1546	0	Cdk9
chr10	108004992	108010299	3_OSN_1352_lociStitched	3	1778	1441.9119	559.3578	Syt1		Gm5136	1547	0	Cdk9
chr18	38334016	38335113	1_OSN_4872_lociStitched	1	1098	1190.0256	307.9279		Pcdh1	Pcdh1	1548	0	Cdk9
chr18	76794733	76795623	1_OSN_5033_lociStitched	1	891	1024.479	142.578			Skor2	1549	0	Cdk9
chr1	35289280	35290169	1_OSN_113_lociStitched	1	890	880.8212	0			Plekhb2	1550	0	Cdk9
chr18	69083695	69087570	2_OSN_5006_lociStitched	2	1310	1040.825	160.0375			Tcf4	1551	0	Cdk9
chr1	72718401	72719550	1_OSN_276_lociStitched	1	1150	880.2489	0	Ankar	Rpl37a	Ankar	1552	0	Cdk9
chr7	141213610	141214524	1_OSN_9208_lociStitched	1	915	986.1146	106.024	Adam12		Adam12	1553	0	Cdk9
chr12	15821175	15834231	2_OSN_2163_lociStitched	2	1317	2501.5296	1621.5552	Trib2		Trib2	1554	0	Cdk9
chr6	82124392	82125593	1_OSN_8383_lociStitched	1	1202	988.3029	108.8106			Fam176a	1555	0	Cdk9
chr5	75913870	75914795	1_OSN_7659_lociStitched	1	926	1020.83	142.5425			Kit	1556	0	Cdk9
chr4	125016173	125016882	1_OSN_7189_lociStitched	1	710	889.3696	13.7546			Grik3	1557	0	Cdk9
chr2	105531072	105532097	1_OSN_5806_lociStitched	1	1026	1199.5575	324.105	Pax6	Pax6os1	Pax6	1558	0	Cdk9
chr16	31342495	31343646	1_OSN_4057_lociStitched	1	1152	1120.3834	246.6593		Apod	Apod	1559	0	Cdk9
chr17	46010041	46023926	2_OSN_4488_lociStitched	2	1552	4012.765	3139.3985			Vegfa	1560	0	Cdk9
chr16	93826367	93827291	1_OSN_4240_lociStitched	1	925	903.0252	29.6604		Morc3	Morc3	1561	0	Cdk9
chr1	162664654	162665429	1_OSN_654_lociStitched	1	776	1009.05	135.935	Rabgap1l		Rabgap1l	1562	0	Cdk9
chr19	10306314	10307063	1_OSN_5108_lociStitched	1	750	1104.775	233.1637	Gm98	1810006K21Rik,Fads1,Fen1	Gm98	1563	0	Cdk9
chrX	49701709	49702486	1_OSN_10428_lociStitched	1	778	889.9758	19.8135	Gpc3		Mir717	1564	0	Cdk9
chr19	27978522	27979887	1_OSN_5202_lociStitched	1	1366	869.778	0	Rfx3		Rfx3	1565	0	Cdk9
chr9	48831900	48833373	1_OSN_9976_lociStitched	1	1474	869.2173	0	Usp28	Zw10	Zw10	1566	0	Cdk9
chr11	76296474	76297438	1_OSN_1791_lociStitched	1	965	1250.0188	381.262	Abr		Abr	1567	0	Cdk9
chr19	29082382	29083392	1_OSN_5212_lociStitched	1	1011	1145.542	276.841	Cdc37l1	1700018L02Rik,Ak3,4430402I18Rik,Ppapdc2,Gm10136	Gm10136	1568	0	Cdk9
chr10	42763028	42763668	1_OSN_1022_lociStitched	1	641	867.84	0	Sobp		Sobp	1569	0	Cdk9
chr10	64199227	64207484	2_OSN_1139_lociStitched	2	1421	1222.8617	356.7024	Ctnna3		Lrrtm3	1570	0	Cdk9
chr15	88667887	88668722	1_OSN_3848_lociStitched	1	836	1252.0825	386.438		Alg12,Creld2,Pim3	Creld2	1571	0	Cdk9
chr16	91425885	91433613	2_OSN_4228_lociStitched	2	1259	1806.0336	940.4976	Il10rb		Il10rb	1572	0	Cdk9
chr14	56453893	56454720	1_OSN_3286_lociStitched	1	828	984.7916	119.5015		Khnyn,Ripk3,Nfatc4,Nynrin,Cbln3	Nfatc4	1573	0	Cdk9
chr6	37807197	37808186	1_OSN_8215_lociStitched	1	990	864.8805	0		Trim24	Trim24	1574	0	Cdk9
chr3	30988014	30988781	1_OSN_6336_lociStitched	1	768	864.8692	0		Skil	Skil	1575	0	Cdk9
chr14	77918993	77920084	1_OSN_3398_lociStitched	1	1092	883.9282	19.2016	Enox1	Gm6994	Gm6994	1576	0	Cdk9
chr6	84012527	84015422	2_OSN_8397_lociStitched	2	1104	1118.628	254.4705	Dysf		Dysf	1577	0	Cdk9
chr5	8423915	8424874	1_OSN_7411_lociStitched	1	960	944.5191	80.7478	Slc25a40	Dbf4	Slc25a40	1578	0	Cdk9
chr18	77995875	77996771	1_OSN_5042_lociStitched	1	897	926.2848	62.6304	Haus1	Pstpip2,4930465K10Rik,8030462N17Rik,Atp5a1	Haus1	1579	0	Cdk9
chr16	49803865	49804752	1_OSN_4147_lociStitched	1	888	862.6075	0			Cd47	1580	0	Cdk9
chr6	94901822	94902791	1_OSN_8456_lociStitched	1	970	1183.4397	320.8359			Kbtbd8	1581	0	Cdk9
chr19	11897650	11898585	1_OSN_5122_lociStitched	1	936	874.5055	12.0615		Olfr1419,Stx3,Olfr1417,Olfr1418	Stx3	1582	0	Cdk9
chr11	20064751	20065547	1_OSN_1533_lociStitched	1	797	865.1724	2.786		Rab1	Rab1	1583	0	Cdk9
chr2	75798245	75798952	1_OSN_5715_lociStitched	1	708	1257.1874	395.0009		Ttc30a2,Ttc30a1,Ttc30b	Ttc30a2	1584	0	Cdk9
chr10	20773759	20775106	2_OSN_912_lociStitched	2	1179	905.8575	43.9122	Ahi1		Ahi1	1585	0	Cdk9
chr11	8622791	8623827	1_OSN_1483_lociStitched	1	1037	1142.0864	280.4452			Tns3	1586	0	Cdk9
chr14	10151288	10160317	2_OSN_3104_lociStitched	2	1290	1384.1457	522.7791			Gm3833	1587	0	Cdk9
chr11	53015654	53024739	2_OSN_1673_lociStitched	2	1375	1348.214	486.956			Hspa4	1588	0	Cdk9
chr13	20477004	20477893	1_OSN_2628_lociStitched	1	890	861.1743	0	Elmo1		Elmo1	1589	0	Cdk9
chr9	104004889	104005928	1_OSN_10226_lociStitched	1	1040	975.4132	114.8095	Acad11,Ccrl1	Uba5	Ccrl1	1590	0	Cdk9
chr14	51530585	51531538	1_OSN_3265_lociStitched	1	954	860.1778	0		Klhl33,Tep1,Apex1,Osgep,Pnp,Pnp2,Tmem55b	Osgep	1591	0	Cdk9
chr17	80896416	80897168	1_OSN_4626_lociStitched	1	753	1074.1568	214.2448		Sos1	Sos1	1592	0	Cdk9
chr1	88245025	88246107	1_OSN_358_lociStitched	1	1083	908.1226	48.3654	Ncl	B3gnt7,C130036L24Rik,Snord82,Snora75,Nmur1	Snora75	1593	0	Cdk9
chr5	143884261	143884908	1_OSN_8028_lociStitched	1	648	1022.0012	162.5911		Rnf216	Rnf216	1594	0	Cdk9
chr3	122174468	122179670	2_OSN_6628_lociStitched	2	978	1735.9074	877.0572	Bcar3		Bcar3	1595	0	Cdk9
chr12	80097445	80098307	1_OSN_2385_lociStitched	1	863	940.9592	82.4072	Tmem229b	Plekhh1,Tmem229b	Tmem229b	1596	0	Cdk9
chr6	52054985	52056571	2_OSN_8272_lociStitched	2	1349	1223.1232	365.0972			Hoxa1	1597	0	Cdk9
chr2	149624160	149624992	1_OSN_5987_lociStitched	1	833	853.632	0		Tmem90b	Tmem90b	1598	0	Cdk9
chr3	101083972	101084793	1_OSN_6546_lociStitched	1	822	1093.0794	239.4857	Cd2		Cd2	1599	0	Cdk9
chr2	156667667	156668409	1_OSN_6032_lociStitched	1	743	985.005	131.8534	Tgif2	1110008F13Rik,Sla2,5430405H02Rik	Tgif2	1600	0	Cdk9
chr1	54541329	54542199	1_OSN_189_lociStitched	1	871	1117.167	264.48	Pgap1	Gtf3c3	Gtf3c3	1601	0	Cdk9
chr4	45823763	45824454	1_OSN_6898_lociStitched	1	692	852.3485	0	Igfbpl1	Aldh1b1,1300002K09Rik	Aldh1b1	1602	0	Cdk9
chr13	44773385	44774234	1_OSN_2750_lociStitched	1	850	851.8866	0			Jarid2	1603	0	Cdk9
chrX	45415972	45425774	3_OSN_10413_lociStitched	3	1865	1458.5376	606.7438		Xpnpep2,Apln	Apln	1604	0	Cdk9
chr5	31936774	31937639	1_OSN_7509_lociStitched	1	866	972.0005	120.8405	Rbks	Mrpl33	Mrpl33	1605	0	Cdk9
chr16	91564964	91566318	2_OSN_4231_lociStitched	2	1279	997.221	146.6382		Tmem50b,Ifngr2	Ifngr2	1606	0	Cdk9
chr2	165700123	165704304	2_OSN_6094_lociStitched	2	1280	2509.4362	1659.0208	Zmynd8		Zmynd8	1607	0	Cdk9
chrX	12591183	12591732	1_OSN_10367_lociStitched	1	550	850.2912	0			Usp9x	1608	0	Cdk9
chr6	120241456	120242188	1_OSN_8563_lociStitched	1	733	896.1144	47.214	B4galnt3		B4galnt3	1609	0	Cdk9
chr17	81034851	81035886	1_OSN_4629_lociStitched	1	1036	848.3895	0	Map4k3		Cdkl4	1610	0	Cdk9
chr17	48755341	48756275	1_OSN_4514_lociStitched	1	935	993.6826	145.6106			Unc5cl	1611	0	Cdk9
chr10	66488303	66489148	1_OSN_1147_lociStitched	1	846	862.1535	14.2805	Reep3		Reep3	1612	0	Cdk9
chr5	151693660	151697201	2_OSN_8074_lociStitched	2	1114	1089.9198	242.2044			Kl	1613	0	Cdk9
chr2	59859186	59859653	1_OSN_5623_lociStitched	1	468	956.3693	108.7643	Baz2b		Baz2b	1614	0	Cdk9
chr8	4933742	4935018	1_OSN_9293_lociStitched	1	1277	846.3708	0			Shcbp1	1615	0	Cdk9
chr9	16157563	16166721	2_OSN_9830_lociStitched	2	1091	1448.7956	602.5964	Fat3		Fat3	1616	0	Cdk9
chr19	5806301	5807102	1_OSN_5096_lociStitched	1	802	1189.485	343.629		Scyl1,Neat1,Malat1	Malat1	1617	0	Cdk9
chr9	10448843	10449855	1_OSN_9804_lociStitched	1	1013	1003.8028	157.9732	Cntn5		Cntn5	1618	0	Cdk9
chr11	76133039	76133947	1_OSN_1788_lociStitched	1	909	1120.1088	274.3976	Nxn		Rnmtl1	1619	0	Cdk9
chr1	72873970	72875037	1_OSN_280_lociStitched	1	1068	1094.6353	249.3579	Igfbp2	Igfbp5	Igfbp2	1620	0	Cdk9
chr16	22402575	22403156	1_OSN_4012_lociStitched	1	582	980.5537	135.6635	Etv5		Etv5	1621	0	Cdk9
chr10	94682830	94683583	1_OSN_1305_lociStitched	1	754	870.3927	25.5267	Cradd		Cradd	1622	0	Cdk9
chr13	112728901	112729671	1_OSN_3054_lociStitched	1	771	844.536	0			Map3k1	1623	0	Cdk9
chr1	138624181	138625055	1_OSN_563_lociStitched	1	875	843.41	0			Zfp281	1624	0	Cdk9
chr12	106462467	106463587	1_OSN_2510_lociStitched	1	1121	1208.928	365.568		Tcl1b5,Tcl1b3,Tcl1b4,Tcl1	Tcl1	1625	0	Cdk9
chr11	29613852	29615104	1_OSN_1579_lociStitched	1	1253	843.222	0	Rtn4	Rtn4	Rtn4	1626	0	Cdk9
chr1	152343807	152344701	1_OSN_589_lociStitched	1	895	916.1712	73.0398		Prg4	Prg4	1627	0	Cdk9
chr2	154291587	154292150	1_OSN_6020_lociStitched	1	564	1051.2336	208.1974	Cbfa2t2	Cbfa2t2	Cbfa2t2	1628	0	Cdk9
chr1	166506765	166507568	1_OSN_672_lociStitched	1	804	842.8288	0			Atp1b1	1629	0	Cdk9
chr14	28085475	28086802	1_OSN_3179_lociStitched	1	1328	1157.8075	315.0298	Arhgef3		Arhgef3	1630	0	Cdk9
chr15	73506509	73507277	1_OSN_3777_lociStitched	1	769	1209.3696	366.6432		Ptp4a3,Gpr20	Gpr20	1631	0	Cdk9
chr13	57463743	57464587	1_OSN_2829_lociStitched	1	845	942.5792	100.014			Trpc7	1632	0	Cdk9
chr17	79741702	79742865	1_OSN_4615_lociStitched	1	1164	1213.8231	372.3926	Cdc42ep3		Cdc42ep3	1633	0	Cdk9
chr8	126517464	126518446	1_OSN_9753_lociStitched	1	983	1037.0902	195.8108		Mir1967,Urb2,Nup133,Abcb10,Taf5l	Abcb10	1634	0	Cdk9
chr5	132039367	132040336	1_OSN_7948_lociStitched	1	970	927.333	86.241	Auts2		Wbscr17	1635	0	Cdk9
chr5	115021009	115022171	1_OSN_7823_lociStitched	1	1163	1110.4072	269.7002	BC057022		BC057022	1636	0	Cdk9
chr10	105184820	105190912	2_OSN_1345_lociStitched	2	935	840.696	0			BC067068	1637	0	Cdk9
chr4	10940912	10941926	1_OSN_6780_lociStitched	1	1015	1033.4688	192.8628		Plekhf2	Plekhf2	1638	0	Cdk9
chr19	37562491	37563603	1_OSN_5253_lociStitched	1	1113	1060.1808	219.7312			Hhex	1639	0	Cdk9
chr4	41047848	41048517	1_OSN_6870_lociStitched	1	670	840.3978	0		Aqp3,Nol6,Ube2r2	Aqp3	1640	0	Cdk9
chr17	90789525	90790363	1_OSN_4703_lociStitched	1	839	840.3464	0	Nrxn1		Nrxn1	1641	0	Cdk9
chr12	38500296	38501074	1_OSN_2229_lociStitched	1	779	839.462	0			Dgkb	1642	0	Cdk9
chr8	35103529	35104793	1_OSN_9398_lociStitched	1	1265	1180.576	341.1536			Rbpms	1643	0	Cdk9
chr15	97659779	97660356	1_OSN_3887_lociStitched	1	578	838.6695	0	Hdac7	Slc48a1	Hdac7	1644	0	Cdk9
chr8	72797791	72798792	1_OSN_9518_lociStitched	1	1002	838.6378	0		Homer3,Armc6,Lass1,Cope,Sugp2,Ddx49	Homer3	1645	0	Cdk9
chr3	79022106	79023162	1_OSN_6459_lociStitched	1	1057	880.704	42.3456			Rapgef2	1646	0	Cdk9
chrX	35919649	35920374	1_OSN_10398_lociStitched	1	726	877.105	39.585	Cul4b	Cul4b,Mcts1	Cul4b	1647	0	Cdk9
chr15	9827740	9828740	1_OSN_3571_lociStitched	1	1001	837.5	0			Spef2	1648	0	Cdk9
chr11	101340360	101345658	2_OSN_1973_lociStitched	2	1507	1872.3132	1035.2292		Ifi35,Rpl27,Vat1,Rnd2	Rnd2	1649	0	Cdk9
chr8	93193958	93195300	1_OSN_9611_lociStitched	1	1343	1010.7944	174.1916			Chd9	1650	0	Cdk9
chr8	67732347	67733250	1_OSN_9502_lociStitched	1	904	836.5392	0			BC030870	1651	0	Cdk9
chr9	121523143	121523927	1_OSN_10329_lociStitched	1	785	835.5872	0	Lyzl4	Vipr1	Lyzl4	1652	0	Cdk9
chr11	74423296	74424137	1_OSN_1782_lociStitched	1	842	1147.8809	312.852		1300001I01Rik,Rap1gap2,E130309D14Rik	E130309D14Rik	1653	0	Cdk9
chr7	121277482	121278112	1_OSN_9109_lociStitched	1	631	834.75	0		Rras2	Rras2	1654	0	Cdk9
chr7	137978541	137979450	1_OSN_9188_lociStitched	1	910	901.6371	66.9933		Plekha1	Plekha1	1655	0	Cdk9
chr7	140000477	140001636	1_OSN_9199_lociStitched	1	1160	1177.4281	343.8753	Fam53b	Fam53b,Mettl10,Fam175b	Fam53b	1656	0	Cdk9
chr12	29780554	29781465	1_OSN_2201_lociStitched	1	912	909.6335	76.3418			Tssc1	1657	0	Cdk9
chr8	114389300	114393100	2_OSN_9703_lociStitched	2	1027	994.08	161.12	Tmem170	Cfdp1,Chst5	Tmem170	1658	0	Cdk9
chr19	16017198	16017914	1_OSN_5140_lociStitched	1	717	832.708	0		Psat1,Cep78	Psat1	1659	0	Cdk9
chr1	58245066	58248201	2_OSN_207_lociStitched	2	1507	900.372	67.716	Aox3	Aox4	Aox4	1660	0	Cdk9
chr16	35729017	35729620	1_OSN_4090_lociStitched	1	604	854.9937	22.5522	Dirc2	Hspbap1	Dirc2	1661	0	Cdk9
chr7	141889076	141892689	2_OSN_9212_lociStitched	2	1424	1135.9272	303.8533	Dock1		Dock1	1662	0	Cdk9
chr11	95878892	95879756	1_OSN_1927_lociStitched	1	865	1186.0128	354.3264		Gip,Snf8,Igf2bp1,Ube2z	Gip	1663	0	Cdk9
chr6	28966940	28967732	1_OSN_8157_lociStitched	1	793	1040.0544	209.0088		Lep,Mir129-1	Mir129-1	1664	0	Cdk9
chr1	20750154	20751979	2_OSN_78_lociStitched	2	1531	977.6525	146.73		Il17a,Il17f	Il17f	1665	0	Cdk9
chr12	34111976	34112967	1_OSN_2221_lociStitched	1	992	909.2425	78.5863		Twistnb,Efcab10	Twistnb	1666	0	Cdk9
chr2	145887968	145888918	1_OSN_5961_lociStitched	1	951	1015.55	185.155			4930529M08Rik	1667	0	Cdk9
chr9	54687662	54688594	1_OSN_10006_lociStitched	1	933	828.9208	0		Ireb2	Ireb2	1668	0	Cdk9
chr11	67158838	67159789	1_OSN_1754_lociStitched	1	952	992.844	163.9524	Myh13		Myh13	1669	0	Cdk9
chr2	166970121	166982097	2_OSN_6114_lociStitched	2	1477	2358.0744	1529.3352	Kcnb1		Kcnb1	1670	0	Cdk9
chr5	147966720	147967610	1_OSN_8048_lociStitched	1	891	1078.858	250.179		Gsx1	Gsx1	1671	0	Cdk9
chr19	53771977	53772886	1_OSN_5345_lociStitched	1	910	828.4626	0	Rbm20		Rbm20	1672	0	Cdk9
chr3	27919045	27920923	2_OSN_6309_lociStitched	2	1393	834.0198	6.573	Pld1		Pld1	1673	0	Cdk9
chr19	45956268	45957094	1_OSN_5312_lociStitched	1	827	827.3216	0	9130011E15Rik	Gm6813	Gm6813	1674	0	Cdk9
chr11	84083186	84091196	2_OSN_1858_lociStitched	2	1705	1990.485	1163.853	Acaca		Acaca	1675	0	Cdk9
chr15	53173777	53175470	2_OSN_3708_lociStitched	2	1515	1160.7208	334.5368	Ext1		Ext1	1676	0	Cdk9
chr17	63882144	63883151	1_OSN_4549_lociStitched	1	1008	1112.1308	286.995		Fbxl17	Fbxl17	1677	0	Cdk9
chr11	29497080	29504076	2_OSN_1577_lociStitched	2	1246	890.5908	65.7624		Rps27a,1700034F02Rik	Rps27a	1678	0	Cdk9
chr12	119897694	119898609	1_OSN_2565_lociStitched	1	916	824.3235	0			Sp8	1679	0	Cdk9
chr12	80136089	80136928	1_OSN_2387_lociStitched	1	840	1170.3211	346.0875	Plekhh1	Tmem229b	Plekhh1	1680	0	Cdk9
chrX	159269864	159270795	1_OSN_10616_lociStitched	1	932	823.935	0		Txlng	Txlng	1681	0	Cdk9
chr10	62699664	62700521	1_OSN_1132_lociStitched	1	858	823.9198	0		Herc4,Mypn	Herc4	1682	0	Cdk9
chr10	69370739	69372012	1_OSN_1169_lociStitched	1	1274	1007.1976	183.4393	Ank3	Ank3	Ank3	1683	0	Cdk9
chr8	23526226	23527098	1_OSN_9346_lociStitched	1	873	954.1424	130.7128	Mrps31	Slc25a15	Mrps31	1684	0	Cdk9
chr11	120028881	120029808	1_OSN_2108_lociStitched	1	928	1214.1846	390.8232		Slc38a10,2810410L24Rik	Slc38a10	1685	0	Cdk9
chr6	37717391	37718289	1_OSN_8213_lociStitched	1	899	973.3422	150.5048			Trim24	1686	0	Cdk9
chr5	50513681	50515065	1_OSN_7568_lociStitched	1	1385	822.6496	0			Gpr125	1687	0	Cdk9
chr14	66741005	66742036	1_OSN_3344_lociStitched	1	1032	1001.4103	179.0847	Ephx2	Chrna2,Adam2	Ephx2	1688	0	Cdk9
chr14	68378472	68379540	1_OSN_3351_lociStitched	1	1069	984.162	162.0156	Dock5	Kctd9,Gnrh1,Cdca2	Gnrh1	1689	0	Cdk9
chr2	55062271	55065205	2_OSN_5608_lociStitched	2	1177	931.545	109.7316			Kcnj3	1690	0	Cdk9
chr14	52685699	52686443	1_OSN_3273_lociStitched	1	745	850.3176	28.5696		Zfp219,Rpgrip1,Hnrnpc,Olfr221,G630016D24Rik,Snord58b	Snord58b	1691	0	Cdk9
chr19	44123589	44124313	1_OSN_5296_lociStitched	1	725	821.4504	0	Erlin1	Cyp2c44	Cyp2c44	1692	0	Cdk9
chr1	137571842	137572829	1_OSN_551_lociStitched	1	988	1279.5468	459.2511			Csrp1	1693	0	Cdk9
chr5	103334276	103334936	1_OSN_7755_lociStitched	1	661	819.192	0			Mapk10	1694	0	Cdk9
chr11	19817749	19818637	1_OSN_1526_lociStitched	1	889	1142.2344	323.8536		Spred2	Spred2	1695	0	Cdk9
chr17	79034830	79035621	1_OSN_4610_lociStitched	1	792	994.8407	176.8676			Strn	1696	0	Cdk9
chr10	56093669	56094706	1_OSN_1077_lociStitched	1	1038	989.298	171.4161		Gja1	Gja1	1697	0	Cdk9
chr2	174113130	174113943	1_OSN_6181_lociStitched	1	814	817.7154	0	Nespas,Gnas	Mir296,Gnas,Mir298	Gnas	1698	0	Cdk9
chr4	124811451	124811907	1_OSN_7185_lociStitched	1	457	1010.1768	192.5232		Zc3h12a,Meaf6	Zc3h12a	1699	0	Cdk9
chr4	55221603	55222370	1_OSN_6932_lociStitched	1	768	943.1799	126.0948			Rad23b	1700	0	Cdk9
chr7	88356410	88356927	1_OSN_8988_lociStitched	1	518	931.4272	115.3427		Pde8a	Pde8a	1701	0	Cdk9
chr6	31897899	31898788	1_OSN_8181_lociStitched	1	890	982.0783	166.1541			1700012A03Rik	1702	0	Cdk9
chr19	14948190	14949126	1_OSN_5138_lociStitched	1	937	882.2736	66.456			Tle4	1703	0	Cdk9
chr6	120014562	120015284	1_OSN_8561_lociStitched	1	723	815.7156	0		Ninj2,Mir706,Wnk1	Wnk1	1704	0	Cdk9
chr10	119608098	119608999	1_OSN_1396_lociStitched	1	902	1097.9586	282.3734	Irak3	Tmbim4	Irak3	1705	0	Cdk9
chr9	32176933	32177622	1_OSN_9892_lociStitched	1	690	875.8568	60.4253		Kcnj1,Kcnj5	Kcnj1	1706	0	Cdk9
chr3	67307480	67308522	1_OSN_6437_lociStitched	1	1043	977.396	162.031	Rarres1	Lxn	Rarres1	1707	0	Cdk9
chr17	48013535	48035748	3_OSN_4505_lociStitched	3	2716	5670.9789	4855.7618	Foxp4	Mdfi,Foxp4	Foxp4	1708	0	Cdk9
chr9	21652171	21652836	1_OSN_9850_lociStitched	1	666	849.072	34.58	Dock6	Gm6484,Kank2	Dock6	1709	0	Cdk9
chr16	44280736	44281450	1_OSN_4130_lociStitched	1	715	814.2456	0	Sidt1		Sidt1	1710	0	Cdk9
chr5	136119172	136119873	1_OSN_7976_lociStitched	1	702	929.9466	115.8753	Rhbdd2	Por	Rhbdd2	1711	0	Cdk9
chr11	120712708	120713477	1_OSN_2116_lociStitched	1	770	995.855	181.7916	Ccdc57	Fasn	Fasn	1712	0	Cdk9
chr1	36001014	36001732	1_OSN_118_lociStitched	1	719	1110.6024	296.6058			Hs6st1	1713	0	Cdk9
chr9	13978105	13979222	1_OSN_9814_lociStitched	1	1118	981.5079	167.55			Sesn3	1714	0	Cdk9
chr7	147101338	147102084	1_OSN_9238_lociStitched	1	747	863.6442	49.982	Kndc1	Utf1,Mir202	Kndc1	1715	0	Cdk9
chr10	84373188	84374377	1_OSN_1250_lociStitched	1	1190	813.3949	0		Ric8b	Ric8b	1716	0	Cdk9
chr10	124651445	124657844	2_OSN_1408_lociStitched	2	1594	813.3129	0			Slc16a7	1717	0	Cdk9
chr10	20850436	20851316	1_OSN_918_lociStitched	1	881	812.328	0	Myb		Myb	1718	0	Cdk9
chr7	103438803	103449717	2_OSN_9035_lociStitched	2	1056	1517.046	705.0444	Odz4	Mir708	Mir708	1719	0	Cdk9
chr8	93354428	93355292	1_OSN_9614_lociStitched	1	865	1100.736	288.9216	Chd9		Chd9	1720	0	Cdk9
chr7	148334347	148335184	1_OSN_9253_lociStitched	1	838	1314.8433	503.4555	Ptdss2	Lrrc56,Rnh1,Ano9,Sigirr,Hras1	Ptdss2	1721	0	Cdk9
chr2	101961558	101962301	1_OSN_5778_lociStitched	1	744	1039.1598	228.2496	Ldlrad3		Ldlrad3	1722	0	Cdk9
chr5	65450739	65455057	2_OSN_7608_lociStitched	2	1433	1199.9722	389.9154			Klhl5	1723	0	Cdk9
chr2	135482132	135482797	1_OSN_5929_lociStitched	1	666	809.837	0			9630028H03Rik	1724	0	Cdk9
chr1	11320098	11320819	1_OSN_38_lociStitched	1	722	809.8272	0			Prex2	1725	0	Cdk9
chr17	69626562	69627425	1_OSN_4574_lociStitched	1	864	964.1436	154.6496	Epb4.1l3		Zfp161	1726	0	Cdk9
chr16	81481058	81481985	1_OSN_4203_lociStitched	1	928	808.6221	0	Ncam2		Ncam2	1727	0	Cdk9
chr5	3576830	3578933	2_OSN_7402_lociStitched	2	1138	991.5645	182.961	1700109H08Rik	Fam133b,Pex1,C030048B08Rik	1700109H08Rik	1728	0	Cdk9
chr19	18682299	18683150	1_OSN_5151_lociStitched	1	852	879.2532	70.8883	Ostf1	BC016495	Ostf1	1729	0	Cdk9
chr10	98815836	98816974	1_OSN_1330_lociStitched	1	1139	975.835	167.5136			Dusp6	1730	0	Cdk9
chr13	100214086	100215146	1_OSN_2998_lociStitched	1	1061	1365.28	557.03	Mtap1b	6430562O15Rik	6430562O15Rik	1731	0	Cdk9
chr10	126675258	126675989	1_OSN_1422_lociStitched	1	732	919.0863	110.9658	Kif5a	Mbd6,D10Ertd610e,Dctn2,Pip4k2c,Dtx3	Kif5a	1732	0	Cdk9
chr7	80367330	80368069	1_OSN_8941_lociStitched	1	740	891.6035	83.507			Rgma	1733	0	Cdk9
chr4	90970771	90972232	1_OSN_7040_lociStitched	1	1462	808.0791	0	Elavl2		Elavl2	1734	0	Cdk9
chr17	4948180	4949013	1_OSN_4265_lociStitched	1	834	924.1302	116.4534		Arid1b	Arid1b	1735	0	Cdk9
chr2	109418879	109419819	1_OSN_5820_lociStitched	1	941	806.426	0			Bdnf	1736	0	Cdk9
chr14	55976956	55977784	1_OSN_3283_lociStitched	1	829	806.058	0			Dhrs4	1737	0	Cdk9
chr11	107070946	107071761	1_OSN_2010_lociStitched	1	816	978.0815	172.2095	Pitpnc1	Nol11	Nol11	1738	0	Cdk9
chr2	163288869	163289594	1_OSN_6077_lociStitched	1	726	1318.05	512.7925		2310001K24Rik,Gdap1l1,R3hdml,3230401D17Rik,Fitm2	2310001K24Rik	1739	0	Cdk9
chr12	29502073	29502826	1_OSN_2200_lociStitched	1	754	1126.9398	321.9075	Tssc1		Tssc1	1740	0	Cdk9
chr11	117275265	117275826	1_OSN_2082_lociStitched	1	562	833.4777	28.5549			Sept9	1741	0	Cdk9
chr16	57242991	57243849	1_OSN_4157_lociStitched	1	859	1090.7754	285.8856		Tmem30c,Tbc1d23	Tbc1d23	1742	0	Cdk9
chr10	88933503	88950476	3_OSN_1281_lociStitched	3	1963	2038.4573	1233.9371	Nr1h4	Gas2l3,Nr1h4	Nr1h4	1743	0	Cdk9
chr3	83783903	83784952	1_OSN_6475_lociStitched	1	1050	957.737	153.7834	D930015E06Rik		D930015E06Rik	1744	0	Cdk9
chr1	39959153	39960298	1_OSN_152_lociStitched	1	1146	1183.8155	379.911	Map4k4		Map4k4	1745	0	Cdk9
chr2	71542328	71543042	1_OSN_5686_lociStitched	1	715	1022.1624	218.3412		Gm1631	Gm1631	1746	0	Cdk9
chr2	165682802	165683641	1_OSN_6093_lociStitched	1	840	984.2309	181.3079	Zmynd8		Zmynd8	1747	0	Cdk9
chr7	31629579	31630321	1_OSN_8820_lociStitched	1	743	817.3872	15.3594		Cd22,Ffar2,Ffar1,Ffar3	Ffar3	1748	0	Cdk9
chr15	96532896	96533663	1_OSN_3878_lociStitched	1	768	801.3616	0		Slc38a2	Slc38a2	1749	0	Cdk9
chr8	36480163	36481047	1_OSN_9408_lociStitched	1	885	800.9924	0		Ppp1r3b	Ppp1r3b	1750	0	Cdk9
chr8	86718129	86718656	1_OSN_9575_lociStitched	1	528	938.2708	137.8632		4930432K21Rik,Mir23a,Nanos3,Cc2d1a,Mir24-2,Mir27a,Mir181c,Zswim4,Mir181d	Mir23a	1751	0	Cdk9
chr1	192888978	192894651	2_OSN_793_lociStitched	2	984	1081.2738	281.9481	Nsl1	Batf3,Mfsd7b,Tatdn3,1700022P22Rik,A230020J21Rik	Nsl1	1752	0	Cdk9
chr1	89625401	89626230	1_OSN_370_lociStitched	1	830	798.9902	0		Atg16l1	Atg16l1	1753	0	Cdk9
chr17	32432634	32433256	1_OSN_4426_lociStitched	1	623	798.8968	0		Brd4,Akap8	Brd4	1754	0	Cdk9
chr16	11359862	11361178	1_OSN_3953_lociStitched	1	1317	1486.0272	687.7416	Rundc2a	Snx29,Tnfrsf17	Rundc2a	1755	0	Cdk9
chr4	126801236	126802125	1_OSN_7207_lociStitched	1	890	936.5615	138.4173	Zmym6	Gm12942,Dlgap3	Gm12942	1756	0	Cdk9
chr16	35145920	35146966	1_OSN_4085_lociStitched	1	1047	973.9306	176.0418		Adcy5	Adcy5	1757	0	Cdk9
chr15	38635651	38640731	2_OSN_3675_lociStitched	2	1643	1622.044	824.484		Atp6v1c1	Atp6v1c1	1758	0	Cdk9
chr16	25516961	25517959	1_OSN_4031_lociStitched	1	999	989.517	192.3146			Trp63	1759	0	Cdk9
chr5	108464299	108465326	1_OSN_7775_lociStitched	1	1028	841.113	43.9556		Mtf2,Fam69a	Mtf2	1760	0	Cdk9
chr3	11211149	11212961	2_OSN_6248_lociStitched	2	1290	796.374	0			Snx16	1761	0	Cdk9
chr16	88719927	88721036	1_OSN_4211_lociStitched	1	1110	961.6139	165.3519		Krtap13,Krtap13-1,Krtap27-1,2310061N02Rik,2310034C09Rik	Krtap13-1	1762	0	Cdk9
chr14	25398462	25399019	1_OSN_3167_lociStitched	1	558	804.2523	8.2436			Rps24	1763	0	Cdk9
chr1	195330571	195331314	1_OSN_811_lociStitched	1	744	795.753	0		Mir205	Mir205	1764	0	Cdk9
chr9	72660060	72660935	1_OSN_10128_lociStitched	1	876	832.5625	36.8375	Prtg		Prtg	1765	0	Cdk9
chr3	80838336	80839401	1_OSN_6464_lociStitched	1	1066	934.857	139.302		Pdgfc	Pdgfc	1766	0	Cdk9
chr16	18678090	18678774	1_OSN_3992_lociStitched	1	685	812.6604	18.126		Sept5	Sept5	1767	0	Cdk9
chr5	115767181	115768196	1_OSN_7828_lociStitched	1	1016	1029.819	235.3785		Srsf9,Gatc,Cox6a1,Triap1,Rnf10,Dynll1,Coq5	Srsf9	1768	0	Cdk9
chr6	49048794	49049600	1_OSN_8255_lociStitched	1	807	1000.0042	206.0136	Igf2bp3	2410003K15Rik	2410003K15Rik	1769	0	Cdk9
chr18	64173410	64179554	2_OSN_4970_lociStitched	2	1633	1507.1232	713.3184			St8sia3	1770	0	Cdk9
chr13	114359512	114360338	1_OSN_3064_lociStitched	1	827	823.935	30.7272		Snx18	Snx18	1771	0	Cdk9
chr18	66100420	66101523	1_OSN_4985_lociStitched	1	1104	869.3846	76.8791		Cplx4,Rax	Rax	1772	0	Cdk9
chr11	112700852	112702057	1_OSN_2046_lociStitched	1	1206	924.958	132.9115			Sox9	1773	0	Cdk9
chr15	74044371	74056816	3_OSN_3781_lociStitched	3	1575	4352.0165	3560.5145			Bai1	1774	0	Cdk9
chr11	97517673	97518631	1_OSN_1946_lociStitched	1	959	1133.314	342.1976		Cisd3,Pcgf2,Mllt6,E130012A19Rik,Psmb3	Mllt6	1775	0	Cdk9
chr6	54914440	54915345	1_OSN_8296_lociStitched	1	906	907.6245	116.745	Nod1	Ggct	Nod1	1776	0	Cdk9
chr8	108975038	108975703	1_OSN_9666_lociStitched	1	666	1072.5785	282.093		Zfp90	Zfp90	1777	0	Cdk9
chr14	9235645	9236312	1_OSN_3100_lociStitched	1	668	1006.9032	217.2419		Oit1	Oit1	1778	0	Cdk9
chr1	59505007	59506122	1_OSN_215_lociStitched	1	1116	950.872	162.567		Fzd7	Fzd7	1779	0	Cdk9
chr11	63711454	63712467	1_OSN_1737_lociStitched	1	1014	980.584	192.7739	Hs3st3b1		Hs3st3b1	1780	0	Cdk9
chr15	81530381	81531523	1_OSN_3826_lociStitched	1	1143	994.9104	207.3872		Zc3h7b,L3mbtl2,Chadl,Rangap1	Chadl	1781	0	Cdk9
chr10	75902165	75902804	1_OSN_1199_lociStitched	1	640	787.3758	0	Pcnt	2610028H24Rik,Mcm3ap,A130042E20Rik	Pcnt	1782	0	Cdk9
chr13	48255289	48256284	1_OSN_2768_lociStitched	1	996	787.244	0			Id4	1783	0	Cdk9
chr14	119150297	119150926	1_OSN_3508_lociStitched	1	630	1121.4441	334.5651		Cldn10,Abcc4	Cldn10	1784	0	Cdk9
chr13	95627374	95628642	1_OSN_2948_lociStitched	1	1269	786.4136	0		Otp	Otp	1785	0	Cdk9
chr8	91795502	91796285	1_OSN_9606_lociStitched	1	784	928.5597	143.1324			Sall1	1786	0	Cdk9
chr13	98264472	98265266	1_OSN_2979_lociStitched	1	795	901.984	117.8296			Enc1	1787	0	Cdk9
chr1	194278721	194279334	1_OSN_802_lociStitched	1	614	914.3508	130.2012	Kcnh1		Kcnh1	1788	0	Cdk9
chr15	80449114	80450393	1_OSN_3820_lociStitched	1	1280	783.5154	0		Grap2	Grap2	1789	0	Cdk9
chr2	159936598	159939858	2_OSN_6057_lociStitched	2	1894	1047.438	265.038			Gm826	1790	0	Cdk9
chr1	38115101	38115869	1_OSN_139_lociStitched	1	769	897.408	115.3536	Rev1		Eif5b	1791	0	Cdk9
chrX	98676884	98677547	1_OSN_10517_lociStitched	1	664	912.2217	130.2132		Itgb1bp2	Itgb1bp2	1792	0	Cdk9
chr14	61600762	61601732	1_OSN_3311_lociStitched	1	971	794.721	13.192	Tnfrsf19		Tnfrsf19	1793	0	Cdk9
chr6	84372553	84373288	1_OSN_8399_lociStitched	1	736	781.5255	0			Cyp26b1	1794	0	Cdk9
chr7	36136006	36136852	1_OSN_8828_lociStitched	1	847	812.0754	30.7944	Rhpn2	C230052I12Rik,Ccdc123,Gpatch1	Rhpn2	1795	0	Cdk9
chr10	76479024	76479872	1_OSN_1201_lociStitched	1	849	1010.816	229.6384		Slc19a1	Slc19a1	1796	0	Cdk9
chr18	65737262	65738119	1_OSN_4978_lociStitched	1	858	933.7872	153.5744		Zfp532	Zfp532	1797	0	Cdk9
chr1	115855788	115861187	2_OSN_444_lociStitched	2	928	820.1081	39.9526				1798	0	Cdk9
chrX	7739155	7745391	2_OSN_10346_lociStitched	2	1146	780.1236	0	Tbc1d25	Wdr13,Rbm3,Porcn,2900002K06Rik,Tbc1d25,Ebp	Tbc1d25	1799	0	Cdk9
chr14	32712967	32713752	1_OSN_3203_lociStitched	1	786	1017.046	237.07			Ankrd28	1800	0	Cdk9
chr13	73919814	73920680	1_OSN_2895_lociStitched	1	867	952.6	172.767	Slc12a7		Slc12a7	1801	0	Cdk9
chr19	41087982	41088646	1_OSN_5273_lociStitched	1	665	779.4696	0		Dntt,Blnk	Dntt	1802	0	Cdk9
chr6	120952847	120953352	1_OSN_8568_lociStitched	1	506	915.7165	136.249			Mical3	1803	0	Cdk9
chr10	95762338	95772246	2_OSN_1319_lociStitched	2	1517	1328.6628	549.894			Btg1	1804	0	Cdk9
chr9	77606686	77607650	1_OSN_10145_lociStitched	1	965	778.2372	0	Gclc		Gclc	1805	0	Cdk9
chr3	33934378	33935333	1_OSN_6346_lociStitched	1	956	888.8185	110.971	Fxr1	Fxr1,Dnajc19	Fxr1	1806	0	Cdk9
chr8	126611765	126612477	1_OSN_9756_lociStitched	1	713	1256.2528	478.7488			Urb2	1807	0	Cdk9
chr10	8608812	8609821	1_OSN_848_lociStitched	1	1010	884.5903	108.7702		Sash1	Sash1	1808	0	Cdk9
chr15	88723031	88723774	1_OSN_3849_lociStitched	1	744	859.5024	83.7361		Pim3	Pim3	1809	0	Cdk9
chr19	41340652	41341549	1_OSN_5274_lociStitched	1	898	797.6124	21.9765		Tm9sf3	Tm9sf3	1810	0	Cdk9
chr8	34939980	34940740	1_OSN_9393_lociStitched	1	761	902.5	126.92	Rbpms		Gtf2e2	1811	0	Cdk9
chr11	18378578	18379258	1_OSN_1515_lociStitched	1	681	775.54	0			Etaa1	1812	0	Cdk9
chr13	52347463	52348186	1_OSN_2793_lociStitched	1	724	775.3452	0			Diras2	1813	0	Cdk9
chr2	30190709	30191481	1_OSN_5523_lociStitched	1	773	866.7244	91.7136	Nup188	Fam73b,Dolk,Sh3glb2	Sh3glb2	1814	0	Cdk9
chr16	42498376	42501774	2_OSN_4116_lociStitched	2	1892	1059.1566	284.4126			Gap43	1815	0	Cdk9
chr16	41633704	41634557	1_OSN_4110_lociStitched	1	854	774.4387	0	Lsamp		Lsamp	1816	0	Cdk9
chr1	134097337	134098050	1_OSN_506_lociStitched	1	714	924.8323	150.5143	Lemd1	Mir135b	Mir135b	1817	0	Cdk9
chr16	46500728	46501425	1_OSN_4135_lociStitched	1	698	773.9488	0		Pvrl3	Pvrl3	1818	0	Cdk9
chr13	114605878	114606785	1_OSN_3070_lociStitched	1	908	904.6418	130.9708	Arl15		Arl15	1819	0	Cdk9
chr14	79983072	79983942	1_OSN_3418_lociStitched	1	871	799.443	25.839		Sugt1	Sugt1	1820	0	Cdk9
chr1	142325751	142326575	1_OSN_580_lociStitched	1	825	933.4272	160.1032	Kcnt2		Kcnt2	1821	0	Cdk9
chr8	74795106	74795779	1_OSN_9520_lociStitched	1	674	870.7947	97.5177		Klf2,Ap1m1	Ap1m1	1822	0	Cdk9
chr14	35507004	35507579	1_OSN_3216_lociStitched	1	576	977.04	203.78	Wapal		Wapal	1823	0	Cdk9
chr9	102107598	102114337	2_OSN_10212_lociStitched	2	1462	923.243	150.2797	Ephb1		Ephb1	1824	0	Cdk9
chr16	13785839	13786611	1_OSN_3968_lociStitched	1	773	772.6176	0	Rrn3	Ntan1	Rrn3	1825	0	Cdk9
chr11	53613200	53614055	1_OSN_1679_lociStitched	1	856	962.6445	190.323	Gm12216	Irf1	Irf1	1826	0	Cdk9
chr5	18194115	18194893	1_OSN_7433_lociStitched	1	779	772.3206	0			Gnai1	1827	0	Cdk9
chr11	5938677	5939733	1_OSN_1463_lociStitched	1	1057	1075.2192	303.4944	Camk2b	Camk2b	Camk2b	1828	0	Cdk9
chr6	100153162	100154064	1_OSN_8498_lociStitched	1	903	1051.281	279.8906			Rybp	1829	0	Cdk9
chr2	132472743	132475493	2_OSN_5918_lociStitched	2	1477	1376.1	605.275	AU019990	1110034G24Rik	1110034G24Rik	1830	0	Cdk9
chr13	44946494	44947528	1_OSN_2757_lociStitched	1	1035	970.3056	199.9756	Jarid2		Jarid2	1831	0	Cdk9
chr2	129623870	129624690	1_OSN_5904_lociStitched	1	821	769.816	0	4932416H05Rik	Stk35	Stk35	1832	0	Cdk9
chr5	74283457	74284376	1_OSN_7647_lociStitched	1	920	919.7352	151.0836			Usp46	1833	0	Cdk9
chr7	103353190	103354078	1_OSN_9033_lociStitched	1	889	901.2312	132.6672		Mir708,Odz4	Odz4	1834	0	Cdk9
chr5	20389584	20390410	1_OSN_7446_lociStitched	1	827	768.5104	0	Tmem60	Phtf2	Tmem60	1835	0	Cdk9
chr12	40614812	40615665	1_OSN_2235_lociStitched	1	854	820.1595	52.2036			Arl4a	1836	0	Cdk9
chrX	11534112	11534813	1_OSN_10357_lociStitched	1	702	767.8754	0			Bcor	1837	0	Cdk9
chr6	112153059	112153814	1_OSN_8526_lociStitched	1	756	890.6735	123.5935		1700054K19Rik	1700054K19Rik	1838	0	Cdk9
chr17	85113028	85120401	3_OSN_4660_lociStitched	3	1911	1755.5113	989.4566	Lrpprc	Abcg8,Abcg5	Abcg8	1839	0	Cdk9
chr7	114761325	114762237	1_OSN_9077_lociStitched	1	913	1017.8832	252.4416	Ppfibp2		Ppfibp2	1840	0	Cdk9
chr13	38200726	38201594	1_OSN_2702_lociStitched	1	869	812.1876	47.2192		Dsp	Dsp	1841	0	Cdk9
chr2	77590519	77593229	3_OSN_5731_lociStitched	3	1505	891.319	126.828	Zfp385b	Zfp385b	Zfp385b	1842	0	Cdk9
chr11	21888161	21888992	1_OSN_1542_lociStitched	1	832	864.1569	99.9693		Otx1	Otx1	1843	0	Cdk9
chr17	91242377	91243927	2_OSN_4707_lociStitched	2	1412	994.015	232.655	Nrxn1		Nrxn1	1844	0	Cdk9
chr2	31447194	31447870	1_OSN_5537_lociStitched	1	677	777.4676	16.4944	Fubp3	Prdm12	Fubp3	1845	0	Cdk9
chr1	180780124	180781339	1_OSN_725_lociStitched	1	1216	814.4145	53.8245	Kif26b		Kif26b	1846	0	Cdk9
chr6	22297010	22297692	1_OSN_8140_lociStitched	1	683	982.762	222.1956	Fam3c		Fam3c	1847	0	Cdk9
chr12	25678190	25680941	2_OSN_2182_lociStitched	2	1527	760.1013	0	Kidins220		Kidins220	1848	0	Cdk9
chr16	32637008	32637740	1_OSN_4065_lociStitched	1	733	996.7644	237.0216		Tnk2,Tfrc,Gm10818	Tnk2	1849	0	Cdk9
chr19	55787019	55787838	1_OSN_5353_lociStitched	1	820	1007.0424	247.5018		Tcf7l2	Tcf7l2	1850	0	Cdk9
chr2	136923940	136924626	1_OSN_5934_lociStitched	1	687	873.964	114.8364	Jag1		Jag1	1851	0	Cdk9
chr18	60926553	60927144	1_OSN_4956_lociStitched	1	592	889.1595	130.7292		Rps14,Cd74	Rps14	1852	0	Cdk9
chr1	38880678	38881404	1_OSN_144_lociStitched	1	727	758.2344	0		Lonrf2	Lonrf2	1853	0	Cdk9
chr10	84534116	84535113	1_OSN_1251_lociStitched	1	998	815.3466	57.7263		Fhl4,AI597468	Fhl4	1854	0	Cdk9
chr5	20109306	20110191	1_OSN_7442_lociStitched	1	886	850.308	92.8365	Magi2		Phtf2	1855	0	Cdk9
chr1	71081973	71082610	1_OSN_264_lociStitched	1	638	756.756	0	Bard1		Bard1	1856	0	Cdk9
chr2	28361728	28365199	2_OSN_5499_lociStitched	2	1435	1252.6839	496.0059		1700007K13Rik,Gbgt1,Mrps2,Ralgds	Ralgds	1857	0	Cdk9
chr4	148941427	148942225	1_OSN_7356_lociStitched	1	799	930.3882	174.4428		Ctnnbip1,Clstn1	Clstn1	1858	0	Cdk9
chr18	61395668	61396228	1_OSN_4960_lociStitched	1	561	931.728	176.624	Pde6a	Slc26a2	Pde6a	1859	0	Cdk9
chr16	38407379	38408342	1_OSN_4104_lociStitched	1	964	822.0168	67.0248	Pla1a	Popdc2,Adprh	Pla1a	1860	0	Cdk9
chr11	110881235	110885330	2_OSN_2036_lociStitched	2	1013	927.108	173.2185	Kcnj16	Kcnj2	Kcnj2	1861	0	Cdk9
chr17	46134937	46135825	1_OSN_4489_lociStitched	1	889	763.5912	9.8568		Vegfa	Vegfa	1862	0	Cdk9
chr1	71719790	71720485	1_OSN_268_lociStitched	1	696	941.864	188.4145		Fn1	Fn1	1863	0	Cdk9
chr3	14999672	15001240	2_OSN_6260_lociStitched	2	1472	774.2784	20.8544			Car2	1864	0	Cdk9
chr14	29768221	29775046	2_OSN_3191_lociStitched	2	1312	1839.3375	1087.2225	Cacna2d3		Lrtm1	1865	0	Cdk9
chr1	137551741	137552277	1_OSN_550_lociStitched	1	537	750.7752	0			Nav1	1866	0	Cdk9
chr5	148681624	148682378	1_OSN_8056_lociStitched	1	755	814.9986	64.2408	Pomp	Slc46a3	Pomp	1867	0	Cdk9
chr16	65648992	65649650	1_OSN_4171_lociStitched	1	659	750.3832	0			Chmp2b	1868	0	Cdk9
[truncated: 6,576 more rows]

## Sheet: Smad3
chrom	start	end	id	constituents	size	mark	input	OVERLAP_GENES	PROXIMAL_GENES	CLOSEST_GENE	enhancerRank	isSuper	method
[truncated: 8,444 more rows]
