# Supplementary material for: Integrative modeling reveals key chromatin and sequence signatures predicting super-enhancers
Source: Sci Rep. 2019 Feb 27;9:2877. doi: 10.1038/s41598-019-38979-9 (PMC6393462; doi:10.1038/s41598-019-38979-9)
Supplement: Supplementary file 3 — Supplementary Table 2 [file 41598_2019_38979_MOESM3_ESM.xlsx]

## Sheet: H3K27ac
REGION_ID	CHROM	START	STOP	NUM_LOCI	CONSTITUENT_SIZE	GSM594592_H3K27ac_proB.sorted.bam	ProBCells_WCE.sorted.bam	enhancerRank	isSuper
1_proB_13249_lociStitched	chr19	41068388	41114068	1	45681	151918	13996.4	1	1
1_proB_13001_lociStitched	chr19	4294191	4310211	1	16021	120602	10385.8	2	1
1_proB_11952_lociStitched	chr16	95626864	95654735	1	27872	109723	7201.87	3	1
1_proB_2615_lociStitched	chr3	95449172	95480090	1	30919	111212	9300.13	4	1
1_proB_9921_lociStitched	chr13	56235415	56283170	1	47756	108385	11012.3	5	1
1_proB_4384_lociStitched	chr5	137154676	137178646	1	23971	90692.9	5697.67	6	1
1_proB_385_lociStitched	chr1	89516601	89556311	1	39711	96280.9	12508.6	7	1
1_proB_1825_lociStitched	chr2	127135844	127164193	1	28350	89350.4	9987.35	8	1
1_proB_12131_lociStitched	chr17	29625686	29650511	1	24826	87222.6	8582	9	1
1_proB_5737_lociStitched	chr7	108603041	108631832	1	28792	92295.3	14879.2	10	1
1_proB_12103_lociStitched	chr17	27688560	27695039	1	6480	82694.7	6329.98	11	1
1_proB_11289_lociStitched	chr15	86010814	86033653	1	22840	83282.4	8982.58	12	1
1_proB_12193_lociStitched	chr17	35309411	35373028	1	63618	94115	19950.3	13	1
1_proB_9893_lociStitched	chr13	52660354	52696152	1	35799	84547.7	10463.8	14	1
1_proB_2554_lociStitched	chr3	87942002	87953696	1	11695	81460.4	8668.76	15	1
1_proB_11519_lociStitched	chr16	23984306	24016804	1	32499	74121.4	5319.92	16	1
1_proB_12694_lociStitched	chr18	35975744	36025366	1	49623	86878.2	21466.5	17	1
1_proB_11985_lociStitched	chr17	4994089	5005060	1	10972	67751.4	2987.4	18	1
1_proB_9901_lociStitched	chr13	54459600	54478062	1	18463	75529.9	10959	19	1
1_proB_4972_lociStitched	chr6	99285455	99339458	1	54004	77753.5	14348.6	20	1
1_proB_11458_lociStitched	chr16	16854934	16867237	1	12304	66427.6	4080.91	21	1
1_proB_8714_lociStitched	chr11	87558455	87573488	1	15034	70396.5	9096.47	22	1
1_proB_4245_lociStitched	chr5	115221725	115235099	1	13375	65051.1	5588.99	23	1
1_proB_5171_lociStitched	chr6	129179707	129198681	1	18975	62580	3809.98	24	1
1_proB_8596_lociStitched	chr11	76296032	76324414	1	28383	67086.5	8401.07	25	1
1_proB_11328_lociStitched	chr15	97646768	97679966	1	33199	70369.8	12927.3	26	1
1_proB_2049_lociStitched	chr2	163899668	163913779	1	14112	61018.8	3975.07	27	1
1_proB_6505_lociStitched	chr8	125556604	125568454	1	11851	61992.1	5044.55	28	1
1_proB_861_lociStitched	chr1	167630838	167655446	1	24609	63373	6683.53	29	1
1_proB_6822_lociStitched	chr9	57485666	57503880	1	18215	65699.7	10139.7	30	1
1_proB_5254_lociStitched	chr6	145037893	145072757	1	34865	62661.1	8060.56	31	1
1_proB_13202_lociStitched	chr19	34268828	34295529	1	26702	58483.2	4365.61	32	1
1_proB_389_lociStitched	chr1	89743209	89763671	1	20463	60234	6740.18	33	1
1_proB_7662_lociStitched	chr10	59723257	59753227	1	29971	63086.8	9893.1	34	1
1_proB_12274_lociStitched	chr17	47644818	47694130	1	49313	68706.4	16115.2	35	1
1_proB_3545_lociStitched	chr4	133648367	133677823	1	29457	62075.6	10368.5	36	1
1_proB_8450_lociStitched	chr11	59890391	59919983	1	29593	58941.3	7658.41	37	1
1_proB_8696_lociStitched	chr11	86390642	86438256	1	47615	62598.1	11803.5	38	1
1_proB_4236_lociStitched	chr5	114253422	114285415	1	31994	64753.8	14246.5	39	1
1_proB_4114_lociStitched	chr5	96589526	96593543	1	4018	51465.8	1565.02	40	1
1_proB_5372_lociStitched	chr7	25668815	25690424	1	21610	62166.9	12917.9	41	1
1_proB_2139_lociStitched	chr2	180166987	180181100	1	14114	53302	4393.38	42	1
1_proB_12998_lociStitched	chr19	4113072	4155496	1	42425	67034.2	18751.4	43	1
1_proB_6357_lociStitched	chr8	96869355	96922779	1	53425	68078.2	19798.9	44	1
1_proB_3449_lociStitched	chr4	122515638	122581347	1	65710	60156.6	11893.3	45	1
1_proB_1010_lociStitched	chr1	183770163	183791194	1	21032	54928.8	6780.39	46	1
1_proB_11677_lociStitched	chr16	49771742	49802119	1	30378	54991.5	7293.52	47	1
1_proB_11679_lociStitched	chr16	49839564	49859017	1	19454	53396.5	5974.02	48	1
1_proB_5403_lociStitched	chr7	29160096	29168294	1	8199	54431.4	7064.22	49	1
1_proB_7775_lociStitched	chr10	80140443	80163947	1	23505	56303.8	9072.54	50	1
1_proB_7541_lociStitched	chr10	43460016	43485392	1	25377	53172.9	6245.03	51	1
1_proB_760_lociStitched	chr1	156897128	156956881	1	59754	61085.5	14251.1	52	1
1_proB_11286_lociStitched	chr15	85881249	85900218	1	18970	53648.1	7056.47	53	1
1_proB_5386_lociStitched	chr7	26465016	26474604	1	9589	51856.7	5397.09	54	1
1_proB_1657_lociStitched	chr2	93001865	93035217	1	33353	60100.3	13821.1	55	1
1_proB_4314_lociStitched	chr5	123575622	123601618	1	25997	58904.3	12774.4	56	1
1_proB_10019_lociStitched	chr13	81021077	81025786	1	4710	48070.9	2643.63	57	1
1_proB_550_lociStitched	chr1	130487159	130512399	1	25241	52630.4	7344.84	58	1
1_proB_10478_lociStitched	chr14	61340086	61358068	1	17983	49110.6	4220.38	59	1
1_proB_4490_lociStitched	chr5	149770368	149790487	1	20120	51392	6854.54	60	1
1_proB_11191_lociStitched	chr15	77660732	77677082	1	16351	51729.8	7236.51	61	1
1_proB_1911_lociStitched	chr2	144039242	144083972	1	44731	54950.8	11298.8	62	1
1_proB_5633_lociStitched	chr7	90794012	90808352	1	14341	47167.1	3556.32	63	1
1_proB_2423_lociStitched	chr3	68480757	68513491	1	32735	50881.7	7558.28	64	1
1_proB_171_lociStitched	chr1	46906552	46917299	1	10748	46352.9	3190.78	65	1
1_proB_2809_lociStitched	chr3	130809451	130821290	1	11840	49065.6	6327.95	66	1
1_proB_8877_lociStitched	chr11	106164021	106196842	1	32822	55221.3	12498.2	67	1
1_proB_7865_lociStitched	chr10	92623273	92634601	1	11329	46674.8	3976.13	68	1
1_proB_11579_lociStitched	chr16	32160771	32203129	1	42359	53718.4	11080.9	69	1
1_proB_6890_lociStitched	chr9	65371706	65400590	1	28885	51612.8	9052.25	70	1
1_proB_9624_lociStitched	chr13	9759162	9775846	1	16685	46608.4	4656.5	71	1
1_proB_6831_lociStitched	chr9	58073895	58128731	1	54837	54496	12853.6	72	1
1_proB_9413_lociStitched	chr12	88216910	88247711	1	30802	54539.3	12945.7	73	1
1_proB_5326_lociStitched	chr7	16628783	16641408	1	12626	47408.1	5966.57	74	1
1_proB_10617_lociStitched	chr14	79911445	79935630	1	24186	46522.3	5407.77	75	1
1_proB_8977_lociStitched	chr11	118983400	118996355	1	12956	52001.4	10919.8	76	1
1_proB_4885_lociStitched	chr6	86468475	86478757	1	10283	45931.8	5231.48	77	1
1_proB_1349_lociStitched	chr2	35350842	35363091	1	12250	46729.9	6194.32	78	1
1_proB_1314_lociStitched	chr2	32565649	32583394	1	17746	48078.3	7749.24	79	1
1_proB_4269_lociStitched	chr5	118916228	118950621	1	34394	49680.7	9354.9	80	1
1_proB_7223_lociStitched	chr9	114687054	114691442	1	4389	42698.3	2441.48	81	1
1_proB_9700_lociStitched	chr13	23630171	23690198	1	60028	49222.1	9046.07	82	1
1_proB_5309_lociStitched	chr7	4604322	4619248	1	14927	44700.4	4904.68	83	1
1_proB_1129_lociStitched	chr2	11544568	11559421	1	14854	43636.6	3918.22	84	1
1_proB_12191_lociStitched	chr17	35183294	35189103	1	5810	42882.6	3196.11	85	1
1_proB_4596_lociStitched	chr6	29991519	30003564	1	12046	42279.2	2677.6	86	1
1_proB_3537_lociStitched	chr4	133205862	133230302	1	24441	47394	7803.69	87	1
1_proB_4333_lociStitched	chr5	125869299	125885908	1	16610	46877.2	7480.69	88	1
1_proB_13180_lociStitched	chr19	32319560	32360048	1	40489	48443.9	9069.31	89	1
1_proB_12999_lociStitched	chr19	4184780	4204432	1	19653	49236.1	9975.36	90	1
1_proB_6676_lociStitched	chr9	32307529	32324684	1	17156	44527.5	5558.22	91	1
1_proB_13311_lociStitched	chr19	46569605	46579173	1	9569	43850.1	4910.3	92	1
1_proB_8955_lociStitched	chr11	117178236	117220030	1	41795	55928.7	17181.5	93	1
1_proB_11294_lociStitched	chr15	88562773	88591205	1	28433	44504.6	5805.81	94	1
1_proB_3642_lociStitched	chr4	144792521	144844776	1	52256	47630.4	9228.23	95	1
1_proB_12201_lociStitched	chr17	35973691	36008049	1	34359	49949.7	11582.1	96	1
1_proB_6093_lociStitched	chr8	26204305	26219667	1	15363	44787.9	6468.94	97	1
1_proB_7858_lociStitched	chr10	90633123	90650934	1	17812	44983.5	6745.03	98	1
1_proB_2353_lociStitched	chr3	53774348	53799582	1	25235	45014.9	7209.35	99	1
1_proB_12253_lociStitched	chr17	45689060	45721581	1	32522	50075.8	12289.7	100	1
1_proB_6367_lociStitched	chr8	97566649	97583993	1	17345	43334	5740.86	101	1
1_proB_13022_lociStitched	chr19	5842206	5849469	1	7264	42131.9	4588.04	102	1
1_proB_3309_lociStitched	chr4	102238147	102258551	1	20405	43460.5	6045.71	103	1
1_proB_11953_lociStitched	chr16	95667971	95675804	1	7834	38970	2139.98	104	1
1_proB_377_lociStitched	chr1	88326458	88339844	1	13387	42856.6	6114.72	105	1
1_proB_1741_lociStitched	chr2	116918711	116949102	1	30392	42021.6	5430.87	106	1
1_proB_5957_lociStitched	chr7	139911979	139927310	1	15332	43625.9	7176.44	107	1
1_proB_8973_lociStitched	chr11	118088998	118115992	1	26995	45125.9	8721.76	108	1
1_proB_3140_lociStitched	chr4	57068453	57081671	1	13219	41018.1	4615.73	109	1
1_proB_13189_lociStitched	chr19	32812235	32835460	1	23226	44118.2	7787.34	110	1
1_proB_11585_lociStitched	chr16	32516046	32524510	1	8465	40722.8	4489.31	111	1
1_proB_1933_lociStitched	chr2	148384073	148405166	1	21094	41369.7	5406.14	112	1
1_proB_4270_lociStitched	chr5	119006300	119025286	1	18987	41569.8	5781.24	113	1
1_proB_138_lociStitched	chr1	38714338	38722899	1	8562	38983.4	3302.83	114	1
1_proB_9256_lociStitched	chr12	70464833	70475753	1	10921	39526	4117.93	115	1
1_proB_4251_lociStitched	chr5	115605743	115617884	1	12142	42230	6898.52	116	1
1_proB_13338_lociStitched	chr19	53494311	53521785	1	27475	45661.8	10418.1	117	1
1_proB_1632_lociStitched	chr2	90413772	90425190	1	11419	39612.5	4857.22	118	1
1_proB_4147_lociStitched	chr5	100995824	101031236	1	35413	42193.4	7588.79	119	1
1_proB_3723_lociStitched	chr5	3490218	3505958	1	15741	39841.1	5321.69	120	1
1_proB_10487_lociStitched	chr14	62292139	62303480	1	11342	37808.6	3300.23	121	1
1_proB_4197_lociStitched	chr5	106127655	106131275	1	3621	36820.1	2400.78	122	1
1_proB_2112_lociStitched	chr2	169979617	170010543	1	30927	39439.9	5037.85	123	1
1_proB_3178_lociStitched	chr4	63046731	63078740	1	32010	45830.5	11510.4	124	1
1_proB_1481_lociStitched	chr2	62228294	62250805	1	22512	40056.1	5821.34	125	1
1_proB_4336_lociStitched	chr5	128091438	128105266	1	13829	36757.6	2726.88	126	1
1_proB_2304_lociStitched	chr3	51079821	51081999	1	2179	36016.5	2220.04	127	1
1_proB_8345_lociStitched	chr11	46118261	46129572	1	11312	38629.3	5018.69	128	1
1_proB_13342_lociStitched	chr19	53594440	53609017	1	14578	38898.7	5381.83	129	1
1_proB_1386_lociStitched	chr2	38853261	38876081	1	22821	42518.2	9132.56	130	1
1_proB_11134_lociStitched	chr15	66624634	66665352	1	40719	42880.1	9601.3	131	1
1_proB_4710_lociStitched	chr6	48626025	48658524	1	32500	41400.5	8193	132	1
1_proB_7650_lociStitched	chr10	59348414	59370907	1	22494	42777.2	9662.99	133	1
1_proB_1109_lociStitched	chr2	6616461	6647554	1	31094	39314	6526.42	134	1
1_proB_5090_lociStitched	chr6	120517006	120546833	1	29828	45525	12879.3	135	1
1_proB_2772_lociStitched	chr3	122075581	122109830	1	34250	38382.9	5791.51	136	1
1_proB_9316_lociStitched	chr12	78633564	78641004	1	7441	36213.5	3727.44	137	1
1_proB_5616_lociStitched	chr7	88131598	88150177	1	18580	36609.9	4139.4	138	1
1_proB_10327_lociStitched	chr14	31439098	31458689	1	19592	37401.2	5029.01	139	1
1_proB_12514_lociStitched	chr17	88457110	88467264	1	10155	35189.7	2916.23	140	1
1_proB_12995_lociStitched	chr19	3922676	3936864	1	14189	39780.3	7653.01	141	1
1_proB_379_lociStitched	chr1	88388708	88409213	1	20506	41452.9	9417.95	142	1
1_proB_10284_lociStitched	chr14	25975388	25996040	1	20653	37985.2	6247.23	143	1
1_proB_5868_lociStitched	chr7	127993536	128009079	1	15544	34721.5	2995.14	144	1
1_proB_970_lociStitched	chr1	179357845	179376290	1	18446	37345.6	5819.4	145	1
1_proB_1876_lociStitched	chr2	131829689	131890416	1	60728	48605.9	17100.7	146	1
1_proB_2042_lociStitched	chr2	163413145	163428867	1	15723	37838.1	6486.9	147	1
1_proB_12665_lociStitched	chr18	32556684	32568059	1	11376	35647	4449.9	148	1
1_proB_4174_lociStitched	chr5	104173631	104190018	1	16388	35269.7	4270.45	149	1
1_proB_4471_lociStitched	chr5	147486852	147505036	1	18185	38026.4	7029.93	150	1
1_proB_4431_lociStitched	chr5	141239087	141248036	1	8950	34253.2	3631.5	151	1
1_proB_11734_lociStitched	chr16	58498131	58524869	1	26739	36976	6481.29	152	1
1_proB_567_lociStitched	chr1	132986245	133016027	1	29783	36018.4	5539.45	153	1
1_proB_2023_lociStitched	chr2	158492042	158508458	1	16417	36535.4	6116.6	154	1
1_proB_7177_lociStitched	chr9	107526977	107547349	1	20373	37547.6	7327.81	155	1
1_proB_3466_lociStitched	chr4	124791804	124802966	1	11163	36251.9	6041.99	156	1
1_proB_7740_lociStitched	chr10	75400541	75413060	1	12520	33833.8	3741.93	157	1
1_proB_3554_lociStitched	chr4	134472895	134487332	1	14438	37111.8	7069.8	158	1
1_proB_6409_lociStitched	chr8	108563475	108583342	1	19868	34836.8	4843.57	159	1
1_proB_11426_lociStitched	chr16	11054561	11078175	1	23615	38493.2	8574.24	160	1
1_proB_2063_lociStitched	chr2	164735062	164750367	1	15306	35613.2	5727.13	161	1
1_proB_3473_lociStitched	chr4	126692924	126705431	1	12508	32376.9	2497.65	162	1
1_proB_3165_lociStitched	chr4	59816101	59832678	1	16578	35360.4	5515.17	163	1
1_proB_4255_lociStitched	chr5	115965962	115988967	1	23006	38791	8992.65	164	1
1_proB_773_lociStitched	chr1	157875395	157888162	1	12768	34132.6	4359.93	165	1
1_proB_10425_lociStitched	chr14	52638875	52643064	1	4190	32040.4	2394.43	166	1
1_proB_3760_lociStitched	chr5	20436159	20479233	1	43075	36845.5	7275.2	167	1
1_proB_6312_lociStitched	chr8	86261636	86273033	1	11398	32696.9	3218.51	168	1
1_proB_118_lociStitched	chr1	36356073	36366897	1	10825	34585.9	5142.48	169	1
1_proB_13000_lociStitched	chr19	4221035	4232577	1	11543	34926.1	5532.08	170	1
1_proB_955_lociStitched	chr1	178722387	178763128	1	40742	35073.9	5703.74	171	1
1_proB_11168_lociStitched	chr15	73561984	73585854	1	23871	44937.7	15653.9	172	1
1_proB_11276_lociStitched	chr15	84401432	84408031	1	6600	30491.3	1742.8	173	1
1_proB_11907_lociStitched	chr16	91522172	91547086	1	24915	38265.4	9708.99	174	1
1_proB_9811_lociStitched	chr13	37935703	37974958	1	39256	38509.2	9990.4	175	1
1_proB_8382_lociStitched	chr11	51724888	51763996	1	39109	40993	12495	176	1
1_proB_3161_lociStitched	chr4	59561324	59582806	1	21483	32317.5	3851.72	177	1
1_proB_3150_lociStitched	chr4	58922502	58926873	1	4372	31224.2	2762.91	178	1
1_proB_8796_lociStitched	chr11	97846578	97862077	1	15500	35737.6	7464.32	179	1
1_proB_964_lociStitched	chr1	179187272	179191693	1	4422	30663.2	2435.09	180	1
1_proB_2789_lociStitched	chr3	127490027	127496308	1	6282	30887.4	2760.5	181	1
1_proB_8154_lociStitched	chr11	6069344	6088210	1	18867	30136.5	2133.74	182	1
1_proB_9868_lociStitched	chr13	49325356	49373978	1	48623	42359.5	14382.4	183	1
1_proB_12909_lociStitched	chr18	75438234	75447214	1	8981	30510.4	2658.08	184	1
1_proB_2721_lociStitched	chr3	107619019	107633849	1	14831	33272.6	5610.19	185	1
1_proB_10293_lociStitched	chr14	26336465	26350547	1	14083	35702.1	8128.13	186	1
1_proB_13061_lociStitched	chr19	9115250	9157359	1	42110	35632.6	8072.3	187	1
1_proB_9855_lociStitched	chr13	45540020	45565293	1	25274	31545.8	3985.55	188	1
1_proB_3504_lociStitched	chr4	130468779	130478390	1	9612	31968.1	4431.63	189	1
1_proB_1191_lociStitched	chr2	19577414	19601324	1	23911	33634.2	6168.78	190	1
1_proB_585_lociStitched	chr1	133904392	133908020	1	3629	29866.1	2445.63	191	1
1_proB_11931_lociStitched	chr16	93123966	93153702	1	29737	33444.1	6081.01	192	1
1_proB_39_lociStitched	chr1	13575832	13603902	1	28071	34402.6	7472.23	193	1
1_proB_3666_lociStitched	chr4	149070111	149085013	1	14903	31783	4864.01	194	1
1_proB_8312_lociStitched	chr11	44283503	44294193	1	10691	31710.8	4875.71	195	1
1_proB_8247_lociStitched	chr11	24139104	24160136	1	21033	33937.2	7296	196	1
1_proB_7124_lociStitched	chr9	102527897	102534817	1	6921	28909.7	2326.5	197	1
1_proB_5091_lociStitched	chr6	120560049	120577488	1	17440	31494.8	4956.16	198	1
1_proB_607_lociStitched	chr1	135956825	135976338	1	19514	34916.6	8380.83	199	1
1_proB_5746_lociStitched	chr7	109392451	109415954	1	23504	32643.3	6113.13	200	1
1_proB_10352_lociStitched	chr14	33998240	34009984	1	11745	30428.7	3947.16	201	1
1_proB_7543_lociStitched	chr10	43534821	43562029	1	27209	31204.9	4889.28	202	1
1_proB_11170_lociStitched	chr15	74751024	74761232	1	10209	27471.8	1179.02	203	1
1_proB_7769_lociStitched	chr10	79620817	79636056	1	15240	38309.3	12040.3	204	1
1_proB_5724_lociStitched	chr7	107993835	108017503	1	23669	35376.6	9256.55	205	1
1_proB_12258_lociStitched	chr17	46169105	46186908	1	17804	34067.8	7981.08	206	1
1_proB_8394_lociStitched	chr11	53581933	53609190	1	27258	33877.7	7828.21	207	1
1_proB_4540_lociStitched	chr6	8445172	8462813	1	17642	29785.1	3815.75	208	1
1_proB_2142_lociStitched	chr2	180427269	180445919	1	18651	31729.2	5820.66	209	1
1_proB_8638_lociStitched	chr11	79881050	79900783	1	19734	28845.7	2979.68	210	1
1_proB_12395_lociStitched	chr17	71198191	71203245	1	5055	29340.5	3549.42	211	1
1_proB_4148_lociStitched	chr5	101053712	101073638	1	19927	29956.7	4168.52	212	1
1_proB_1069_lociStitched	chr1	195057059	195090844	1	33786	28632.8	2851.45	213	1
1_proB_6878_lociStitched	chr9	64632602	64646997	1	14396	27919.1	2149.17	214	1
1_proB_4118_lociStitched	chr5	97340461	97378251	1	37791	30511.6	4772.88	215	1
1_proB_5063_lociStitched	chr6	117824519	117850673	1	26155	33082.2	7359.74	216	1
1_proB_10340_lociStitched	chr14	32215128	32236820	1	21693	30542.3	4900.22	217	1
1_proB_9412_lociStitched	chr12	88151709	88178129	1	26421	33513.8	7933.93	218	1
1_proB_5426_lociStitched	chr7	31179324	31217150	1	37827	34342.2	8805.89	219	1
1_proB_1682_lociStitched	chr2	101876888	101897718	1	20831	30713.8	5205.42	220	1
1_proB_1453_lociStitched	chr2	58006098	58013880	1	7783	28452.5	3023.31	221	1
1_proB_2678_lociStitched	chr3	103591067	103607283	1	16217	29792	4498.32	222	1
1_proB_10848_lociStitched	chr15	8393350	8401570	1	8221	27491	2249.81	223	1
1_proB_8856_lociStitched	chr11	103110034	103133619	1	23586	33620.4	8386.83	224	1
1_proB_2702_lociStitched	chr3	105694624	105704005	1	9382	28613	3555.4	225	1
1_proB_11605_lociStitched	chr16	33785413	33798325	1	12913	27372.1	2392.59	226	1
1_proB_8809_lociStitched	chr11	98802910	98825495	1	22586	34604.7	9691.22	227	1
1_proB_6167_lociStitched	chr8	47927859	47938302	1	10444	28225.3	3398.15	228	1
1_proB_6051_lociStitched	chr8	13671770	13686137	1	14368	30537.1	5715.19	229	1
1_proB_11111_lociStitched	chr15	63437460	63521365	1	83906	41734.3	16948.8	230	1
1_proB_5883_lociStitched	chr7	129531281	129548842	1	17562	29495.5	4718.64	231	1
1_proB_2790_lociStitched	chr3	127527150	127540946	1	13797	27271.9	2501.21	232	1
1_proB_5601_lociStitched	chr7	87327011	87355132	1	28122	35190.6	10455.4	233	1
1_proB_8277_lociStitched	chr11	32430195	32471665	1	41471	38090.2	13365.8	234	1
1_proB_3051_lociStitched	chr4	43467234	43506130	1	38897	33337.8	8627.13	235	1
1_proB_3588_lociStitched	chr4	136901593	136924346	1	22754	28484.5	3779.27	236	1
1_proB_5909_lociStitched	chr7	133916905	133942922	1	26018	33166.5	8468.53	237	1
1_proB_2092_lociStitched	chr2	167177035	167201107	1	24073	31686	7127.72	238	1
1_proB_8935_lociStitched	chr11	115554012	115579682	1	25671	29261.2	4756.65	239	1
1_proB_8907_lociStitched	chr11	109331400	109335530	1	4131	26841.3	2503.61	240	1
1_proB_1753_lociStitched	chr2	118359729	118393242	1	33514	31699.9	7392.97	241	1
1_proB_11196_lociStitched	chr15	78069927	78088267	1	18341	29630.1	5373.62	242	1
1_proB_9350_lociStitched	chr12	81886068	81894131	1	8064	26691.8	2514.85	243	1
1_proB_10586_lociStitched	chr14	75563471	75581883	1	18413	28043.3	3883.09	244	1
1_proB_7320_lociStitched	chr10	7553417	7567482	1	14066	27703.8	3756.76	245	1
1_proB_2743_lociStitched	chr3	115381842	115405462	1	23621	28540	4608.26	246	1
1_proB_1805_lociStitched	chr2	124558319	124598394	1	40076	31683.3	7778.56	247	1
1_proB_5221_lociStitched	chr6	136879257	136895134	1	15878	26846.4	2953.12	248	1
1_proB_7785_lociStitched	chr10	80760514	80766843	1	6330	28202	4332.2	249	1
1_proB_5696_lociStitched	chr7	106269317	106300276	1	30960	30522.5	6718.1	250	1
1_proB_7207_lociStitched	chr9	110537692	110568784	1	31093	33563.8	9781.54	251	1
1_proB_7658_lociStitched	chr10	59625058	59633873	1	8816	26779.1	3040.29	252	1
1_proB_9503_lociStitched	chr12	109869167	109895978	1	26812	30334	6635.72	253	1
1_proB_11115_lociStitched	chr15	63883320	63893146	1	9827	26767	3077.5	254	1
1_proB_4316_lociStitched	chr5	123764133	123777354	1	13222	28244	4586.36	255	1
1_proB_10338_lociStitched	chr14	32126305	32138437	1	12133	29292.7	5657.15	256	1
1_proB_10520_lociStitched	chr14	66842539	66859468	1	16930	25889.5	2392.07	257	1
1_proB_4292_lociStitched	chr5	122283408	122295673	1	12266	30511.6	7054.83	258	1
1_proB_4382_lociStitched	chr5	137101279	137125843	1	24565	31166.8	7713.1	259	1
1_proB_12956_lociStitched	chr18	82695031	82707908	1	12878	28540.6	5192.01	260	1
1_proB_7410_lociStitched	chr10	20796726	20832873	1	36148	31151.5	7833.05	261	1
1_proB_5677_lociStitched	chr7	104220552	104231735	1	11184	26557.4	3267.67	262	1
1_proB_6628_lociStitched	chr9	21042000	21046318	1	4319	26070.8	2848.58	263	1
1_proB_13033_lociStitched	chr19	6398224	6410256	1	12033	31059.4	7842.46	264	1
1_proB_4925_lociStitched	chr6	89582037	89600498	1	18462	28860.1	5735.83	265	1
1_proB_5956_lociStitched	chr7	139878067	139892150	1	14084	31258.6	8199.12	266	1
1_proB_7914_lociStitched	chr10	96079263	96085812	1	6550	24817.4	1768.88	267	1
1_proB_3351_lociStitched	chr4	108128541	108134721	1	6181	25629.1	2584.48	268	1
1_proB_8963_lociStitched	chr11	117640624	117654328	1	13705	31125.9	8092.21	269	1
1_proB_5567_lociStitched	chr7	80728814	80754010	1	25197	27302.4	4306	270	1
1_proB_3158_lociStitched	chr4	59344262	59353954	1	9693	25778.8	2846.54	271	1
1_proB_13506_lociStitched	chrX	45480653	45506819	1	26167	26553.3	3689.41	272	1
1_proB_8318_lociStitched	chr11	44693882	44715618	1	21737	27817.7	5005.8	273	1
1_proB_13168_lociStitched	chr19	29558816	29595946	1	37131	28812.9	6074.47	274	1
1_proB_1740_lociStitched	chr2	116780736	116816564	1	35829	30310.5	7574.04	275	1
1_proB_8971_lociStitched	chr11	118039447	118055430	1	15984	29814.7	7083.67	276	1
1_proB_226_lociStitched	chr1	55082796	55086679	1	3884	25020.5	2383.77	277	1
1_proB_4931_lociStitched	chr6	91050511	91065634	1	15124	26344.3	3876.02	278	1
1_proB_11559_lociStitched	chr16	30447750	30466426	1	18677	25190.2	2767.78	279	1
1_proB_11364_lociStitched	chr15	101138902	101149060	1	10159	25494.5	3082.95	280	1
1_proB_8114_lociStitched	chr11	3187936	3192558	1	4623	26846.4	4435.73	281	1
1_proB_8566_lociStitched	chr11	74641800	74652864	1	11065	30676	8492.73	282	1
1_proB_12298_lociStitched	chr17	51313825	51319195	1	5371	24333.1	2209.22	283	1
1_proB_12618_lociStitched	chr18	15353396	15382979	1	29584	30396.5	8274.37	284	1
1_proB_7204_lociStitched	chr9	110355073	110381585	1	26513	26631.3	4639.6	285	1
1_proB_10798_lociStitched	chr14	122305530	122338171	1	32642	28227.9	6237.7	286	1
1_proB_6677_lociStitched	chr9	32338591	32352581	1	13991	26726.5	4778.98	287	1
1_proB_11436_lociStitched	chr16	11645674	11659888	1	14215	25094.8	3159.77	288	1
1_proB_12487_lociStitched	chr17	84579660	84583144	1	3485	24686.2	2880.57	289	1
1_proB_13065_lociStitched	chr19	10010860	10027263	1	16404	25516.5	3762.85	290	1
1_proB_6479_lociStitched	chr8	123283727	123298880	1	15154	26740.5	5073.22	291	1
1_proB_7296_lociStitched	chr10	3174770	3204264	1	29495	24937.2	3326.92	292	1
1_proB_13195_lociStitched	chr19	33147314	33197788	1	50475	30435.8	8863.23	293	1
1_proB_5734_lociStitched	chr7	108505161	108512790	1	7630	23815.4	2451.2	294	1
1_proB_1966_lociStitched	chr2	152614388	152620697	1	6310	24485.2	3129.26	295	1
1_proB_8666_lociStitched	chr11	82878376	82892519	1	14144	23956.8	2600.9	296	1
1_proB_2318_lociStitched	chr3	51905589	51912403	1	6815	25250.6	3898.97	297	1
1_proB_9760_lociStitched	chr13	32750818	32763646	1	12829	25180.1	3850.97	298	1
1_proB_9808_lociStitched	chr13	37525943	37545439	1	19497	24818.4	3489.78	299	1
1_proB_1476_lociStitched	chr2	60706242	60722495	1	16254	23874	2572.85	300	1
1_proB_1618_lociStitched	chr2	84796425	84808133	1	11709	23927.6	2677.62	301	1
1_proB_12337_lociStitched	chr17	57415947	57432064	1	16118	24987.8	3758.48	302	1
1_proB_1170_lociStitched	chr2	17985295	17986490	1	1196	22295.4	1067.85	303	1
1_proB_5623_lociStitched	chr7	88994057	89008570	1	14514	25569	4387.28	304	1
1_proB_13508_lociStitched	chrX	45776239	45807010	1	30772	24493.7	3329.42	305	1
1_proB_5565_lociStitched	chr7	80656575	80687296	1	30722	27166.6	6012.1	306	1
1_proB_2313_lociStitched	chr3	51804025	51813668	1	9644	24363	3210.15	307	1
1_proB_7308_lociStitched	chr10	6077172	6092335	1	15164	26198.6	5194.84	308	1
1_proB_5814_lociStitched	chr7	120432718	120439535	1	6818	23192.1	2310.28	309	1
1_proB_2588_lociStitched	chr3	90052134	90070703	1	18570	26941.8	6099.92	310	1
1_proB_7235_lociStitched	chr9	116270237	116293705	1	23469	26042.4	5205.2	311	1
1_proB_2410_lociStitched	chr3	65319691	65333634	1	13944	24018.2	3195.74	312	1
1_proB_8735_lociStitched	chr11	88930650	88941208	1	10559	23136.8	2353.38	313	1
1_proB_180_lociStitched	chr1	51565885	51596994	1	31110	27164.4	6414.68	314	1
1_proB_2608_lociStitched	chr3	95020879	95035023	1	14145	27587.9	6872.57	315	1
1_proB_8235_lociStitched	chr11	23653054	23679117	1	26064	25872.7	5165.69	316	1
1_proB_5050_lociStitched	chr6	115936626	115966733	1	30108	35384.8	14716.3	317	1
1_proB_10977_lociStitched	chr15	36663220	36693761	1	30542	29053.7	8410.99	318	1
1_proB_8759_lociStitched	chr11	94850687	94855018	1	4332	24027.1	3385.54	319	1
1_proB_13193_lociStitched	chr19	33003668	33035520	1	31853	27437.3	6819.51	320	1
1_proB_3918_lociStitched	chr5	44198177	44216393	1	18217	24112.5	3572.16	321	1
1_proB_1879_lociStitched	chr2	132091006	132119741	1	28736	25898.9	5387.81	322	1
1_proB_5827_lociStitched	chr7	121434838	121446610	1	11773	23951.3	3543.37	323	1
1_proB_6235_lociStitched	chr8	73133969	73143258	1	9290	24204.3	3812.21	324	1
1_proB_4217_lociStitched	chr5	109985518	109988565	1	3048	22265.6	1894.93	325	1
1_proB_8812_lociStitched	chr11	99016277	99048576	1	32300	25461.3	5238.9	326	1
1_proB_9605_lociStitched	chr13	3520490	3541003	1	20514	24334.6	4135.42	327	1
1_proB_2680_lociStitched	chr3	103654854	103690313	1	35460	26463.1	6279.79	328	1
1_proB_1085_lociStitched	chr2	3573887	3586514	1	12628	23001.3	2904.21	329	1
1_proB_9546_lociStitched	chr12	114460214	114466934	1	6721	23921.9	3825.02	330	1
1_proB_6455_lociStitched	chr8	119998909	120026508	1	27600	28275.2	8196.9	331	1
1_proB_3590_lociStitched	chr4	137344418	137353387	1	8970	25496.2	5429.83	332	1
1_proB_971_lociStitched	chr1	179397103	179425784	1	28682	26905.6	6843.29	333	1
1_proB_12129_lociStitched	chr17	29530429	29535579	1	5151	22835.6	2795.42	334	1
1_proB_6780_lociStitched	chr9	51018631	51022863	1	4233	21975.5	1957.3	335	1
1_proB_2785_lociStitched	chr3	126506516	126533140	1	26625	26850.3	6930.23	336	1
1_proB_11270_lociStitched	chr15	84143234	84156402	1	13169	23608.9	3723.91	337	1
1_proB_537_lociStitched	chr1	129176577	129205373	1	28797	23094.4	3219.39	338	1
1_proB_7093_lociStitched	chr9	96294293	96317264	1	22972	25679.3	5820.85	339	1
1_proB_6050_lociStitched	chr8	13594048	13601575	1	7528	23406.7	3550.49	340	1
1_proB_10536_lociStitched	chr14	69896085	69907242	1	11158	23291.4	3440.82	341	1
1_proB_734_lociStitched	chr1	154749522	154752008	1	2487	21439.3	1661.15	342	1
1_proB_4195_lociStitched	chr5	106069720	106091420	1	21701	24388.6	4652.48	343	1
1_proB_12893_lociStitched	chr18	70688328	70692113	1	3786	20911.7	1206.28	344	1
1_proB_10581_lociStitched	chr14	75336426	75349059	1	12634	24554.8	4935.71	345	1
1_proB_9095_lociStitched	chr12	33637287	33648711	1	11425	22427.6	2819.44	346	1
1_proB_8214_lociStitched	chr11	20982810	20993160	1	10351	22259.7	2655.81	347	1
1_proB_8224_lociStitched	chr11	22745932	22757598	1	11667	22318.2	2824.34	348	1
1_proB_12254_lociStitched	chr17	45755801	45766593	1	10793	22138.7	2664.54	349	1
1_proB_6828_lociStitched	chr9	57776410	57792789	1	16380	23792.1	4330.61	350	1
1_proB_7706_lociStitched	chr10	68703134	68722476	1	19343	22794.5	3371.31	351	1
1_proB_12964_lociStitched	chr18	84753612	84759527	1	5916	21314.1	1907.59	352	1
1_proB_5900_lociStitched	chr7	133560066	133565542	1	5477	20888.7	1482.9	353	1
1_proB_4752_lociStitched	chr6	53523022	53546814	1	23793	23273.3	3889.99	354	1
1_proB_5718_lociStitched	chr7	107635770	107644979	1	9210	24904.8	5586.18	355	1
1_proB_146_lociStitched	chr1	39952315	39961938	1	9624	22128.1	2810.88	356	1
1_proB_6320_lociStitched	chr8	87502335	87506935	1	4601	22005.5	2725.04	357	1
1_proB_3624_lociStitched	chr4	140500225	140514108	1	13884	23994	4734.1	358	1
1_proB_10499_lociStitched	chr14	64030276	64037585	1	7310	20145.8	889.505	359	1
1_proB_3074_lociStitched	chr4	44975149	44983414	1	8266	23347	4125.06	360	1
1_proB_8429_lociStitched	chr11	57905897	57918334	1	12438	22912.7	3707.47	361	1
1_proB_5119_lociStitched	chr6	124670672	124691537	1	20866	27456.3	8293.84	362	1
1_proB_7667_lociStitched	chr10	60201087	60207955	1	6869	20538.8	1460.82	363	1
1_proB_6747_lociStitched	chr9	44987421	45002141	1	14721	24928.3	5857.09	364	1
1_proB_13032_lociStitched	chr19	6331070	6341318	1	10249	25201.9	6258.45	365	1
1_proB_1049_lociStitched	chr1	193267508	193304439	1	36932	25519.3	6629.11	366	1
1_proB_5707_lociStitched	chr7	106683286	106695518	1	12233	22949.7	4106.28	367	1
1_proB_5385_lociStitched	chr7	26432672	26436765	1	4094	20959.8	2177.48	368	1
1_proB_9099_lociStitched	chr12	33987680	34000481	1	12802	22271.2	3490.83	369	1
1_proB_12677_lociStitched	chr18	34654394	34667165	1	12772	21846.1	3077.81	370	1
1_proB_12275_lociStitched	chr17	47731067	47747214	1	16148	25010.1	6300.56	371	1
1_proB_9536_lociStitched	chr12	113854967	113864948	1	9982	25070.3	6381.85	372	1
1_proB_4200_lociStitched	chr5	107304863	107326291	1	21429	22030.1	3342.77	373	1
1_proB_1583_lociStitched	chr2	79091778	79098299	1	6522	21778.2	3126.17	374	1
1_proB_8356_lociStitched	chr11	48889816	48914331	1	24516	24191.4	5564.9	375	1
1_proB_4906_lociStitched	chr6	87861414	87874075	1	12662	20851.4	2225.8	376	1
1_proB_8129_lociStitched	chr11	4493115	4500337	1	7223	20676.6	2090.05	377	1
1_proB_11718_lociStitched	chr16	55966226	55974875	1	8650	22228.8	3708.69	378	1
1_proB_9713_lociStitched	chr13	24726262	24734471	1	8210	21588.8	3103	379	1
1_proB_4302_lociStitched	chr5	122841663	122850387	1	8725	20972.5	2508.15	380	1
1_proB_8944_lociStitched	chr11	116267397	116290634	1	23238	25484	7052.43	381	1
1_proB_5404_lociStitched	chr7	29221955	29229341	1	7387	19675.6	1263.01	382	1
1_proB_5143_lociStitched	chr6	127186474	127216579	1	30106	22645	4362.21	383	1
1_proB_5921_lociStitched	chr7	134614316	134622720	1	8405	21731.9	3455.72	384	1
1_proB_7506_lociStitched	chr10	40235037	40247760	1	12724	20886.1	2666.74	385	1
1_proB_4400_lociStitched	chr5	138186770	138190045	1	3276	20896.1	2692.38	386	1
1_proB_10718_lociStitched	chr14	103375090	103382778	1	7689	22705	4504.4	387	1
1_proB_13020_lociStitched	chr19	5802478	5804945	1	2468	21004.3	2830.39	388	1
1_proB_6484_lociStitched	chr8	123958021	123965104	1	7084	21740.6	3574.79	389	1
1_proB_10558_lociStitched	chr14	71279784	71290068	1	10285	22411.9	4385.1	390	1
1_proB_1287_lociStitched	chr2	30930759	30944423	1	13665	20802.1	2781.99	391	1
1_proB_13141_lociStitched	chr19	23214960	23226548	1	11589	21739.1	3811.29	392	1
1_proB_6496_lociStitched	chr8	125071618	125083398	1	11781	23160.7	5331.63	393	1
1_proB_5906_lociStitched	chr7	133845768	133848537	1	2770	20655.6	2831.03	394	1
1_proB_8730_lociStitched	chr11	88475066	88493805	1	18740	21911.5	4090.72	395	1
1_proB_8389_lociStitched	chr11	53113782	53131034	1	17253	21854.8	4095.62	396	1
1_proB_8378_lociStitched	chr11	51451242	51460588	1	9347	23082.8	5344.98	397	1
1_proB_3988_lociStitched	chr5	66317750	66351959	1	34210	23857.4	6140.52	398	1
1_proB_8822_lociStitched	chr11	100586101	100604724	1	18624	24666.2	6989.21	399	1
1_proB_3498_lociStitched	chr4	129586328	129604095	1	17768	22480.6	4848.61	400	1
1_proB_2044_lociStitched	chr2	163484676	163504989	1	20314	22070.1	4446.52	401	1
1_proB_12177_lociStitched	chr17	34335038	34343122	1	8085	21685.3	4079.99	402	1
1_proB_5818_lociStitched	chr7	120648484	120662316	1	13833	20392.5	2791.3	403	1
1_proB_3159_lociStitched	chr4	59453829	59458862	1	5034	19638.3	2057.49	404	1
1_proB_1245_lociStitched	chr2	27266989	27284033	1	17045	24246.8	6744.31	405	1
1_proB_10854_lociStitched	chr15	9393115	9402301	1	9187	19369.6	1869.35	406	1
1_proB_7291_lociStitched	chr9	123952489	123986617	1	34129	20814.7	3347.96	407	1
1_proB_13369_lociStitched	chr19	57197977	57208752	1	10776	20446.6	2995.45	408	1
1_proB_10344_lociStitched	chr14	32477774	32499367	1	21594	23167.1	5735.1	409	1
1_proB_11249_lociStitched	chr15	81858154	81871406	1	13253	19544	2134.9	410	1
1_proB_11200_lociStitched	chr15	78394274	78405213	1	10940	21525.8	4145.88	411	1
1_proB_13248_lociStitched	chr19	41037404	41052889	1	15486	20621.4	3242.56	412	1
1_proB_8819_lociStitched	chr11	100428571	100446326	1	17756	22554.2	5342.48	413	1
1_proB_248_lociStitched	chr1	58851915	58860843	1	8929	19534.5	2326.64	414	1
1_proB_4267_lociStitched	chr5	118826216	118831078	1	4863	18685.6	1494.09	415	1
1_proB_8966_lociStitched	chr11	117807799	117821773	1	13975	21222.3	4069.23	416	1
1_proB_2396_lociStitched	chr3	60273313	60301202	1	27890	21059	3935.14	417	1
1_proB_9758_lociStitched	chr13	32695802	32713631	1	17830	20471.3	3351.85	418	1
1_proB_7394_lociStitched	chr10	19626993	19633917	1	6925	19012.6	1894.41	419	1
1_proB_7788_lociStitched	chr10	80979818	80987415	1	7598	20224	3118.57	420	1
1_proB_12178_lociStitched	chr17	34371779	34394939	1	23161	20630.9	3573.59	421	1
1_proB_1950_lociStitched	chr2	150481904	150500192	1	18289	21345.8	4321.45	422	1
1_proB_12799_lociStitched	chr18	53309153	53337295	1	28143	22505.2	5496.13	423	1
1_proB_10242_lociStitched	chr14	17002666	17035612	1	32947	23810.1	6823.12	424	1
1_proB_8294_lociStitched	chr11	34582965	34597718	1	14754	21138.1	4161.82	425	1
1_proB_9852_lociStitched	chr13	45078032	45101715	1	23684	21885.5	4918.96	426	1
1_proB_3888_lociStitched	chr5	36715682	36720549	1	4868	19981.5	3034.09	427	1
1_proB_3530_lociStitched	chr4	132664991	132695219	1	30229	22837.3	5927.71	428	1
1_proB_69_lociStitched	chr1	16607635	16611557	1	3923	18614.2	1718.62	429	1
1_proB_6169_lociStitched	chr8	48005075	48039185	1	34111	24538.7	7667.93	430	1
1_proB_4508_lociStitched	chr5	151394957	151398512	1	3556	19220.1	2380.78	431	1
1_proB_6227_lociStitched	chr8	72509062	72527350	1	18289	21680.4	4844.49	432	1
1_proB_2074_lociStitched	chr2	165771516	165783157	1	11642	19437	2623.88	433	1
1_proB_2689_lociStitched	chr3	104440340	104448241	1	7902	21147.8	4358.19	434	1
1_proB_8965_lociStitched	chr11	117731946	117774413	1	42468	33769.8	17084.5	435	1
1_proB_9898_lociStitched	chr13	54304451	54319177	1	14727	21064.1	4386.88	436	1
1_proB_3523_lociStitched	chr4	132349929	132364742	1	14814	21459.6	4832	437	1
1_proB_4937_lociStitched	chr6	91628942	91635388	1	6447	19775	3172.08	438	1
1_proB_891_lociStitched	chr1	172854599	172869907	1	15309	19773.3	3173.35	439	1
1_proB_1638_lociStitched	chr2	90910334	90923397	1	13064	21730.3	5131.15	440	1
1_proB_3872_lociStitched	chr5	35656537	35667766	1	11230	20140.3	3566.33	441	1
1_proB_4759_lociStitched	chr6	54759599	54767044	1	7446	17946.2	1387	442	1
1_proB_5379_lociStitched	chr7	26063934	26083500	1	19567	25625.6	9176.45	443	1
1_proB_5348_lociStitched	chr7	19851184	19862639	1	11456	20315.4	3869.5	444	1
1_proB_9487_lociStitched	chr12	103881505	103895098	1	13594	21207.8	4837.75	445	1
1_proB_10547_lociStitched	chr14	70678251	70687919	1	9669	19268.3	2921.67	446	1
1_proB_10606_lociStitched	chr14	78831634	78838362	1	6729	17931.5	1591.17	447	1
1_proB_13074_lociStitched	chr19	10655167	10664142	1	8976	19639.1	3340.49	448	1
1_proB_12004_lociStitched	chr17	7020554	7033451	1	12898	19415.1	3150.74	449	1
1_proB_10155_lociStitched	chr13	104707356	104710782	1	3427	17003.6	747.553	450	1
1_proB_10183_lociStitched	chr13	112790856	112794817	1	3962	18563.6	2327.48	451	1
1_proB_9031_lociStitched	chr12	12541542	12608395	1	66854	28720	12488.1	452	1
1_proB_3719_lociStitched	chr4	155441707	155461918	1	20212	20821.4	4692.99	453	1
1_proB_8173_lociStitched	chr11	11458632	11474135	1	15504	20310.5	4198.21	454	1
1_proB_4317_lociStitched	chr5	123831802	123849614	1	17813	21500.9	5400.6	455	1
1_proB_10312_lociStitched	chr14	28164222	28180686	1	16465	20542.1	4443.63	456	1
1_proB_629_lociStitched	chr1	138015392	138032799	1	17408	20992.8	4912.26	457	1
1_proB_8854_lociStitched	chr11	103032236	103036758	1	4523	19053.4	2991.76	458	1
1_proB_10920_lociStitched	chr15	25758089	25773007	1	14919	18265.6	2210.85	459	1
1_proB_1347_lociStitched	chr2	35296946	35320459	1	23514	23496.5	7446.57	460	1
1_proB_9588_lociStitched	chr12	118789522	118811592	1	22071	20046.2	4005.7	461	1
1_proB_5266_lociStitched	chr6	146427570	146463523	1	35954	23297.5	7284.08	462	1
1_proB_12424_lociStitched	chr17	73590600	73608426	1	17827	19728	3716.72	463	1
1_proB_4898_lociStitched	chr6	87480083	87507723	1	27641	23499.5	7515.32	464	1
1_proB_10712_lociStitched	chr14	103205162	103209909	1	4748	17649.8	1673.79	465	1
1_proB_5617_lociStitched	chr7	88341109	88357636	1	16528	20508.4	4581.28	466	1
1_proB_9064_lociStitched	chr12	25862841	25875786	1	12946	19913.3	4059.55	467	1
1_proB_8634_lociStitched	chr11	79333300	79344337	1	11038	18563.1	2743.8	468	1
1_proB_3866_lociStitched	chr5	34861939	34886195	1	24257	23344	7548.47	469	1
1_proB_441_lociStitched	chr1	99555867	99573034	1	17168	18957.5	3165.59	470	1
1_proB_6750_lociStitched	chr9	45076069	45089431	1	13363	19785.1	3993.9	471	1
1_proB_8771_lociStitched	chr11	95695127	95721858	1	26732	25635	9861.07	472	1
1_proB_10378_lociStitched	chr14	41732745	41751175	1	18431	19194.8	3433.51	473	1
1_proB_7092_lociStitched	chr9	96264601	96276607	1	12007	18480.8	2722.96	474	1
1_proB_1052_lociStitched	chr1	193541570	193549023	1	7454	17654.7	1899.02	475	1
1_proB_5031_lociStitched	chr6	113600103	113613607	1	13505	18638.2	2883.1	476	1
1_proB_8004_lociStitched	chr10	114749274	114760738	1	11465	17905.6	2242.36	477	1
1_proB_6439_lociStitched	chr8	114059948	114064104	1	4157	17173	1511.12	478	1
1_proB_10151_lociStitched	chr13	103478180	103491208	1	13029	19002.6	3361.22	479	1
1_proB_5543_lociStitched	chr7	71144132	71157286	1	13155	18724.7	3085.93	480	1
1_proB_1647_lociStitched	chr2	91790447	91806099	1	15653	21643.6	6033.85	481	1
1_proB_7297_lociStitched	chr10	3359884	3366242	1	6359	17544.3	1948.73	482	1
1_proB_3481_lociStitched	chr4	128726133	128737488	1	11356	20089.3	4495.44	483	1
1_proB_11932_lociStitched	chr16	93191390	93194770	1	3381	16753.6	1195.51	484	1
1_proB_1759_lociStitched	chr2	118570480	118576332	1	5853	18399.3	2842.9	485	1
1_proB_4446_lociStitched	chr5	143670400	143691371	1	20972	22025.8	6503.11	486	1
1_proB_6474_lociStitched	chr8	123094022	123097055	1	3034	19768.2	4256.21	487	1
1_proB_3531_lociStitched	chr4	132715553	132730653	1	15101	18215.1	2743.67	488	1
1_proB_9646_lociStitched	chr13	14154709	14166967	1	12259	17851.3	2412.37	489	1
1_proB_507_lociStitched	chr1	120344486	120355876	1	11391	17816.2	2398.73	490	1
1_proB_11603_lociStitched	chr16	33732222	33757089	1	24868	22223.6	6833.45	491	1
1_proB_5823_lociStitched	chr7	121303394	121316598	1	13205	19302.9	3937.43	492	1
1_proB_7898_lociStitched	chr10	94708989	94728155	1	19167	19319.3	3961.61	493	1
1_proB_4860_lociStitched	chr6	83266839	83276545	1	9707	18648.1	3306.83	494	1
1_proB_3899_lociStitched	chr5	37436102	37448111	1	12010	18587.5	3271.25	495	1
1_proB_11072_lociStitched	chr15	58861646	58891579	1	29934	23482.4	8177.7	496	1
1_proB_13339_lociStitched	chr19	53535621	53539750	1	4130	16933.9	1633.02	497	1
1_proB_11563_lociStitched	chr16	30587452	30608405	1	20954	22717.2	7427.84	498	1
1_proB_3071_lociStitched	chr4	44884409	44903218	1	18810	18790.2	3504.12	499	1
1_proB_2563_lociStitched	chr3	88424561	88427625	1	3065	17800.3	2526.27	500	1
1_proB_10257_lociStitched	chr14	20787496	20806642	1	19147	19865.9	4595.04	501	1
1_proB_11569_lociStitched	chr16	30968509	30975095	1	6587	16974.1	1715.65	502	1
1_proB_994_lociStitched	chr1	182458324	182472968	1	14645	18262.5	3025.45	503	1
1_proB_10208_lociStitched	chr14	8931845	8952812	1	20968	18136.5	2901.83	504	1
1_proB_224_lociStitched	chr1	54966741	54980621	1	13881	18718.6	3499.15	505	1
1_proB_6761_lociStitched	chr9	45811833	45822799	1	10967	17868	2665.83	506	1
1_proB_4711_lociStitched	chr6	48682700	48698305	1	15606	19470.4	4278.89	507	1
1_proB_7515_lociStitched	chr10	41596841	41616658	1	19818	18949	3781.08	508	1
1_proB_5463_lociStitched	chr7	50808164	50820364	1	12201	18235.3	3070.74	509	1
1_proB_8526_lociStitched	chr11	69793795	69809365	1	15571	19130.9	3979.69	510	1
1_proB_8493_lociStitched	chr11	67391527	67402884	1	11358	17930.4	2800.64	511	1
1_proB_1264_lociStitched	chr2	29474844	29480505	1	5662	17414.4	2298.37	512	1
1_proB_8558_lociStitched	chr11	72754351	72775783	1	21433	21811.3	6701.79	513	1
1_proB_7928_lociStitched	chr10	98903617	98925339	1	21723	18598.4	3564.58	514	1
1_proB_8223_lociStitched	chr11	22713799	22719608	1	5810	17140	2114.48	515	1
1_proB_351_lociStitched	chr1	80624316	80667926	1	43611	19689.9	4670.63	516	1
1_proB_6986_lociStitched	chr9	77579820	77604307	1	24488	19095	4089.33	517	1
1_proB_7771_lociStitched	chr10	79711470	79734298	1	22829	24115.5	9112.94	518	1
1_proB_4280_lociStitched	chr5	121008530	121029863	1	21334	22263.1	7280.95	519	1
1_proB_4422_lociStitched	chr5	140978230	140990305	1	12076	21092.6	6119.61	520	1
1_proB_9775_lociStitched	chr13	33653393	33669251	1	15859	18140	3174.77	521	1
1_proB_9944_lociStitched	chr13	63052907	63066433	1	13527	18468.4	3508.64	522	1
1_proB_8204_lociStitched	chr11	20364554	20378866	1	14313	18030.3	3097.12	523	1
1_proB_5968_lociStitched	chr7	142772350	142790520	1	18171	18627.9	3697.59	524	1
1_proB_6319_lociStitched	chr8	87212938	87225893	1	12956	19489.5	4595.14	525	1
1_proB_2699_lociStitched	chr3	105592720	105604621	1	11902	16941.1	2076.72	526	1
1_proB_5859_lociStitched	chr7	125376128	125388120	1	11993	17310.5	2482.34	527	1
1_proB_532_lociStitched	chr1	127330981	127338702	1	7722	17926.6	3102.3	528	1
1_proB_1853_lociStitched	chr2	129001283	129012452	1	11170	18717	3897.98	529	1
1_proB_916_lociStitched	chr1	173847459	173851792	1	4334	16541.7	1725.4	530	1
1_proB_10379_lociStitched	chr14	41769634	41776279	1	6646	17304.9	2489.22	531	1
1_proB_8976_lociStitched	chr11	118949823	118955142	1	5320	18664.4	3881.27	532	1
1_proB_13310_lociStitched	chr19	46527033	46542145	1	15113	18241.7	3459.14	533	1
1_proB_2223_lociStitched	chr3	32295496	32302369	1	6874	16939.9	2163.62	534	1
1_proB_5126_lociStitched	chr6	125021100	125049630	1	28531	21697.1	6932.79	535	1
1_proB_4655_lociStitched	chr6	38301923	38310522	1	8600	18363.2	3645.12	536	1
1_proB_9975_lociStitched	chr13	73839921	73851932	1	12012	18442.9	3739.02	537	1
1_proB_7525_lociStitched	chr10	42545708	42550406	1	4699	16777.5	2091.55	538	1
1_proB_5375_lociStitched	chr7	25890789	25918487	1	27699	23994.8	9337	539	1
1_proB_10975_lociStitched	chr15	36537481	36544771	1	7291	17793.4	3147.09	540	1
1_proB_3272_lociStitched	chr4	95489643	95517868	1	28226	19509.1	4888.57	541	1
1_proB_373_lociStitched	chr1	88110722	88130693	1	19972	21193.2	6576.45	542	1
1_proB_8733_lociStitched	chr11	88854934	88868123	1	13190	18955.2	4361.6	543	1
1_proB_7899_lociStitched	chr10	94753757	94787040	1	33284	22206.4	7648.43	544	1
1_proB_3286_lociStitched	chr4	97753550	97780836	1	27287	19806.9	5282.57	545	1
1_proB_6532_lociStitched	chr8	129369925	129374114	1	4190	16910.6	2401.55	546	1
1_proB_13696_lociStitched	chrX	131098823	131120430	1	21608	16918.3	2415.66	547	1
1_proB_9826_lociStitched	chr13	41518831	41522902	1	4072	15691.7	1211.12	548	1
1_proB_4254_lociStitched	chr5	115934151	115942319	1	8169	17821.8	3346.43	549	1
1_proB_9665_lociStitched	chr13	19269375	19282465	1	13091	17366.5	2903.36	550	1
1_proB_6364_lociStitched	chr8	97478990	97502853	1	23864	21204.7	6743.68	551	1
1_proB_2937_lociStitched	chr4	3604990	3612730	1	7741	17292.7	2846.77	552	1
1_proB_4017_lociStitched	chr5	73187290	73218580	1	31291	20482.4	6045.23	553	1
1_proB_352_lociStitched	chr1	80752213	80762530	1	10318	17245.9	2825.83	554	1
1_proB_13253_lociStitched	chr19	41446439	41460436	1	13998	18152.7	3738.6	555	1
1_proB_13330_lociStitched	chr19	47979977	47994473	1	14497	17738.8	3370.32	556	1
1_proB_5387_lociStitched	chr7	26491736	26496598	1	4863	16320.8	1956.95	557	1
1_proB_7428_lociStitched	chr10	22002114	22027435	1	25322	22434.4	8082.46	558	1
1_proB_2020_lociStitched	chr2	157979802	158001605	1	21804	18103	3754.48	559	1
1_proB_1406_lociStitched	chr2	44966452	44970480	1	4029	15378.5	1073.46	560	1
1_proB_2166_lociStitched	chr3	14871234	14887998	1	16765	19937.4	5659.53	561	1
1_proB_7184_lociStitched	chr9	108241156	108245242	1	4087	16689.3	2413.19	562	1
1_proB_3572_lociStitched	chr4	135429013	135433149	1	4137	16632.1	2358.76	563	1
1_proB_6366_lociStitched	chr8	97544169	97548664	1	4496	16938.5	2670.93	564	1
1_proB_10557_lociStitched	chr14	71247294	71251094	1	3801	16067.5	1807.28	565	1
1_proB_1196_lociStitched	chr2	22628904	22632920	1	4017	16545.1	2312.41	566	1
1_proB_6882_lociStitched	chr9	64869492	64881032	1	11541	16667.2	2434.94	567	1
1_proB_11578_lociStitched	chr16	32113539	32132546	1	19008	18758	4540.77	568	1
1_proB_6948_lociStitched	chr9	71980537	71981746	1	1210	15338.1	1142.02	569	1
1_proB_1639_lociStitched	chr2	90936560	90941922	1	5363	16945	2790.38	570	1
1_proB_5107_lociStitched	chr6	122760526	122784698	1	24173	19690.5	5561.98	571	1
1_proB_5853_lociStitched	chr7	124606075	124634713	1	28639	20553.5	6443.55	572	1
1_proB_8116_lociStitched	chr11	3230493	3236276	1	5784	17222.9	3117.04	573	1
1_proB_6318_lociStitched	chr8	87183684	87188381	1	4698	18664.9	4591.32	574	1
1_proB_10243_lociStitched	chr14	17075432	17089029	1	13598	17117.3	3077	575	1
1_proB_6618_lociStitched	chr9	20440615	20449392	1	8778	17515.4	3502.9	576	1
1_proB_904_lociStitched	chr1	173312330	173320741	1	8412	17558	3566.26	577	1
1_proB_12793_lociStitched	chr18	50174124	50200864	1	26741	19255.5	5291.85	578	1
1_proB_6522_lociStitched	chr8	129089167	129105177	1	16011	17262	3304.46	579	1
1_proB_2043_lociStitched	chr2	163468106	163471925	1	3820	16831.9	2879.14	580	1
1_proB_12113_lociStitched	chr17	28346290	28355751	1	9462	15963.5	2022.76	581	1
1_proB_7895_lociStitched	chr10	94601501	94614376	1	12876	15603.2	1663.45	582	1
1_proB_9508_lociStitched	chr12	110309370	110323535	1	14166	16972.5	3044.06	583	1
1_proB_7249_lociStitched	chr9	119885752	119887989	1	2238	15209.6	1297.68	584	1
1_proB_6891_lociStitched	chr9	65417330	65431274	1	13945	18825.8	4926.42	585	1
1_proB_4327_lociStitched	chr5	124925176	124930581	1	5406	16163.1	2305.77	586	1
1_proB_3852_lociStitched	chr5	33340342	33362302	1	21961	17462.6	3616.81	587	1
1_proB_5359_lociStitched	chr7	20375132	20408349	1	33218	21488.1	7676.45	588	1
1_proB_5902_lociStitched	chr7	133613583	133631014	1	17432	19934.1	6127	589	1
1_proB_2952_lociStitched	chr4	8837490	8855090	1	17601	19886.2	6091.36	590	1
1_proB_4591_lociStitched	chr6	29467226	29487179	1	19954	20968.6	7187.07	591	1
1_proB_8887_lociStitched	chr11	106612205	106624418	1	12214	17249.6	3469.71	592	1
1_proB_3308_lociStitched	chr4	102175834	102207349	1	31516	19678	5915.37	593	1
1_proB_10603_lociStitched	chr14	78718797	78742156	1	23360	17040.4	3279.6	594	1
1_proB_10945_lociStitched	chr15	33972638	33997376	1	24739	17650.6	3893.76	595	1
1_proB_9377_lociStitched	chr12	85504171	85529766	1	25596	19334.5	5625.78	596	1
1_proB_6547_lociStitched	chr9	7252736	7259989	1	7254	15276.3	1577.53	597	1
1_proB_3163_lociStitched	chr4	59725678	59741146	1	15469	16863.2	3174.03	598	1
1_proB_6520_lociStitched	chr8	128984811	128997500	1	12690	16094.7	2405.83	599	1
1_proB_7848_lociStitched	chr10	88906426	88925013	1	18588	18724.5	5042.65	600	1
1_proB_10035_lociStitched	chr13	83705023	83722145	1	17123	15188.9	1518.72	601	1
1_proB_12402_lociStitched	chr17	71835083	71839351	1	4269	14711.8	1069.13	602	1
1_proB_11326_lociStitched	chr15	97268627	97300377	1	31751	22221.8	8594.73	603	1
1_proB_9210_lociStitched	chr12	56488829	56500135	1	11307	17247.3	3622.44	604	1
1_proB_1366_lociStitched	chr2	37606409	37627678	1	21270	21573.1	8048.19	605	1
1_proB_324_lociStitched	chr1	74273845	74295814	1	21970	17718	4213.65	606	1
1_proB_8353_lociStitched	chr11	48666533	48688283	1	21751	19483.7	5989.95	607	1
1_proB_4856_lociStitched	chr6	82946559	82978643	1	32085	20565.8	7090.56	608	1
1_proB_12281_lociStitched	chr17	48414249	48440653	1	26405	17236.5	3770.49	609	1
1_proB_800_lociStitched	chr1	161921673	161978233	1	56561	24982.6	11572.2	610	1
1_proB_3718_lociStitched	chr4	155399794	155407980	1	8187	15930	2593.32	611	1
1_proB_6989_lociStitched	chr9	77759737	77789296	1	29560	19396.6	6068.46	612	1
1_proB_13040_lociStitched	chr19	6931722	6944357	1	12636	15859.5	2535.84	613	1
1_proB_10313_lociStitched	chr14	28210655	28239383	1	28729	19155.8	5851.89	614	1
1_proB_3712_lociStitched	chr4	154933477	154942644	1	9168	16910.4	3611.8	615	1
1_proB_1086_lociStitched	chr2	3633470	3645347	1	11878	16062.5	2786.34	616	1
1_proB_12735_lociStitched	chr18	39204047	39212176	1	8130	14837.1	1581.9	617	1
1_proB_4403_lociStitched	chr5	138698212	138705501	1	7290	15570	2320.82	618	1
1_proB_4373_lociStitched	chr5	136645501	136649944	1	4444	15550.5	2305.47	619	1
1_proB_3924_lociStitched	chr5	44590385	44612051	1	21667	15129.4	1962.94	620	1
1_proB_10417_lociStitched	chr14	51549446	51559053	1	9608	16674.9	3529.61	621	1
1_proB_8285_lociStitched	chr11	33908156	33912385	1	4230	13683.8	550.193	622	1
1_proB_2622_lociStitched	chr3	95754547	95758486	1	3940	14716.1	1588.99	623	1
1_proB_2936_lociStitched	chr4	3573879	3592022	1	18144	15860.6	2754.11	624	1
1_proB_3986_lociStitched	chr5	66237902	66258953	1	21052	19333.2	6243.73	625	1
1_proB_7243_lociStitched	chr9	119231351	119243744	1	12394	15302.9	2244.37	626	1
1_proB_1997_lociStitched	chr2	155787684	155805529	1	17846	16810	3767.08	627	1
1_proB_11939_lociStitched	chr16	93808181	93817201	1	9021	14543.8	1511.75	628	1
1_proB_8903_lociStitched	chr11	108083822	108123512	1	39691	22008.1	9037.41	629	1
1_proB_8519_lociStitched	chr11	69467891	69479895	1	12005	16818.8	3850.88	630	1
1_proB_3665_lociStitched	chr4	149031828	149040411	1	8584	16671.6	3717.3	631	1
1_proB_12582_lociStitched	chr18	4349545	4361491	1	11947	16498.6	3596.94	632	1
1_proB_8582_lociStitched	chr11	75466647	75468669	1	2023	14820.9	1933.23	633	1
1_proB_9483_lociStitched	chr12	103683516	103699772	1	16257	14833.6	1978.36	634	1
1_proB_7218_lociStitched	chr9	112110231	112129512	1	19282	15673.5	2851.66	635	1
1_proB_5382_lociStitched	chr7	26217953	26220971	1	3019	14045.2	1238.29	636	1
1_proB_5127_lociStitched	chr6	125165011	125181864	1	16854	15599.1	2797.6	637	1
1_proB_13252_lociStitched	chr19	41406549	41420365	1	13817	17127.7	4343.75	638	1
1_proB_6172_lociStitched	chr8	48787714	48800246	1	12533	15276.5	2498.88	639	1
1_proB_4545_lociStitched	chr6	8637071	8645121	1	8051	14411.1	1698.55	640	1
1_proB_6021_lociStitched	chr8	3353129	3368606	1	15478	15641.1	2931.34	641	1
1_proB_107_lociStitched	chr1	34516818	34536443	1	19626	17556.5	4878.77	642	1
1_proB_2574_lociStitched	chr3	89192816	89200926	1	8111	17762.5	5089.84	643	1
1_proB_12484_lociStitched	chr17	84518361	84521584	1	3224	14572.1	1928.97	644	1
1_proB_12696_lociStitched	chr18	36077913	36102333	1	24421	21997.5	9387.05	645	1
1_proB_9043_lociStitched	chr12	16390127	16391677	1	1551	13453.1	850.02	646	1
1_proB_11283_lociStitched	chr15	85234999	85249512	1	14514	15202.4	2602.18	647	1
1_proB_5592_lociStitched	chr7	85863970	85866751	1	2782	13447.8	865.447	648	1
1_proB_7564_lociStitched	chr10	44820620	44830334	1	9715	14853.7	2285.7	649	1
1_proB_4427_lociStitched	chr5	141112527	141118417	1	5891	15820	3263.06	650	1
1_proB_13358_lociStitched	chr19	55614023	55631150	1	17128	16741.6	4187.55	651	1
1_proB_5552_lociStitched	chr7	73362882	73378602	1	15721	16594	4058.9	652	1
1_proB_4568_lociStitched	chr6	17579041	17587471	1	8431	14309.9	1794.75	653	1
1_proB_1256_lociStitched	chr2	28461367	28486030	1	24664	18761.1	6316.19	654	1
1_proB_7869_lociStitched	chr10	92788156	92828445	1	40290	20696.5	8263.27	655	1
1_proB_12948_lociStitched	chr18	80886341	80899681	1	13341	16959.1	4531.6	656	1
1_proB_5145_lociStitched	chr6	127348170	127350985	1	2816	13276.1	876.028	657	1
1_proB_11166_lociStitched	chr15	73457340	73460370	1	3031	13548.3	1168.07	658	1
1_proB_12809_lociStitched	chr18	54998698	55009040	1	10343	14403.3	2023.93	659	1
1_proB_5079_lociStitched	chr6	119986808	119993310	1	6503	15256.3	2935.65	660	1
1_proB_6530_lociStitched	chr8	129279459	129287958	1	8500	15457.1	3138.68	661	1
1_proB_2796_lociStitched	chr3	129226678	129236963	1	10286	14813.5	2508.51	662	1
1_proB_8970_lociStitched	chr11	118006946	118018181	1	11236	15518.9	3225.57	663	1
1_proB_3480_lociStitched	chr4	128709354	128711356	1	2003	13903.5	1625.02	664	1
1_proB_11729_lociStitched	chr16	57548844	57556219	1	7376	14092.9	1814.99	665	1
1_proB_8824_lociStitched	chr11	100675497	100688425	1	12929	15654.5	3383.26	666	1
1_proB_10291_lociStitched	chr14	26290560	26303920	1	13361	17055.4	4793.57	667	1
1_proB_7131_lociStitched	chr9	103351257	103392704	1	41448	19326.7	7108.16	668	1
1_proB_4106_lociStitched	chr5	92933207	92938453	1	5247	14005.2	1810.92	669	1
1_proB_3157_lociStitched	chr4	59267248	59288878	1	21631	17262.9	5098.19	670	1
1_proB_5899_lociStitched	chr7	133420990	133441717	1	20728	16987.8	4831.46	671	1
1_proB_832_lociStitched	chr1	165991464	166007633	1	16170	14558.6	2410.8	672	1
1_proB_11987_lociStitched	chr17	5179324	5211171	1	31848	19493.5	7347.1	673	1
1_proB_13076_lociStitched	chr19	10768438	10773304	1	4867	13655.9	1515.27	674	1
1_proB_9732_lociStitched	chr13	29818060	29830322	1	12263	13455.1	1339.01	675	1
1_proB_3259_lociStitched	chr4	94819078	94834306	1	15229	14894.5	2783.68	676	1
1_proB_12495_lociStitched	chr17	86735878	86754621	1	18744	17174.2	5068.11	677	1
1_proB_7234_lociStitched	chr9	116233332	116248094	1	14763	16707.6	4602.79	678	1
1_proB_596_lociStitched	chr1	134908924	134930643	1	21720	14723.3	2630.17	679	1
1_proB_1326_lociStitched	chr2	33284883	33296834	1	11952	15066.6	3017.63	680	1
1_proB_9337_lociStitched	chr12	80938667	80944917	1	6251	14935.6	2890.62	681	1
1_proB_13198_lociStitched	chr19	33289670	33301847	1	12178	14968	2943.18	682	1
1_proB_11571_lociStitched	chr16	31191867	31201694	1	9828	15390.1	3368.7	683	1
1_proB_6921_lociStitched	chr9	69835331	69841196	1	5866	13594.5	1582.38	684	1
1_proB_6738_lociStitched	chr9	44290156	44303609	1	13454	17156.6	5159.23	685	1
1_proB_2201_lociStitched	chr3	21834776	21862608	1	27833	16599	4617.33	686	1
1_proB_8195_lociStitched	chr11	19823751	19844139	1	20389	18797.7	6821.82	687	1
1_proB_3847_lociStitched	chr5	32704426	32715390	1	10965	14585.4	2613.82	688	1
1_proB_3068_lociStitched	chr4	44768660	44778216	1	9557	15229.4	3267.2	689	1
1_proB_13042_lociStitched	chr19	6976133	6984874	1	8742	15624.5	3710.55	690	1
1_proB_999_lociStitched	chr1	182752407	182765681	1	13275	14159.4	2251.27	691	1
1_proB_11905_lociStitched	chr16	91452156	91461858	1	9703	13015.2	1116.7	692	1
1_proB_5913_lociStitched	chr7	134223581	134235053	1	11473	14399.7	2559.4	693	1
1_proB_6922_lociStitched	chr9	70344889	70351378	1	6490	12375.2	551.565	694	1
1_proB_10294_lociStitched	chr14	26367329	26387044	1	19716	17844	6026.88	695	1
1_proB_8693_lociStitched	chr11	86197670	86224378	1	26709	15568.1	3757.82	696	1
1_proB_11421_lociStitched	chr16	10834878	10845015	1	10138	15693.1	3894.64	697	1
1_proB_9333_lociStitched	chr12	80725733	80748169	1	22437	15723.1	3959.95	698	1
1_proB_9712_lociStitched	chr13	24696499	24710233	1	13735	15498.8	3739.77	699	1
1_proB_10446_lociStitched	chr14	56209448	56223509	1	14062	15835.5	4077.69	700	1
1_proB_5828_lociStitched	chr7	121459842	121462556	1	2715	12707.2	952.614	701	1
1_proB_7720_lociStitched	chr10	74541353	74548481	1	7129	12459	711.374	702	1
1_proB_12093_lociStitched	chr17	27109793	27120362	1	10570	15102	3375.74	703	1
1_proB_11159_lociStitched	chr15	72985655	72992809	1	7155	13431.6	1715.53	704	1
1_proB_9394_lociStitched	chr12	86523590	86534267	1	10678	13775.5	2089.49	705	1
1_proB_3920_lociStitched	chr5	44262998	44277200	1	14203	14071.3	2385.94	706	1
1_proB_13376_lociStitched	chr19	57684146	57696691	1	12546	14801.8	3117.43	707	1
1_proB_4897_lociStitched	chr6	87449750	87459493	1	9744	13128.7	1444.89	708	1
1_proB_4135_lociStitched	chr5	98445815	98463703	1	17889	15512.5	3831.61	709	1
1_proB_1488_lociStitched	chr2	65169429	65180671	1	11243	14378.5	2716.07	710	1
1_proB_7191_lociStitched	chr9	108957121	108961935	1	4815	13924.5	2269.32	711	1
1_proB_8577_lociStitched	chr11	75268572	75275015	1	6444	14431	2803.99	712	1
1_proB_433_lociStitched	chr1	97552088	97563232	1	11145	14312.2	2707.99	713	1
1_proB_3179_lociStitched	chr4	63217705	63223700	1	5996	14134.4	2531.69	714	1
1_proB_13148_lociStitched	chr19	25390076	25400803	1	10728	13498.9	1911.55	715	1
1_proB_178_lociStitched	chr1	51533197	51537846	1	4650	14126.5	2560.2	716	1
1_proB_6555_lociStitched	chr9	7868465	7873341	1	4877	12876.1	1310.18	717	1
1_proB_5950_lociStitched	chr7	139546983	139557884	1	10902	14775.2	3226.7	718	1
1_proB_8125_lociStitched	chr11	4136617	4147006	1	10390	14012.7	2487.13	719	1
1_proB_5434_lociStitched	chr7	31818759	31827342	1	8584	14504.4	3004.05	720	1
1_proB_8262_lociStitched	chr11	29585871	29594458	1	8588	13781.3	2325.36	721	1
1_proB_6824_lociStitched	chr9	57661835	57683378	1	21544	15849.2	4399.08	722	1
1_proB_1299_lociStitched	chr2	31933408	31940642	1	7235	17022.3	5574.52	723	1
1_proB_8995_lociStitched	chr11	121089849	121097115	1	7267	12772.9	1345.66	724	1
1_proB_2635_lociStitched	chr3	96360911	96384423	1	23513	19148.2	7721.34	725	1
1_proB_6278_lociStitched	chr8	81146193	81155136	1	8944	14891.9	3468.1	726	1
1_proB_6339_lociStitched	chr8	90803589	90824635	1	21047	18594.1	7183	727	1
1_proB_3681_lociStitched	chr4	149740960	149748223	1	7264	13320.3	1913.07	728	1
1_proB_11321_lociStitched	chr15	96539821	96541015	1	1195	13205.5	1856.79	729	1
1_proB_13219_lociStitched	chr19	36339664	36348422	1	8759	13245.6	1919.75	730	1
1_proB_6814_lociStitched	chr9	57121704	57131244	1	9541	14402.5	3080.47	731	1
1_proB_10223_lociStitched	chr14	15343738	15360513	1	16776	14429.9	3111.76	732	1
1_proB_5916_lociStitched	chr7	134351978	134362317	1	10340	14951.2	3639.33	733	1
1_proB_2585_lociStitched	chr3	89876256	89888189	1	11934	14479.5	3180.14	734	1
1_proB_3470_lociStitched	chr4	125780286	125788484	1	8199	15113	3832.57	735	1
1_proB_5965_lociStitched	chr7	140891607	140907446	1	15840	13822.7	2577.01	736	1
1_proB_5596_lociStitched	chr7	87163216	87171658	1	8443	14203.7	2971.58	737	1
1_proB_1046_lociStitched	chr1	193136301	193149956	1	13656	13933.6	2748.75	738	1
1_proB_8384_lociStitched	chr11	51877895	51890239	1	12345	13173.5	2033.06	739	1
1_proB_7094_lociStitched	chr9	96336255	96339459	1	3205	13610.6	2496.88	740	1
1_proB_8468_lociStitched	chr11	61742665	61760465	1	17801	13802.1	2689.58	741	1
1_proB_11481_lociStitched	chr16	19960701	19983425	1	22725	16070.4	4978.83	742	1
1_proB_2220_lociStitched	chr3	30982844	30993219	1	10376	12716.6	1643.4	743	1
1_proB_7925_lociStitched	chr10	98725471	98733321	1	7851	14466.8	3402.19	744	1
1_proB_4348_lociStitched	chr5	134657899	134664770	1	6872	13434.9	2371.87	745	1
1_proB_5056_lociStitched	chr6	116617448	116632799	1	15352	15314.2	4256.83	746	1
1_proB_2808_lociStitched	chr3	130757119	130760665	1	3547	11995.8	940.045	747	1
1_proB_5882_lociStitched	chr7	129490721	129496560	1	5840	12231.5	1189.99	748	1
1_proB_3798_lociStitched	chr5	24190975	24194012	1	3038	12558.6	1518.2	749	1
1_proB_5895_lociStitched	chr7	132726933	132782827	1	55895	23727	12693.5	750	1
1_proB_3012_lociStitched	chr4	32335233	32345461	1	10229	14683.3	3652.42	751	1
1_proB_2534_lociStitched	chr3	86955407	86967588	1	12182	11988.5	962.299	752	1
1_proB_9997_lociStitched	chr13	75975931	75983703	1	7773	12774.8	1758.8	753	1
1_proB_1884_lociStitched	chr2	132422774	132428005	1	5232	12038.1	1047.77	754	1
1_proB_6581_lociStitched	chr9	13892195	13908338	1	16144	13941.1	2954.17	755	1
1_proB_2663_lociStitched	chr3	100496256	100509736	1	13481	12899	1914.16	756	1
1_proB_3011_lociStitched	chr4	32249788	32258135	1	8348	12232.5	1267.91	757	1
1_proB_3509_lociStitched	chr4	131416648	131429766	1	13119	13565.3	2606.55	758	1
1_proB_9696_lociStitched	chr13	23523192	23542672	1	19481	15317.1	4359.62	759	1
1_proB_11589_lociStitched	chr16	32607482	32613861	1	6380	13359.5	2405.52	760	1
1_proB_7264_lociStitched	chr9	121212933	121224405	1	11473	12972.5	2025.96	761	1
1_proB_7316_lociStitched	chr10	6698870	6712729	1	13860	13375.3	2465.52	762	1
1_proB_11723_lociStitched	chr16	57243357	57260357	1	17001	13363.7	2461.6	763	1
1_proB_5312_lociStitched	chr7	4997788	5014587	1	16800	15680.2	4838.11	764	1
1_proB_5600_lociStitched	chr7	87267966	87304122	1	36157	17984	7155.27	765	1
1_proB_8176_lociStitched	chr11	11588804	11594617	1	5814	13311.8	2508.31	766	1
1_proB_1633_lociStitched	chr2	90481611	90517483	1	35873	18413.1	7615.63	767	1
1_proB_279_lociStitched	chr1	64341730	64352413	1	10684	13298.2	2501.96	768	1
1_proB_844_lociStitched	chr1	166800754	166813193	1	12440	12871.9	2082.29	769	1
1_proB_1130_lociStitched	chr2	11574926	11584808	1	9883	12623.3	1853.86	770	1
1_proB_4971_lociStitched	chr6	99245434	99253656	1	8223	12814	2044.81	771	1
1_proB_11023_lociStitched	chr15	50518858	50530423	1	11566	11994.1	1228.2	772	1
1_proB_9679_lociStitched	chr13	20272647	20279904	1	7258	12372.5	1610.33	773	1
1_proB_9387_lociStitched	chr12	86014523	86016610	1	2088	12275.9	1526.85	774	1
1_proB_2202_lociStitched	chr3	21883769	21896681	1	12913	14058.6	3310.64	775	1
1_proB_7228_lociStitched	chr9	115986034	115997371	1	11338	12822.1	2123.42	776	1
1_proB_10034_lociStitched	chr13	83662499	83671503	1	9005	12632.6	1936.76	777	1
1_proB_9331_lociStitched	chr12	80524934	80549822	1	24889	15482.8	4803.38	778	1
1_proB_6297_lociStitched	chr8	83466763	83476443	1	9681	12217.1	1547.83	779	1
1_proB_568_lociStitched	chr1	133031679	133043365	1	11687	13672.6	3016.16	780	1
1_proB_9547_lociStitched	chr12	114552925	114559706	1	6782	11967.8	1315.51	781	1
1_proB_804_lociStitched	chr1	162227346	162237867	1	10522	11664.6	1018.43	782	1
1_proB_5167_lociStitched	chr6	128983572	129008470	1	24899	13833.3	3189.43	783	1
1_proB_12811_lociStitched	chr18	55059495	55068427	1	8933	14013.4	3408.45	784	1
1_proB_3625_lociStitched	chr4	140539076	140545758	1	6683	15146.8	4542.42	785	1
1_proB_211_lociStitched	chr1	53902113	53908666	1	6554	12859.6	2290.93	786	1
1_proB_3052_lociStitched	chr4	43572831	43575748	1	2918	12214.4	1660.94	787	1
1_proB_6861_lociStitched	chr9	62190193	62191353	1	1161	11857.9	1308.13	788	1
1_proB_6448_lociStitched	chr8	117404392	117406775	1	2384	11468.4	936.519	789	1
1_proB_9912_lociStitched	chr13	55506763	55549631	1	42869	20563.8	10039.7	790	1
1_proB_13018_lociStitched	chr19	5711841	5728224	1	16384	16574.7	6073.18	791	1
1_proB_8222_lociStitched	chr11	22679815	22683277	1	3463	12776.9	2279.73	792	1
1_proB_5300_lociStitched	chr7	3268356	3289405	1	21050	12326.3	1843.89	793	1
1_proB_2965_lociStitched	chr4	11081100	11093932	1	12833	13723.8	3254.2	794	1
1_proB_3740_lociStitched	chr5	9084536	9107645	1	23110	15480.7	5049.32	795	1
1_proB_8628_lociStitched	chr11	78796219	78802235	1	6017	12556	2129.66	796	1
1_proB_5784_lociStitched	chr7	116650735	116685960	1	35226	20180.4	9771.42	797	1
1_proB_2593_lociStitched	chr3	90407592	90425800	1	18209	12583.5	2219.56	798	1
1_proB_98_lociStitched	chr1	33622609	33635922	1	13314	11824.6	1480.41	799	1
1_proB_3576_lociStitched	chr4	135576478	135584653	1	8176	13429.9	3092.6	800	1
1_proB_11158_lociStitched	chr15	72881685	72898406	1	16722	15498.7	5178.49	801	1
1_proB_9504_lociStitched	chr12	109999438	110004868	1	5431	12746.4	2435.36	802	1
1_proB_1174_lociStitched	chr2	18529612	18530920	1	1309	11728.3	1432.13	803	1
1_proB_4884_lociStitched	chr6	86437145	86453911	1	16767	13359.1	3064.82	804	1
1_proB_8441_lociStitched	chr11	59302145	59316349	1	14205	13812	3518.33	805	1
1_proB_5212_lociStitched	chr6	136412402	136419922	1	7521	14340.6	4051.02	806	1
1_proB_2958_lociStitched	chr4	10845509	10850775	1	5267	12138.1	1858.9	807	1
1_proB_998_lociStitched	chr1	182686841	182701811	1	14971	14766.4	4498.48	808	1
1_proB_8053_lociStitched	chr10	120914456	120935300	1	20845	13158.8	2893.15	809	1
1_proB_2374_lociStitched	chr3	58320380	58324670	1	4291	11069.9	863.577	810	1
1_proB_2383_lociStitched	chr3	59006155	59039949	1	33795	17944.6	7742.21	811	1
1_proB_12683_lociStitched	chr18	35044428	35052568	1	8141	13601.1	3402.52	812	1
1_proB_10418_lociStitched	chr14	51590294	51602030	1	11737	12227.7	2033.85	813	1
1_proB_2341_lociStitched	chr3	53081869	53100330	1	18462	12955.9	2769.15	814	1
1_proB_9111_lociStitched	chr12	36755931	36766700	1	10770	11582.1	1401.05	815	1
1_proB_5088_lociStitched	chr6	120416430	120422419	1	5990	12584.7	2446.51	816	1
1_proB_5215_lociStitched	chr6	136464392	136504492	1	40101	15201.9	5064.63	817	1
1_proB_13064_lociStitched	chr19	9972894	9993380	1	20487	12668.5	2550.51	818	1
1_proB_1246_lociStitched	chr2	27324753	27336363	1	11611	14108.5	3997.32	819	1
1_proB_3388_lociStitched	chr4	115510690	115530507	1	19818	13428	3339.16	820	1
1_proB_2716_lociStitched	chr3	107051370	107064530	1	13161	12644.1	2568.83	821	1
1_proB_5478_lociStitched	chr7	52485255	52495175	1	9921	16413.6	6343.84	822	1
1_proB_11926_lociStitched	chr16	92867375	92875282	1	7908	13014.1	2969.08	823	1
1_proB_2959_lociStitched	chr4	10891840	10904177	1	12338	13135.2	3132.36	824	1
1_proB_11513_lociStitched	chr16	23279733	23287051	1	7319	11604.2	1623.13	825	1
1_proB_1205_lociStitched	chr2	24238342	24242321	1	3980	11949.3	1973.19	826	1
1_proB_387_lociStitched	chr1	89652064	89663138	1	11075	12418.4	2445.14	827	1
1_proB_10716_lociStitched	chr14	103305161	103307403	1	2243	11161.6	1194.54	828	1
1_proB_9883_lociStitched	chr13	51851834	51863277	1	11444	13319.7	3355.09	829	1
1_proB_12432_lociStitched	chr17	74286037	74302076	1	16040	12194.5	2239.04	830	1
1_proB_8621_lociStitched	chr11	77977201	77983185	1	5985	13779.4	3840.53	831	1
1_proB_3989_lociStitched	chr5	66460598	66477155	1	16558	12614.8	2678.92	832	1
1_proB_5433_lociStitched	chr7	31785604	31793500	1	7897	11378.9	1446.55	833	1
1_proB_11733_lociStitched	chr16	58474939	58482129	1	7191	11349.4	1503.43	834	1
1_proB_4256_lociStitched	chr5	116073877	116086040	1	12164	13926.6	4096.5	835	1
1_proB_8534_lociStitched	chr11	70463876	70467789	1	3914	11602.8	1776.11	836	1
1_proB_5483_lociStitched	chr7	52765552	52785247	1	19696	14479.8	4671.65	837	1
1_proB_4635_lociStitched	chr6	34815728	34825946	1	10219	12889	3084.81	838	1
1_proB_2708_lociStitched	chr3	106587995	106593364	1	5370	11397.3	1634.32	839	1
1_proB_11998_lociStitched	chr17	5885327	5887744	1	2418	11749.3	2021.58	840	1
1_proB_11232_lociStitched	chr15	80857712	80880409	1	22698	17168	7444.62	841	1
1_proB_4155_lociStitched	chr5	101282349	101288387	1	6039	11110.5	1399	842	1
1_proB_12430_lociStitched	chr17	73878896	73881721	1	2826	10340.9	642.405	843	1
1_proB_783_lociStitched	chr1	158916379	158927213	1	10835	12151.4	2460.4	844	1
1_proB_2508_lociStitched	chr3	83867058	83879212	1	12155	13616.1	3929.39	845	1
1_proB_2327_lociStitched	chr3	52247550	52285042	1	37493	20264.4	10610.2	846	1
1_proB_5544_lociStitched	chr7	71182467	71194955	1	12489	12170.8	2533.82	847	1
1_proB_3836_lociStitched	chr5	31904824	31917447	1	12624	11372.1	1743.24	848	1
1_proB_9910_lociStitched	chr13	55419754	55429426	1	9673	12236	2608.54	849	1
1_proB_7911_lociStitched	chr10	95833443	95837606	1	4164	10850.9	1223.92	850	1
1_proB_8165_lociStitched	chr11	8489418	8505277	1	15860	12771.3	3144.84	851	1
1_proB_12022_lociStitched	chr17	12351424	12367433	1	16010	14376.1	4769.08	852	1
1_proB_5115_lociStitched	chr6	124323445	124329741	1	6297	11317.1	1711.25	853	1
1_proB_12866_lociStitched	chr18	67404785	67409981	1	5197	11286.8	1684.02	854	1
1_proB_11551_lociStitched	chr16	30066208	30076362	1	10155	13134.2	3542.73	855	1
1_proB_8804_lociStitched	chr11	98636633	98650858	1	14226	15357.3	5772.51	856	1
1_proB_6680_lociStitched	chr9	32420472	32425350	1	4879	11159.4	1587.79	857	1
1_proB_9225_lociStitched	chr12	60159357	60168188	1	8832	12055.2	2492.11	858	1
1_proB_7781_lociStitched	chr10	80590183	80598344	1	8162	13762.7	4201.28	859	1
1_proB_10421_lociStitched	chr14	51667394	51682913	1	15520	12904	3344.34	860	1
1_proB_3055_lociStitched	chr4	43984934	43992337	1	7404	10673.6	1151.91	861	1
1_proB_12695_lociStitched	chr18	36047664	36059374	1	11711	12610.5	3109.01	862	1
1_proB_5269_lociStitched	chr6	146611264	146632306	1	21043	12650.5	3156.3	863	1
1_proB_2072_lociStitched	chr2	165710919	165718515	1	7597	12058.6	2572.01	864	1
1_proB_5331_lociStitched	chr7	16988360	16989343	1	984	9953.37	468.793	865	1
1_proB_7025_lociStitched	chr9	83171279	83178164	1	6886	10309.6	838.593	866	1
1_proB_1437_lociStitched	chr2	51786763	51790910	1	4148	10915.3	1445.23	867	1
1_proB_6629_lociStitched	chr9	21125878	21137544	1	11667	12153.6	2706.51	868	1
1_proB_949_lociStitched	chr1	177556539	177574445	1	17907	11873.5	2447.75	869	1
1_proB_6841_lociStitched	chr9	60605575	60618003	1	12429	12660.4	3238.74	870	1
1_proB_12261_lociStitched	chr17	46291265	46300605	1	9341	11621.8	2200.5	871	1
1_proB_7201_lociStitched	chr9	110231727	110237401	1	5675	11493.3	2103.92	872	1
1_proB_7032_lociStitched	chr9	83549800	83561094	1	11295	11577.5	2203.46	873	1
1_proB_746_lociStitched	chr1	155595628	155600105	1	4478	10890.8	1534.72	874	1
1_proB_3786_lociStitched	chr5	22938217	22939428	1	1212	10791.7	1438.18	875	1
1_proB_4366_lociStitched	chr5	136143991	136162725	1	18735	12312	2984.33	876	1
1_proB_12087_lociStitched	chr17	26732305	26743111	1	10807	11726.7	2402.17	877	1
1_proB_12460_lociStitched	chr17	79741323	79753883	1	12561	10875.7	1556.18	878	1
1_proB_5173_lociStitched	chr6	129262538	129284257	1	21720	12471	3177.49	879	1
1_proB_6255_lociStitched	chr8	74684468	74693603	1	9136	12062.8	2776.13	880	1
1_proB_186_lociStitched	chr1	52068172	52079392	1	11221	10861	1580.9	881	1
1_proB_9832_lociStitched	chr13	41691821	41701295	1	9475	11432.3	2160.07	882	1
1_proB_6240_lociStitched	chr8	73315189	73330891	1	15703	16091.4	6820.95	883	1
1_proB_4081_lociStitched	chr5	88982184	88990623	1	8440	11432.3	2162.07	884	1
1_proB_1620_lociStitched	chr2	84867444	84888284	1	20841	14483.8	5218.34	885	1
1_proB_1356_lociStitched	chr2	35644275	35651517	1	7243	11348.9	2098.73	886	1
1_proB_6238_lociStitched	chr8	73199148	73219919	1	20772	15738.2	6501.32	887	1
1_proB_8835_lociStitched	chr11	101413045	101424052	1	11008	11331.7	2101.24	888	1
1_proB_7856_lociStitched	chr10	90490579	90497106	1	6528	10441.2	1211.41	889	1
1_proB_1001_lociStitched	chr1	182812007	182815127	1	3121	10057.3	849.264	890	1
1_proB_5271_lociStitched	chr6	146673081	146682473	1	9393	11708.1	2519.87	891	1
1_proB_4970_lociStitched	chr6	99210903	99226028	1	15126	13556.5	4393.81	892	1
1_proB_5540_lociStitched	chr7	71055631	71070801	1	15171	14358.4	5209.38	893	1
1_proB_9541_lociStitched	chr12	114243280	114261824	1	18545	13932.1	4815.88	894	1
1_proB_3987_lociStitched	chr5	66286380	66292783	1	6404	11536.3	2420.33	895	1
1_proB_6700_lociStitched	chr9	37044165	37063564	1	19400	10987.6	1877.82	896	1
1_proB_8630_lociStitched	chr11	78830352	78844462	1	14111	14443	5346.28	897	1
1_proB_8980_lociStitched	chr11	119238694	119253734	1	15041	12062.1	3001.98	898	1
1_proB_2424_lociStitched	chr3	68575437	68598822	1	23386	13680.2	4639.58	899	1
1_proB_13188_lociStitched	chr19	32787100	32798796	1	11697	10568.5	1536.85	900	1
1_proB_4266_lociStitched	chr5	118804156	118813333	1	9178	11576.8	2546.62	901	1
1_proB_4881_lociStitched	chr6	86347570	86355535	1	7966	11307.9	2278.79	902	1
1_proB_1874_lociStitched	chr2	131712212	131729231	1	17020	12927.6	3899.05	903	1
1_proB_2099_lociStitched	chr2	167459824	167482855	1	23032	14756	5739.33	904	1
1_proB_11280_lociStitched	chr15	84806720	84825271	1	18552	12872.5	3862.32	905	1
1_proB_13799_lociStitched	chrX	163526889	163553394	1	26506	11511.1	2525.93	906	1
1_proB_9903_lociStitched	chr13	54519208	54527317	1	8110	11481.5	2503.25	907	1
1_proB_5296_lociStitched	chr6	149136660	149142359	1	5700	10787.6	1811.14	908	1
1_proB_6857_lociStitched	chr9	61550006	61556133	1	6128	11204.4	2230.23	909	1
1_proB_7160_lociStitched	chr9	106095293	106107197	1	11905	13057.5	4096.17	910	1
1_proB_9882_lociStitched	chr13	51829936	51832770	1	2835	10032.9	1082.87	911	1
1_proB_4179_lociStitched	chr5	104450600	104461890	1	11291	10581	1673.18	912	1
1_proB_3674_lociStitched	chr4	149433833	149453120	1	19288	14241.5	5346.36	913	1
1_proB_11902_lociStitched	chr16	90995774	91012640	1	16867	11632.5	2737.35	914	1
1_proB_6749_lociStitched	chr9	45049356	45063196	1	13841	12742.5	3865.51	915	1
1_proB_9495_lociStitched	chr12	106224087	106239611	1	15525	11768.7	2904.54	916	1
1_proB_5505_lociStitched	chr7	56040095	56047242	1	7148	10724.8	1891.81	917	1
1_proB_2710_lociStitched	chr3	106634899	106637590	1	2692	9740.07	907.405	918	1
1_proB_5591_lociStitched	chr7	83607488	83619607	1	12120	9660.05	833.787	919	1
1_proB_2114_lociStitched	chr2	170077481	170079986	1	2506	10339.9	1514.27	920	1
1_proB_11996_lociStitched	chr17	5795816	5814221	1	18406	13395.2	4584.69	921	1
1_proB_728_lociStitched	chr1	154422181	154445001	1	22821	14287.6	5495.06	922	1
1_proB_4482_lociStitched	chr5	149366245	149376825	1	10581	10456.2	1681.16	923	1
1_proB_11419_lociStitched	chr16	10764642	10771382	1	6741	10341.2	1606.82	924	1
1_proB_1964_lociStitched	chr2	152494935	152497720	1	2786	10522.6	1790.48	925	1
1_proB_3582_lociStitched	chr4	135730336	135734208	1	3873	11429.8	2712.34	926	1
1_proB_6242_lociStitched	chr8	73417448	73428902	1	11455	12208.8	3493.47	927	1
1_proB_8879_lociStitched	chr11	106240228	106249774	1	9547	10663.8	1960.75	928	1
1_proB_5527_lociStitched	chr7	63216896	63224244	1	7349	10436.4	1740.01	929	1
1_proB_8874_lociStitched	chr11	105983973	105996920	1	12948	10041.7	1350.37	930	1
1_proB_5347_lociStitched	chr7	19812302	19825113	1	12812	12147.4	3461.53	931	1
1_proB_2104_lociStitched	chr2	167774598	167785963	1	11366	11175.2	2507.12	932	1
1_proB_9756_lociStitched	chr13	32398648	32414296	1	15649	9978.73	1317.56	933	1
1_proB_8504_lociStitched	chr11	68310404	68335379	1	24976	13526.5	4890.1	934	1
1_proB_12184_lociStitched	chr17	34715047	34727012	1	11966	12661.4	4057.33	935	0
1_proB_7390_lociStitched	chr10	19411523	19413201	1	1679	9541.78	942.029	936	0
1_proB_13469_lociStitched	chrX	33428020	33438094	1	10075	10114.3	1516.14	937	0
1_proB_6806_lociStitched	chr9	55947688	55956334	1	8647	9969.7	1388.55	938	0
1_proB_10341_lociStitched	chr14	32344809	32351196	1	6388	10686.7	2108.99	939	0
1_proB_6572_lociStitched	chr9	13269598	13273700	1	4103	10182	1610.04	940	0
1_proB_2135_lociStitched	chr2	174427763	174440106	1	12344	11377.8	2814.2	941	0
1_proB_7984_lociStitched	chr10	110953108	110977565	1	24458	13033.1	4475.63	942	0
1_proB_11227_lociStitched	chr15	80437717	80465789	1	28073	12741.9	4185.54	943	0
1_proB_10384_lociStitched	chr14	45699216	45712373	1	13158	11157.1	2602.45	944	0
1_proB_13432_lociStitched	chrX	12338816	12345058	1	6243	9701.94	1161.64	945	0
1_proB_5858_lociStitched	chr7	125259474	125263949	1	4476	9345.59	809.08	946	0
1_proB_4011_lociStitched	chr5	72550720	72575995	1	25276	12415.1	3897.41	947	0
1_proB_3805_lociStitched	chr5	28390595	28398785	1	8191	12968	4465.19	948	0
1_proB_687_lociStitched	chr1	145763396	145766717	1	3322	9806.25	1345.01	949	0
1_proB_11201_lociStitched	chr15	78417722	78436424	1	18703	15081.3	6626.12	950	0
1_proB_9740_lociStitched	chr13	30749689	30752793	1	3105	10057.9	1623.08	951	0
1_proB_414_lociStitched	chr1	95374554	95380881	1	6328	10774.2	2344.79	952	0
1_proB_12125_lociStitched	chr17	29213099	29219351	1	6253	10813.5	2410.15	953	0
1_proB_3561_lociStitched	chr4	134758912	134762644	1	3733	11032.9	2629.94	954	0
1_proB_3615_lociStitched	chr4	139294549	139310576	1	16028	12621.3	4231.13	955	0
1_proB_294_lociStitched	chr1	66745125	66749831	1	4707	9913.19	1526.16	956	0
1_proB_8888_lociStitched	chr11	106639888	106649221	1	9334	11165.1	2784.97	957	0
1_proB_5533_lociStitched	chr7	65986123	65999644	1	13522	11018.3	2639.3	958	0
1_proB_12464_lociStitched	chr17	80353717	80391213	1	37497	16254.5	7885.41	959	0
1_proB_3635_lociStitched	chr4	142751621	142752233	1	613	8742.11	399.391	960	0
1_proB_761_lociStitched	chr1	156992742	157006511	1	13770	10642.1	2302.18	961	0
1_proB_11302_lociStitched	chr15	91464291	91489101	1	24811	12347.9	4063.88	962	0
1_proB_10150_lociStitched	chr13	103455021	103459436	1	4416	10073.7	1800.88	963	0
1_proB_4287_lociStitched	chr5	121899971	121912454	1	12484	12461.8	4193.04	964	0
1_proB_6633_lociStitched	chr9	21329501	21332769	1	3269	9354	1098.37	965	0
1_proB_13058_lociStitched	chr19	8945780	8963964	1	18185	14532.7	6295.3	966	0
1_proB_13567_lociStitched	chrX	71155317	71160689	1	5373	9059.34	833.197	967	0
1_proB_11903_lociStitched	chr16	91354844	91367765	1	12922	10183	1957.53	968	0
1_proB_2681_lociStitched	chr3	103717646	103721125	1	3480	10689.2	2478.09	969	0
1_proB_5190_lociStitched	chr6	134136236	134140274	1	4039	9129.92	943.277	970	0
1_proB_1963_lociStitched	chr2	152185897	152189961	1	4065	9852.36	1669.49	971	0
1_proB_10171_lociStitched	chr13	108831537	108847507	1	15971	10719.1	2544.02	972	0
1_proB_5728_lociStitched	chr7	108199264	108221476	1	22213	15013.1	6843.52	973	0
1_proB_10383_lociStitched	chr14	45656264	45670296	1	14033	9512.29	1344.27	974	0
1_proB_8408_lociStitched	chr11	54540808	54547727	1	6920	9254.85	1120.88	975	0
1_proB_8175_lociStitched	chr11	11556339	11568117	1	11779	11448.2	3321.4	976	0
1_proB_5501_lociStitched	chr7	54263494	54279179	1	15686	11126.9	3006.81	977	0
1_proB_11462_lociStitched	chr16	17398522	17410049	1	11528	11860.1	3756.65	978	0
1_proB_6404_lociStitched	chr8	108146235	108147608	1	1374	9986.52	1883.76	979	0
1_proB_3042_lociStitched	chr4	40787457	40800029	1	12573	11113.6	3018.54	980	0
1_proB_9065_lociStitched	chr12	25893618	25908888	1	15271	11020.4	2936.42	981	0
1_proB_10783_lociStitched	chr14	120675398	120679758	1	4361	9766.4	1683.4	982	0
1_proB_388_lociStitched	chr1	89724775	89726911	1	2137	9530.4	1448.64	983	0
1_proB_13480_lociStitched	chrX	34520908	34531480	1	10573	9759.01	1683.06	984	0
1_proB_802_lociStitched	chr1	162163877	162178101	1	14225	10234.2	2170.58	985	0
1_proB_8039_lociStitched	chr10	118413097	118414780	1	1684	8850.56	799.425	986	0
1_proB_11398_lociStitched	chr16	4721853	4728424	1	6572	11054.4	3007.55	987	0
1_proB_13802_lociStitched	chrX	163641621	163650967	1	9347	10133.9	2087.9	988	0
1_proB_9407_lociStitched	chr12	87310420	87333802	1	23383	10858.6	2817.53	989	0
1_proB_9089_lociStitched	chr12	32892843	32898176	1	5334	9220.76	1190.86	990	0
1_proB_541_lociStitched	chr1	129407882	129411510	1	3629	9327.59	1301	991	0
1_proB_2244_lociStitched	chr3	36752984	36763092	1	10109	9759.27	1759.8	992	0
1_proB_7676_lociStitched	chr10	61962999	61969395	1	6397	9698.25	1706.45	993	0
1_proB_3956_lociStitched	chr5	64212380	64228729	1	16350	11019.2	3037.64	994	0
1_proB_1970_lociStitched	chr2	152906881	152917165	1	10285	11264.1	3283.68	995	0
1_proB_7678_lociStitched	chr10	61995584	62006926	1	11343	10518.6	2538.34	996	0
1_proB_8369_lociStitched	chr11	50089411	50100277	1	10867	9156.78	1182.22	997	0
1_proB_9828_lociStitched	chr13	41582156	41587313	1	5158	9573.97	1599.7	998	0
1_proB_6879_lociStitched	chr9	64667904	64687089	1	19186	11394	3420.69	999	0
1_proB_20_lociStitched	chr1	7153674	7155719	1	2046	8578.37	619.84	1000	0
1_proB_930_lociStitched	chr1	174442929	174459253	1	16325	12355.6	4425.44	1001	0
1_proB_738_lociStitched	chr1	155151887	155156564	1	4678	9508.34	1598.6	1002	0
1_proB_9261_lociStitched	chr12	70638771	70640776	1	2006	8966.56	1058.24	1003	0
1_proB_8860_lociStitched	chr11	103558513	103571894	1	13382	10145.5	2297.52	1004	0
1_proB_6647_lociStitched	chr9	22232714	22235770	1	3057	8709.29	864.542	1005	0
1_proB_9207_lociStitched	chr12	56087053	56100406	1	13354	10171	2336.78	1006	0
1_proB_5659_lociStitched	chr7	97203262	97216944	1	13683	10559.8	2735.03	1007	0
1_proB_2887_lociStitched	chr3	145710571	145721528	1	10958	10743.3	2918.94	1008	0
1_proB_8366_lociStitched	chr11	49967233	49976233	1	9001	10586.7	2782.8	1009	0
1_proB_8420_lociStitched	chr11	54961946	54972693	1	10748	9921.63	2126.83	1010	0
1_proB_6817_lociStitched	chr9	57268313	57281936	1	13624	13496.3	5702.59	1011	0
1_proB_10197_lociStitched	chr13	117817088	117823160	1	6073	9033.31	1293.34	1012	0
1_proB_11336_lociStitched	chr15	98815571	98824761	1	9191	10540.9	2802.95	1013	0
1_proB_893_lociStitched	chr1	172903093	172919122	1	16030	10261.8	2530.98	1014	0
1_proB_1751_lociStitched	chr2	118316866	118325768	1	8903	10178.5	2451.61	1015	0
1_proB_12832_lociStitched	chr18	60659558	60661579	1	2022	8244.87	532.534	1016	0
1_proB_11980_lociStitched	chr17	4497244	4498950	1	1707	8254.14	543.702	1017	0
1_proB_11525_lociStitched	chr16	24259810	24268213	1	8404	8751.72	1044.49	1018	0
1_proB_4334_lociStitched	chr5	125913166	125923014	1	9849	10677.2	2980	1019	0
1_proB_11623_lociStitched	chr16	36934796	36941668	1	6873	9385.09	1695.32	1020	0
1_proB_12303_lociStitched	chr17	51546240	51548137	1	1898	8104.93	418.858	1021	0
1_proB_3056_lociStitched	chr4	44025190	44029423	1	4234	9781.19	2095.76	1022	0
1_proB_8444_lociStitched	chr11	59437832	59450871	1	13040	9054.28	1399.08	1023	0
1_proB_2807_lociStitched	chr3	130721917	130725880	1	3964	8763.78	1112.41	1024	0
1_proB_2763_lociStitched	chr3	121061095	121091009	1	29915	11974.6	4325.56	1025	0
1_proB_4732_lociStitched	chr6	51058708	51080030	1	21323	11328.4	3682.31	1026	0
1_proB_5735_lociStitched	chr7	108526198	108531180	1	4983	9230.65	1593.24	1027	0
1_proB_5860_lociStitched	chr7	125418413	125439107	1	20695	10808.5	3174.46	1028	0
1_proB_9707_lociStitched	chr13	24484565	24505462	1	20898	11008.5	3379.04	1029	0
1_proB_11141_lociStitched	chr15	67004173	67008917	1	4745	11551.6	3929.46	1030	0
1_proB_4928_lociStitched	chr6	90706549	90712729	1	6181	9600.01	1978.22	1031	0
1_proB_8452_lociStitched	chr11	59988569	59989556	1	988	8537.16	922.055	1032	0
1_proB_12101_lociStitched	chr17	27478777	27480603	1	1827	9136.03	1525.62	1033	0
1_proB_7794_lociStitched	chr10	82259657	82278158	1	18502	12758.3	5150.68	1034	0
1_proB_8266_lociStitched	chr11	30048422	30066588	1	18167	9162.93	1562.28	1035	0
1_proB_12523_lociStitched	chr17	88950014	88963364	1	13351	12366.1	4767.28	1036	0
1_proB_11581_lociStitched	chr16	32275909	32285800	1	9892	10178.8	2592.43	1037	0
1_proB_6485_lociStitched	chr8	124368698	124375363	1	6666	10422.7	2838.62	1038	0
1_proB_13068_lociStitched	chr19	10138610	10145118	1	6509	9668.28	2094.27	1039	0
1_proB_8617_lociStitched	chr11	77606662	77616547	1	9886	10374.3	2808.33	1040	0
1_proB_11778_lociStitched	chr16	65377492	65386436	1	8945	9208.74	1643.01	1041	0
1_proB_7449_lociStitched	chr10	26511654	26519906	1	8253	8831.29	1276.58	1042	0
1_proB_1043_lociStitched	chr1	193009484	193023337	1	13854	10610	3057.36	1043	0
1_proB_6976_lociStitched	chr9	75851437	75872953	1	21517	12046.8	4496.84	1044	0
1_proB_4425_lociStitched	chr5	141072422	141073388	1	967	8291.27	751.065	1045	0
1_proB_12798_lociStitched	chr18	53266939	53269834	1	2896	8975.66	1437.37	1046	0
1_proB_2583_lociStitched	chr3	89757441	89777419	1	19979	11916.9	4387.17	1047	0
1_proB_6344_lociStitched	chr8	91175109	91192968	1	17860	11420.8	3911.12	1048	0
1_proB_7222_lociStitched	chr9	114651749	114662456	1	10708	10452.2	2950.85	1049	0
1_proB_1948_lociStitched	chr2	150384379	150396312	1	11934	9390.08	1900.93	1050	0
1_proB_8035_lociStitched	chr10	118233399	118257412	1	24014	12515.6	5028.32	1051	0
1_proB_1307_lociStitched	chr2	32303173	32308286	1	5114	10117.6	2640.35	1052	0
1_proB_7764_lociStitched	chr10	79379478	79404029	1	24552	18253.7	10777.9	1053	0
1_proB_1980_lociStitched	chr2	153368686	153370451	1	1766	8761.46	1288.8	1054	0
1_proB_11331_lociStitched	chr15	98314237	98317474	1	3238	8436.27	965.273	1055	0
1_proB_2732_lociStitched	chr3	108357479	108374995	1	17517	10672.5	3205.43	1056	0
1_proB_13291_lociStitched	chr19	45122564	45133488	1	10925	9634.97	2168.41	1057	0
1_proB_4838_lociStitched	chr6	72485247	72495154	1	9908	9431.46	1997.25	1058	0
1_proB_9490_lociStitched	chr12	104571006	104587036	1	16031	14528	7096.48	1059	0
1_proB_6646_lociStitched	chr9	22192042	22199515	1	7474	10590	3164.07	1060	0
1_proB_2737_lociStitched	chr3	108821739	108831018	1	9280	8605.34	1184.93	1061	0
1_proB_6130_lociStitched	chr8	36491419	36494230	1	2812	7973.96	565.854	1062	0
1_proB_4164_lociStitched	chr5	102926020	102931864	1	5845	8290.3	885.366	1063	0
1_proB_12580_lociStitched	chr18	4285036	4303524	1	18489	10236.8	2832.36	1064	0
1_proB_6456_lociStitched	chr8	120049726	120052721	1	2996	9016.45	1612.81	1065	0
1_proB_6909_lociStitched	chr9	66447409	66465091	1	17683	10407.6	3007.71	1066	0
1_proB_10093_lociStitched	chr13	94540981	94553309	1	12329	9636.8	2246.16	1067	0
1_proB_6465_lociStitched	chr8	122330394	122337412	1	7019	10410.5	3027.57	1068	0
1_proB_9258_lociStitched	chr12	70548162	70560047	1	11886	8840.06	1459.48	1069	0
1_proB_9522_lociStitched	chr12	112397854	112404795	1	6942	9805.55	2425.88	1070	0
1_proB_9363_lociStitched	chr12	83372940	83386131	1	13192	8724.53	1350.76	1071	0
1_proB_9612_lociStitched	chr13	6631692	6636677	1	4986	7927.15	555.827	1072	0
1_proB_6451_lociStitched	chr8	119721996	119733476	1	11481	9592.69	2221.38	1073	0
1_proB_6068_lociStitched	chr8	23808420	23817311	1	8892	8890.11	1523.03	1074	0
1_proB_9634_lociStitched	chr13	12552663	12561299	1	8637	9723.27	2361.95	1075	0
1_proB_6322_lociStitched	chr8	87822496	87827208	1	4713	10119.5	2772.07	1076	0
1_proB_12861_lociStitched	chr18	65961342	65962548	1	1207	7538.95	191.995	1077	0
1_proB_11254_lociStitched	chr15	82168290	82179016	1	10727	10565.1	3218.87	1078	0
1_proB_5668_lociStitched	chr7	99588263	99594696	1	6434	9506.69	2165.35	1079	0
1_proB_7412_lociStitched	chr10	20906475	20912777	1	6303	9289.15	1952.36	1080	0
1_proB_10304_lociStitched	chr14	27446051	27458589	1	12539	9773.37	2437.39	1081	0
1_proB_13201_lociStitched	chr19	34242355	34255397	1	13043	9185.48	1859.79	1082	0
1_proB_1068_lociStitched	chr1	195027374	195034094	1	6721	8584.13	1264.03	1083	0
1_proB_3849_lociStitched	chr5	33088759	33096973	1	8215	8973.8	1656.76	1084	0
1_proB_6447_lociStitched	chr8	117329208	117352170	1	22963	9701.44	2388.05	1085	0
1_proB_99_lociStitched	chr1	33649115	33653318	1	4204	8373.64	1062.1	1086	0
1_proB_6551_lociStitched	chr9	7543216	7553971	1	10756	8230.8	922.779	1087	0
1_proB_1985_lociStitched	chr2	154394495	154400533	1	6039	10973.5	3678.95	1088	0
1_proB_1584_lociStitched	chr2	79468902	79486792	1	17891	10059.5	2774.74	1089	0
1_proB_13244_lociStitched	chr19	40724568	40754507	1	29940	11535.5	4257.33	1090	0
1_proB_13571_lociStitched	chrX	71515411	71528814	1	13404	8910.31	1632.49	1091	0
1_proB_553_lociStitched	chr1	130592491	130602181	1	9691	9110.54	1840.13	1092	0
1_proB_9142_lociStitched	chr12	40809760	40852613	1	42854	11763.1	4499.56	1093	0
1_proB_2560_lociStitched	chr3	88257779	88264316	1	6538	8686.37	1423.76	1094	0
1_proB_12221_lociStitched	chr17	43012536	43024715	1	12180	8648.31	1387.19	1095	0
1_proB_6735_lociStitched	chr9	44214855	44228970	1	14116	12064.1	4803.33	1096	0
1_proB_11155_lociStitched	chr15	72758336	72760111	1	1776	8202.27	954.773	1097	0
1_proB_732_lociStitched	chr1	154645180	154665475	1	20296	10504.7	3259.38	1098	0
1_proB_5635_lociStitched	chr7	90951024	90963079	1	12056	8516.86	1271.8	1099	0
1_proB_12590_lociStitched	chr18	5931802	5945486	1	13685	9032.81	1792.6	1100	0
1_proB_2623_lociStitched	chr3	95775937	95794675	1	18739	11583.8	4349.09	1101	0
1_proB_13054_lociStitched	chr19	8786292	8793243	1	6952	10283.3	3077.9	1102	0
1_proB_12988_lociStitched	chr19	3321475	3325794	1	4320	10649.4	3447.43	1103	0
1_proB_2116_lociStitched	chr2	170132918	170148078	1	15161	9688.76	2489.27	1104	0
1_proB_1217_lociStitched	chr2	25038856	25052616	1	13761	13727	6536	1105	0
1_proB_13113_lociStitched	chr19	15903550	15911831	1	8282	8885.51	1695.12	1106	0
1_proB_4690_lociStitched	chr6	41504232	41508666	1	4435	8395.78	1211.81	1107	0
1_proB_246_lociStitched	chr1	58772671	58778229	1	5559	8373.13	1210.53	1108	0
1_proB_5551_lociStitched	chr7	73339253	73345959	1	6707	10257.5	3103.54	1109	0
1_proB_5367_lociStitched	chr7	25227267	25243126	1	15860	11467.6	4318.41	1110	0
1_proB_13280_lociStitched	chr19	44358509	44369629	1	11121	11052.2	3904.23	1111	0
1_proB_12682_lociStitched	chr18	35015864	35019932	1	4069	8841.8	1716.7	1112	0
1_proB_13230_lociStitched	chr19	37510094	37523338	1	13245	9739.64	2617.01	1113	0
1_proB_8518_lociStitched	chr11	69392604	69399694	1	7091	9304.21	2189.39	1114	0
1_proB_12693_lociStitched	chr18	35899476	35908689	1	9214	9872.65	2758.37	1115	0
1_proB_7323_lociStitched	chr10	7785527	7793651	1	8125	8492.02	1394.08	1116	0
1_proB_5594_lociStitched	chr7	86610755	86620083	1	9329	8814.03	1728.48	1117	0
1_proB_9704_lociStitched	chr13	24003145	24006363	1	3219	7886.03	817.372	1118	0
1_proB_188_lociStitched	chr1	52283250	52289379	1	6130	8101.31	1033.96	1119	0
1_proB_1265_lociStitched	chr2	29504573	29528758	1	24186	11146.9	4080.01	1120	0
1_proB_12425_lociStitched	chr17	73622417	73632474	1	10058	9720.09	2663.09	1121	0
1_proB_4421_lociStitched	chr5	140855235	140863801	1	8567	9270.13	2238.3	1122	0
1_proB_368_lociStitched	chr1	87631082	87633446	1	2365	8118.45	1099.5	1123	0
1_proB_8411_lociStitched	chr11	54615212	54622111	1	6900	8616.16	1599.88	1124	0
1_proB_11871_lociStitched	chr16	84583644	84585599	1	1956	7643.85	640.263	1125	0
1_proB_2326_lociStitched	chr3	52194662	52205028	1	10367	11764.4	4781.84	1126	0
1_proB_8751_lociStitched	chr11	93846595	93857471	1	10877	8469.14	1492.19	1127	0
1_proB_9936_lociStitched	chr13	59922185	59924865	1	2681	9039.1	2062.26	1128	0
1_proB_10432_lociStitched	chr14	54846941	54867992	1	21052	10887.6	3923.91	1129	0
1_proB_11906_lociStitched	chr16	91475973	91485587	1	9615	8714.13	1755.52	1130	0
1_proB_12589_lociStitched	chr18	5806213	5821727	1	15515	9963.09	3009.72	1131	0
1_proB_5579_lociStitched	chr7	82730805	82741429	1	10625	9726.27	2784.55	1132	0
1_proB_11730_lociStitched	chr16	57577585	57586180	1	8596	7755.27	816.525	1133	0
1_proB_5244_lociStitched	chr6	143095158	143100223	1	5066	8290.39	1362.48	1134	0
1_proB_3952_lociStitched	chr5	63147429	63157715	1	10287	8550.75	1623.13	1135	0
1_proB_11531_lociStitched	chr16	24643069	24659582	1	16514	9412.41	2491.81	1136	0
1_proB_4232_lociStitched	chr5	113528533	113544107	1	15575	12797.2	5877.63	1137	0
1_proB_1295_lociStitched	chr2	31617046	31625741	1	8696	8655	1743.35	1138	0
1_proB_10544_lociStitched	chr14	70456377	70474900	1	18524	12114	5212.37	1139	0
1_proB_10976_lociStitched	chr15	36635682	36649527	1	13846	9775.95	2882.53	1140	0
1_proB_307_lociStitched	chr1	71999525	72004020	1	4496	7731.85	841.464	1141	0
1_proB_9457_lociStitched	chr12	101422006	101432748	1	10743	10689.4	3804.82	1142	0
1_proB_3977_lociStitched	chr5	65875222	65879301	1	4080	8019.72	1136	1143	0
1_proB_11324_lociStitched	chr15	97191336	97204607	1	13272	9280.41	2399.4	1144	0
1_proB_2149_lociStitched	chr2	181413513	181428857	1	15345	11121.3	4254.89	1145	0
1_proB_3184_lociStitched	chr4	66482852	66489332	1	6481	7930.22	1064.66	1146	0
1_proB_519_lociStitched	chr1	122152426	122162379	1	9954	10595	3731.38	1147	0
1_proB_11388_lociStitched	chr16	3733237	3744246	1	11010	7669.97	815.767	1148	0
1_proB_3540_lociStitched	chr4	133312117	133331227	1	19111	9700.24	2860.77	1149	0
1_proB_8483_lociStitched	chr11	62634368	62635876	1	1509	7359.79	545.594	1150	0
1_proB_2117_lociStitched	chr2	170168463	170180660	1	12198	9833.22	3032.17	1151	0
1_proB_1007_lociStitched	chr1	183156891	183167973	1	11083	9660.18	2861.37	1152	0
1_proB_8614_lociStitched	chr11	77332389	77334634	1	2246	7521.65	726.707	1153	0
1_proB_5599_lociStitched	chr7	87219526	87236950	1	17425	13730.1	6938.24	1154	0
1_proB_13098_lociStitched	chr19	12630836	12649117	1	18282	8901.02	2137.05	1155	0
1_proB_1464_lociStitched	chr2	59856999	59858291	1	1293	7078.48	315.248	1156	0
1_proB_2081_lociStitched	chr2	166558133	166571704	1	13572	8956.86	2195.79	1157	0
1_proB_10402_lociStitched	chr14	47895720	47905235	1	9516	10205.8	3446.33	1158	0
1_proB_13167_lociStitched	chr19	29493158	29517349	1	24192	9248.22	2489.25	1159	0
1_proB_6349_lociStitched	chr8	93478615	93485806	1	7192	7487.99	734.92	1160	0
1_proB_2054_lociStitched	chr2	164243581	164248963	1	5383	8153.73	1400.93	1161	0
1_proB_6410_lociStitched	chr8	108664713	108677167	1	12455	9198.52	2452.19	1162	0
1_proB_4861_lociStitched	chr6	83405113	83406094	1	982	7575.87	829.73	1163	0
1_proB_6259_lociStitched	chr8	74784860	74798069	1	13210	9041.56	2304.97	1164	0
1_proB_12885_lociStitched	chr18	69559684	69575944	1	16261	8551.13	1821.12	1165	0
1_proB_6527_lociStitched	chr8	129190030	129191003	1	974	7131.99	402.044	1166	0
1_proB_5172_lociStitched	chr6	129225212	129234873	1	9662	8324.88	1601.79	1167	0
1_proB_1218_lociStitched	chr2	25121559	25135012	1	13454	11616.7	4903.62	1168	0
1_proB_1542_lociStitched	chr2	73323257	73330433	1	7177	8389.46	1679.18	1169	0
1_proB_4437_lociStitched	chr5	141490112	141501935	1	11824	9026.86	2326.77	1170	0
1_proB_1956_lociStitched	chr2	151361461	151368392	1	6932	8409.38	1712.65	1171	0
1_proB_10181_lociStitched	chr13	112720029	112745242	1	25214	10740.7	4046.69	1172	0
1_proB_3900_lociStitched	chr5	37473617	37475672	1	2056	6855.07	183.717	1173	0
1_proB_13709_lociStitched	chrX	137072169	137082719	1	10551	7611.82	943.17	1174	0
1_proB_4362_lociStitched	chr5	135952090	135967760	1	15671	9574.37	2908.35	1175	0
1_proB_3628_lociStitched	chr4	140690708	140704053	1	13346	11127.1	4463.9	1176	0
1_proB_12194_lociStitched	chr17	35395050	35400309	1	5260	10525.4	3872.73	1177	0
1_proB_6932_lociStitched	chr9	70739293	70742558	1	3266	7426.57	774.131	1178	0
1_proB_1354_lociStitched	chr2	35587362	35593634	1	6273	9174.68	2532.63	1179	0
1_proB_8728_lociStitched	chr11	88364426	88373604	1	9179	10596	3959.39	1180	0
1_proB_1276_lociStitched	chr2	30296478	30303184	1	6707	9867.88	3239	1181	0
1_proB_10137_lociStitched	chr13	102428890	102434389	1	5500	7338.97	730.817	1182	0
1_proB_9823_lociStitched	chr13	41431244	41441818	1	10575	8373.55	1780.66	1183	0
1_proB_8564_lociStitched	chr11	74462307	74465910	1	3604	8397.15	1805.1	1184	0
1_proB_8629_lociStitched	chr11	78816414	78817275	1	862	7068.29	480.438	1185	0
1_proB_7691_lociStitched	chr10	66461328	66467930	1	6603	7962.67	1378.5	1186	0
1_proB_1338_lociStitched	chr2	34818364	34832432	1	14069	9511.37	2928.96	1187	0
1_proB_7888_lociStitched	chr10	94288620	94292780	1	4161	8344.96	1763.42	1188	0
1_proB_11138_lociStitched	chr15	66870868	66880646	1	9779	9691.95	3113.32	1189	0
1_proB_13400_lociStitched	chr19	61010839	61025396	1	14558	9227.68	2652.29	1190	0
1_proB_2606_lociStitched	chr3	94937715	94945908	1	8194	9378.53	2815.11	1191	0
1_proB_8609_lociStitched	chr11	77184566	77186456	1	1891	7212.81	656.019	1192	0
1_proB_9384_lociStitched	chr12	85748771	85756697	1	7927	8727.32	2170.93	1193	0
1_proB_10721_lociStitched	chr14	103458273	103470600	1	12328	9224.29	2679.89	1194	0
1_proB_5581_lociStitched	chr7	82801784	82814814	1	13031	7531.34	999.401	1195	0
1_proB_10262_lociStitched	chr14	21189970	21208578	1	18609	10558.2	4028.63	1196	0
1_proB_13035_lociStitched	chr19	6469394	6487889	1	18496	12424.9	5909.15	1197	0
1_proB_1227_lociStitched	chr2	26327845	26349312	1	21468	14556.8	8056.57	1198	0
1_proB_11207_lociStitched	chr15	78746141	78762514	1	16374	13180.3	6698.19	1199	0
1_proB_12636_lociStitched	chr18	24147941	24155896	1	7956	8023.41	1541.68	1200	0
1_proB_8516_lociStitched	chr11	69222851	69224300	1	1450	8239.16	1773	1201	0
1_proB_463_lociStitched	chr1	107868161	107878228	1	10068	7835.15	1372.13	1202	0
1_proB_9695_lociStitched	chr13	22133108	22143417	1	10310	9416.24	2959.71	1203	0
1_proB_11580_lociStitched	chr16	32222515	32247680	1	25166	9847.06	3392.24	1204	0
1_proB_4349_lociStitched	chr5	134705373	134709538	1	4166	7140.48	701.803	1205	0
1_proB_2143_lociStitched	chr2	180459433	180463651	1	4219	8973.8	2541.34	1206	0
1_proB_3683_lociStitched	chr4	149800161	149813182	1	13022	8250.11	1819.03	1207	0
1_proB_10546_lociStitched	chr14	70574624	70576289	1	1666	7654.67	1226.44	1208	0
1_proB_5639_lociStitched	chr7	91251168	91268561	1	17394	8832.17	2405.45	1209	0
1_proB_10178_lociStitched	chr13	112591766	112596610	1	4845	7610.89	1184.36	1210	0
1_proB_8020_lociStitched	chr10	116870975	116872408	1	1434	7092.06	667.635	1211	0
1_proB_1311_lociStitched	chr2	32487157	32494045	1	6889	10536.6	4114.2	1212	0
1_proB_12410_lociStitched	chr17	72936884	72939441	1	2558	6956.57	539.527	1213	0
1_proB_145_lociStitched	chr1	39792240	39793606	1	1367	7082.44	687.781	1214	0
1_proB_1959_lociStitched	chr2	151805630	151811871	1	6242	8869.09	2482.67	1215	0
1_proB_12202_lociStitched	chr17	36046859	36054092	1	7234	9266.2	2884.52	1216	0
1_proB_9303_lociStitched	chr12	77628558	77638822	1	10265	10286.6	3905.45	1217	0
1_proB_10540_lociStitched	chr14	70224516	70231445	1	6930	8194.24	1833.41	1218	0
1_proB_9468_lociStitched	chr12	102002889	102014700	1	11812	7616.91	1259.05	1219	0
1_proB_7766_lociStitched	chr10	79481303	79487446	1	6144	8305.95	1953.47	1220	0
1_proB_7619_lociStitched	chr10	53837443	53839610	1	2168	6917.06	577.939	1221	0
1_proB_915_lociStitched	chr1	173770543	173775608	1	5066	7060.1	738.984	1222	0
1_proB_648_lociStitched	chr1	140059322	140072367	1	13046	7867.44	1551.05	1223	0
1_proB_6239_lociStitched	chr8	73265450	73292567	1	27118	23044	16739.3	1224	0
1_proB_9701_lociStitched	chr13	23780815	23804231	1	23417	9869.84	3599.04	1225	0
1_proB_1764_lociStitched	chr2	118860291	118873428	1	13138	9634.68	3370.95	1226	0
1_proB_11203_lociStitched	chr15	78514011	78522989	1	8979	8701.48	2439.32	1227	0
1_proB_4208_lociStitched	chr5	108370350	108394005	1	23656	9107.17	2855.16	1228	0
1_proB_3450_lociStitched	chr4	122599890	122611675	1	11786	7030.93	794.309	1229	0
1_proB_3310_lociStitched	chr4	102293789	102304786	1	10998	8602.95	2378.65	1230	0
1_proB_8048_lociStitched	chr10	119620332	119627349	1	7018	6986.13	764.151	1231	0
1_proB_8633_lociStitched	chr11	79091935	79101904	1	9970	7974.2	1758.53	1232	0
1_proB_2750_lociStitched	chr3	116127705	116143383	1	15679	8216.84	2002.08	1233	0
1_proB_1360_lociStitched	chr2	35752586	35762358	1	9773	8992.19	2785.02	1234	0
1_proB_1358_lociStitched	chr2	35686470	35697795	1	11326	8921.83	2715.74	1235	0
1_proB_5020_lociStitched	chr6	108774854	108778836	1	3983	8003.02	1803.05	1236	0
1_proB_8538_lociStitched	chr11	70617090	70629585	1	12496	8257.95	2062.92	1237	0
1_proB_5875_lociStitched	chr7	128589692	128624099	1	34408	12630.8	6437.55	1238	0
1_proB_8460_lociStitched	chr11	60955645	60957992	1	2348	7205.29	1014.84	1239	0
1_proB_9869_lociStitched	chr13	49402124	49406348	1	4225	8572.19	2387.83	1240	0
1_proB_1289_lociStitched	chr2	30998806	31000847	1	2042	7151.05	972.945	1241	0
1_proB_2079_lociStitched	chr2	166445916	166456676	1	10761	10282.3	4106.02	1242	0
1_proB_1698_lociStitched	chr2	103517365	103535710	1	18346	9590.77	3430.51	1243	0
1_proB_12671_lociStitched	chr18	34258298	34269354	1	11057	7842.02	1687.15	1244	0
1_proB_3145_lociStitched	chr4	57824985	57835563	1	10579	7504.03	1361.39	1245	0
1_proB_1060_lociStitched	chr1	193902321	193914053	1	11733	9091.13	2952.94	1246	0
1_proB_7387_lociStitched	chr10	19303883	19312541	1	8659	9027.7	2892.64	1247	0
1_proB_608_lociStitched	chr1	135989463	136003742	1	14280	9569.79	3442.67	1248	0
1_proB_7872_lociStitched	chr10	92910292	92916363	1	6072	7947.55	1843.76	1249	0
1_proB_597_lociStitched	chr1	134966800	134984652	1	17853	10993.3	4889.66	1250	0
1_proB_3686_lociStitched	chr4	149918847	149940856	1	22010	10441.1	4340.17	1251	0
1_proB_7285_lociStitched	chr9	123378587	123400576	1	21990	10965.9	4866.17	1252	0
1_proB_11526_lociStitched	chr16	24338341	24348454	1	10114	8764.94	2666.8	1253	0
1_proB_1975_lociStitched	chr2	153085028	153090675	1	5648	7570.93	1493.63	1254	0
1_proB_5072_lociStitched	chr6	119345561	119352134	1	6574	7739.05	1669.54	1255	0
1_proB_12130_lociStitched	chr17	29572353	29581164	1	8812	8838.31	2782.51	1256	0
1_proB_5583_lociStitched	chr7	82845572	82848542	1	2971	6874.96	822.393	1257	0
1_proB_12169_lociStitched	chr17	34056353	34066960	1	10608	10566.7	4515.4	1258	0
1_proB_5189_lociStitched	chr6	134101919	134106733	1	4815	6840.21	793.829	1259	0
1_proB_2086_lociStitched	chr2	166821449	166830329	1	8881	7830.38	1791.1	1260	0
1_proB_13012_lociStitched	chr19	5510641	5513018	1	2378	6935.37	908.014	1261	0
1_proB_1769_lociStitched	chr2	119161464	119164074	1	2611	8250.47	2245.12	1262	0
1_proB_6586_lociStitched	chr9	14079966	14098652	1	18687	8432.99	2432.92	1263	0
1_proB_11379_lociStitched	chr15	103088604	103098100	1	9497	7953.85	1983.71	1264	0
1_proB_3659_lociStitched	chr4	148505537	148507457	1	1921	7838.59	1869.12	1265	0
1_proB_11989_lociStitched	chr17	5483294	5488075	1	4782	6803.36	835.241	1266	0
1_proB_2803_lociStitched	chr3	129763545	129776457	1	12913	7534.15	1576.56	1267	0
1_proB_8221_lociStitched	chr11	22662383	22665743	1	3361	6943.44	990.864	1268	0
1_proB_4235_lociStitched	chr5	114225520	114237591	1	12072	11554.4	5613.02	1269	0
1_proB_819_lociStitched	chr1	163823388	163830658	1	7271	7576.07	1637.93	1270	0
1_proB_6829_lociStitched	chr9	57815002	57826116	1	11115	9769.21	3833.22	1271	0
1_proB_8090_lociStitched	chr10	127668642	127675467	1	6826	7628.3	1699.42	1272	0
1_proB_5923_lociStitched	chr7	134904630	134914405	1	9776	8611.77	2697.9	1273	0
1_proB_11983_lociStitched	chr17	4734565	4742730	1	8166	8026.19	2115.55	1274	0
1_proB_7465_lociStitched	chr10	33891412	33930342	1	38931	9097.94	3192.26	1275	0
1_proB_8287_lociStitched	chr11	33954344	33980300	1	25957	10058	4160.75	1276	0
1_proB_12749_lociStitched	chr18	40025821	40026989	1	1169	6252.89	359.51	1277	0
1_proB_8478_lociStitched	chr11	62387725	62390917	1	3193	8299.2	2407.09	1278	0
1_proB_878_lociStitched	chr1	169198528	169199797	1	1270	6178	286.286	1279	0
1_proB_7149_lociStitched	chr9	104773124	104795473	1	22350	10244.8	4358.06	1280	0
1_proB_12373_lociStitched	chr17	66075959	66087059	1	11101	8017.53	2133.42	1281	0
1_proB_9390_lociStitched	chr12	86075772	86100303	1	24532	10700.4	4820.34	1282	0
1_proB_472_lociStitched	chr1	108408129	108416396	1	8268	6396.18	539.008	1283	0
1_proB_4023_lociStitched	chr5	73597367	73618984	1	21618	8897.56	3045.84	1284	0
1_proB_10728_lociStitched	chr14	103872997	103888297	1	15301	8127.36	2279.7	1285	0
1_proB_13455_lociStitched	chrX	18730865	18740550	1	9686	6404.69	577.226	1286	0
1_proB_6478_lociStitched	chr8	123243800	123249860	1	6061	7741.04	1920.41	1287	0
1_proB_5305_lociStitched	chr7	4024798	4034876	1	10079	6905.45	1085.4	1288	0
1_proB_4076_lociStitched	chr5	86500466	86528417	1	27952	8245.55	2426.15	1289	0
1_proB_5578_lociStitched	chr7	82713079	82717472	1	4394	6762.58	948.009	1290	0
1_proB_6070_lociStitched	chr8	23917335	23919291	1	1957	7133.92	1320.69	1291	0
1_proB_9211_lociStitched	chr12	56548108	56554258	1	6151	7475.32	1666.65	1292	0
1_proB_4089_lociStitched	chr5	89684104	89689516	1	5413	6952.8	1151.13	1293	0
1_proB_11755_lociStitched	chr16	62782120	62787154	1	5035	6993.74	1216.72	1294	0
1_proB_5729_lociStitched	chr7	108239918	108242163	1	2246	7122.04	1381.12	1295	0
1_proB_12095_lociStitched	chr17	27162340	27165290	1	2951	6876.74	1151.38	1296	0
1_proB_6440_lociStitched	chr8	114118017	114120243	1	2227	6474.99	762.85	1297	0
1_proB_4025_lociStitched	chr5	73647731	73657062	1	9332	7085.03	1386.59	1298	0
1_proB_6135_lociStitched	chr8	37221855	37245546	1	23692	10850.5	5159.9	1299	0
1_proB_10447_lociStitched	chr14	56278867	56296793	1	17927	9129.71	3443.58	1300	0
1_proB_11016_lociStitched	chr15	44451007	44456819	1	5813	7216.18	1532.62	1301	0
1_proB_8978_lociStitched	chr11	119024094	119027267	1	3174	7597.43	1913.95	1302	0
1_proB_6256_lociStitched	chr8	74707514	74714487	1	6974	6470.94	788.646	1303	0
1_proB_3104_lociStitched	chr4	49228636	49258728	1	30093	9563.24	3884.88	1304	0
1_proB_3755_lociStitched	chr5	17512789	17520290	1	7502	6342.85	664.589	1305	0
1_proB_7292_lociStitched	chr9	124005220	124023471	1	18252	6586.79	912.55	1306	0
1_proB_9830_lociStitched	chr13	41641370	41648326	1	6957	7102.77	1432.94	1307	0
1_proB_6523_lociStitched	chr8	129119506	129120697	1	1192	6151.75	488.31	1308	0
1_proB_4497_lociStitched	chr5	150046673	150058103	1	11431	8665.08	3003.8	1309	0
1_proB_5362_lociStitched	chr7	20518851	20521290	1	2440	6395.3	736.822	1310	0
1_proB_3260_lociStitched	chr4	94859610	94876388	1	16779	9019.85	3369.02	1311	0
1_proB_9326_lociStitched	chr12	80076719	80082239	1	5521	6673.68	1025.62	1312	0
1_proB_10147_lociStitched	chr13	103114630	103123440	1	8811	7098.22	1452.77	1313	0
1_proB_5998_lociStitched	chr7	149643544	149647826	1	4283	7136.38	1494.42	1314	0
1_proB_4588_lociStitched	chr6	29181058	29189955	1	8898	9149.67	3508.98	1315	0
1_proB_12629_lociStitched	chr18	21828312	21834924	1	6613	6912.18	1280.08	1316	0
1_proB_8575_lociStitched	chr11	75222868	75229383	1	6516	8663.65	3033.38	1317	0
1_proB_11554_lociStitched	chr16	30224283	30228827	1	4545	6863.26	1239.6	1318	0
1_proB_5658_lociStitched	chr7	97164977	97172279	1	7303	6820.07	1196.8	1319	0
1_proB_688_lociStitched	chr1	145821502	145854110	1	32609	11696.5	6074.87	1320	0
1_proB_9639_lociStitched	chr13	13610498	13616595	1	6098	6744.5	1132.21	1321	0
1_proB_5980_lociStitched	chr7	146110725	146111904	1	1180	6415.06	807.851	1322	0
1_proB_11928_lociStitched	chr16	93028413	93032740	1	4328	6545.45	952.805	1323	0
1_proB_658_lociStitched	chr1	140860638	140879262	1	18625	7907.75	2316.83	1324	0
1_proB_2850_lociStitched	chr3	137643698	137665893	1	22196	9008.95	3418.03	1325	0
1_proB_5368_lociStitched	chr7	25377381	25386365	1	8985	7215.05	1629.7	1326	0
1_proB_12835_lociStitched	chr18	60951654	60967437	1	15784	7754.19	2179.63	1327	0
1_proB_8512_lociStitched	chr11	68849417	68857663	1	8247	9397.97	3830.27	1328	0
1_proB_8823_lociStitched	chr11	100632052	100637819	1	5768	6540.35	973.47	1329	0
1_proB_7545_lociStitched	chr10	43594019	43595077	1	1059	6112.6	554.604	1330	0
1_proB_2008_lociStitched	chr2	156888811	156896249	1	7439	8767.17	3210.24	1331	0
1_proB_10419_lociStitched	chr14	51616632	51618586	1	1955	5716.04	182.504	1332	0
1_proB_10859_lociStitched	chr15	9631703	9644766	1	13064	7180.73	1648.55	1333	0
1_proB_9208_lociStitched	chr12	56120053	56121193	1	1141	6087.49	555.636	1334	0
1_proB_10799_lociStitched	chr14	122452122	122463282	1	11161	7278.55	1748.77	1335	0
1_proB_8509_lociStitched	chr11	68519889	68533146	1	13258	6977.16	1448.99	1336	0
1_proB_8243_lociStitched	chr11	23975983	23977839	1	1857	6631.49	1105.99	1337	0
1_proB_95_lociStitched	chr1	33328570	33339168	1	10599	7427.08	1904.46	1338	0
1_proB_647_lociStitched	chr1	140020581	140042691	1	22111	8375.27	2854.4	1339	0
1_proB_2113_lociStitched	chr2	170027295	170044448	1	17154	8947	3432.32	1340	0
1_proB_3153_lociStitched	chr4	59015819	59022465	1	6647	7568.46	2062.25	1341	0
1_proB_3954_lociStitched	chr5	63236063	63258575	1	22513	9103.85	3599.67	1342	0
1_proB_7821_lociStitched	chr10	84366363	84380570	1	14208	7825.22	2321.42	1343	0
1_proB_715_lociStitched	chr1	152234675	152240664	1	5990	7981.54	2478.85	1344	0
1_proB_12420_lociStitched	chr17	73372663	73385307	1	12645	7147.65	1644.98	1345	0
1_proB_9892_lociStitched	chr13	52629004	52647146	1	18143	9796.68	4294.21	1346	0
1_proB_13183_lociStitched	chr19	32453954	32463449	1	9496	8483.78	2988.08	1347	0
1_proB_10462_lociStitched	chr14	58527170	58529735	1	2566	6639.76	1149.12	1348	0
1_proB_12804_lociStitched	chr18	54058744	54064322	1	5579	6143.61	655.973	1349	0
1_proB_7831_lociStitched	chr10	86561089	86576662	1	15574	7630.77	2145.96	1350	0
1_proB_6774_lociStitched	chr9	50649320	50657747	1	8428	6514.07	1030.62	1351	0
1_proB_6554_lociStitched	chr9	7742604	7756383	1	13780	7036.94	1554.27	1352	0
1_proB_3142_lociStitched	chr4	57686128	57695002	1	8875	7817.11	2339.19	1353	0
1_proB_990_lociStitched	chr1	182317172	182333175	1	16004	8643.22	3166.99	1354	0
1_proB_7155_lociStitched	chr9	105733357	105738152	1	4796	6724.99	1252.45	1355	0
1_proB_442_lociStitched	chr1	99665733	99678693	1	12961	8204.98	2744.93	1356	0
1_proB_3557_lociStitched	chr4	134609613	134623492	1	13880	6847.9	1387.9	1357	0
1_proB_1561_lociStitched	chr2	75601374	75613756	1	12383	7419.29	1967.5	1358	0
1_proB_11425_lociStitched	chr16	10979378	10980312	1	935	5727.76	288.326	1359	0
1_proB_8698_lociStitched	chr11	86529050	86533462	1	4413	6230.63	794.601	1360	0
1_proB_10031_lociStitched	chr13	83205022	83224382	1	19361	7964.7	2532.29	1361	0
1_proB_6739_lociStitched	chr9	44319922	44330303	1	10382	6987.45	1558.19	1362	0
1_proB_11557_lociStitched	chr16	30389275	30395709	1	6435	7132.09	1703.72	1363	0
1_proB_1410_lociStitched	chr2	45132213	45136238	1	4026	6451.27	1023.96	1364	0
1_proB_8381_lociStitched	chr11	51690960	51697712	1	6753	6527.16	1120.83	1365	0
1_proB_8078_lociStitched	chr10	126562342	126574191	1	11850	6897.3	1491.79	1366	0
1_proB_1535_lociStitched	chr2	72891985	72894676	1	2692	6335.69	945.079	1367	0
1_proB_8351_lociStitched	chr11	48601313	48614155	1	12843	9206.43	3819.21	1368	0
1_proB_8689_lociStitched	chr11	85624692	85626426	1	1735	6077.84	697.415	1369	0
1_proB_2010_lociStitched	chr2	156955596	156964091	1	8496	7080.58	1706.65	1370	0
1_proB_8934_lociStitched	chr11	115492107	115515728	1	23622	9963.34	4594.28	1371	0
1_proB_556_lociStitched	chr1	130721895	130730022	1	8128	7176.95	1808.26	1372	0
1_proB_9742_lociStitched	chr13	30840627	30859027	1	18401	11306.8	5941.36	1373	0
1_proB_1749_lociStitched	chr2	118085355	118090080	1	4726	6467.58	1104.23	1374	0
1_proB_573_lociStitched	chr1	133262523	133281503	1	18981	7352.85	1994.8	1375	0
1_proB_7219_lociStitched	chr9	113837790	113840353	1	2564	6233.47	876.802	1376	0
1_proB_2219_lociStitched	chr3	30959929	30961628	1	1700	6045.72	692.512	1377	0
1_proB_5612_lociStitched	chr7	88005550	88010207	1	4658	6925.89	1580.12	1378	0
1_proB_10926_lociStitched	chr15	27632074	27633201	1	1128	5722.91	386.448	1379	0
1_proB_12181_lociStitched	chr17	34477801	34493267	1	15467	8022.21	2692.63	1380	0
1_proB_6162_lociStitched	chr8	47702129	47714418	1	12290	8652.68	3329.09	1381	0
1_proB_6466_lociStitched	chr8	122361566	122367674	1	6109	8074.17	2754.71	1382	0
1_proB_5014_lociStitched	chr6	108486849	108521659	1	34811	9304.71	3985.74	1383	0
1_proB_10856_lociStitched	chr15	9459322	9463628	1	4307	5997.4	680.779	1384	0
1_proB_11188_lociStitched	chr15	76734307	76736551	1	2245	7192.02	1884.96	1385	0
1_proB_2013_lociStitched	chr2	157192580	157203068	1	10489	7408.72	2104.94	1386	0
1_proB_12096_lociStitched	chr17	27177992	27195171	1	17180	13093.8	7800.98	1387	0
1_proB_6899_lociStitched	chr9	65972270	65992367	1	20098	8247.81	2956.27	1388	0
1_proB_129_lociStitched	chr1	37478582	37487259	1	8678	7339.87	2049.51	1389	0
1_proB_3065_lociStitched	chr4	44683789	44686221	1	2433	6573.7	1284.34	1390	0
1_proB_574_lociStitched	chr1	133319188	133328856	1	9669	7222	1933.6	1391	0
1_proB_4893_lociStitched	chr6	86952573	86960448	1	7876	6592.95	1308.83	1392	0
1_proB_2045_lociStitched	chr2	163541971	163545529	1	3559	6798.63	1515.71	1393	0
1_proB_2024_lociStitched	chr2	158548715	158554166	1	5452	6624.6	1349.12	1394	0
1_proB_7505_lociStitched	chr10	40196544	40199995	1	3452	6658.7	1387.99	1395	0
1_proB_8135_lociStitched	chr11	4912103	4914613	1	2511	6341.77	1076.04	1396	0
1_proB_6531_lociStitched	chr8	129355976	129357010	1	1035	5577.09	314.026	1397	0
1_proB_2226_lociStitched	chr3	32554290	32557396	1	3107	6329.72	1069.4	1398	0
1_proB_10071_lociStitched	chr13	91230426	91234034	1	3609	6066.49	807.47	1399	0
1_proB_8531_lociStitched	chr11	70260195	70267327	1	7133	7507.14	2252.29	1400	0
1_proB_8147_lociStitched	chr11	5400348	5409431	1	9084	6679.64	1431.48	1401	0
1_proB_1967_lociStitched	chr2	152635803	152642520	1	6718	6823.8	1579.17	1402	0
1_proB_1656_lociStitched	chr2	92961871	92976087	1	14217	9385.4	4143.96	1403	0
1_proB_9708_lociStitched	chr13	24525374	24537553	1	12180	7353.68	2115.49	1404	0
1_proB_10580_lociStitched	chr14	75305779	75322529	1	16751	8835.62	3597.9	1405	0
1_proB_8595_lociStitched	chr11	76269742	76272835	1	3094	6098.16	876.247	1406	0
1_proB_3386_lociStitched	chr4	115404282	115410673	1	6392	6684.99	1474.4	1407	0
1_proB_837_lociStitched	chr1	166383626	166385480	1	1855	6014.75	805.378	1408	0
1_proB_5160_lociStitched	chr6	128682079	128684337	1	2259	5497.1	289.024	1409	0
1_proB_7230_lociStitched	chr9	116046802	116054732	1	7931	7232.16	2026.12	1410	0
1_proB_11333_lociStitched	chr15	98654459	98662452	1	7994	7042.63	1837.59	1411	0
1_proB_7232_lociStitched	chr9	116125794	116128346	1	2553	6770.2	1567.18	1412	0
1_proB_8061_lociStitched	chr10	122620774	122633676	1	12903	7465.1	2275.91	1413	0
1_proB_7737_lociStitched	chr10	75294909	75299307	1	4399	7133.56	1957.99	1414	0
1_proB_3265_lociStitched	chr4	95006543	95021250	1	14708	7497.63	2322.24	1415	0
1_proB_11538_lociStitched	chr16	25250390	25252927	1	2538	6331.84	1157.38	1416	0
1_proB_3297_lociStitched	chr4	100956463	100971600	1	15138	9319.85	4150.57	1417	0
1_proB_8126_lociStitched	chr11	4189284	4197340	1	8057	5891.35	724.234	1418	0
1_proB_13419_lociStitched	chrX	9012779	9048373	1	35595	6990.66	1825.97	1419	0
1_proB_2654_lociStitched	chr3	98141054	98152942	1	11889	7157.76	1998.37	1420	0
1_proB_6359_lociStitched	chr8	97209294	97224679	1	15386	9034.07	3883.17	1421	0
1_proB_12825_lociStitched	chr18	57134804	57141468	1	6665	6258.83	1108.22	1422	0
1_proB_8581_lociStitched	chr11	75436393	75439190	1	2798	5915.38	765.259	1423	0
1_proB_9553_lociStitched	chr12	115420622	115438113	1	17492	6945.68	1799.82	1424	0
1_proB_4193_lociStitched	chr5	106015547	106028500	1	12954	7208.34	2080.25	1425	0
1_proB_3479_lociStitched	chr4	128650897	128658927	1	8031	7222.18	2099.84	1426	0
1_proB_5701_lociStitched	chr7	106460470	106466620	1	6151	7806.19	2683.86	1427	0
1_proB_10326_lociStitched	chr14	31406022	31421228	1	15207	9946.24	4827.9	1428	0
1_proB_12066_lociStitched	chr17	24206522	24210683	1	4162	6281.86	1164.25	1429	0
1_proB_591_lociStitched	chr1	134238130	134252866	1	14737	8153.43	3045.93	1430	0
1_proB_7270_lociStitched	chr9	121852033	121853488	1	1456	5441.99	355.748	1431	0
1_proB_1383_lociStitched	chr2	38678293	38681154	1	2862	6035.57	949.852	1432	0
1_proB_1123_lociStitched	chr2	11109878	11121593	1	11716	6956.37	1873.23	1433	0
1_proB_1752_lociStitched	chr2	118344237	118346096	1	1860	5640.02	562.347	1434	0
1_proB_7154_lociStitched	chr9	105698133	105706255	1	8123	7040.96	1965.52	1435	0
1_proB_201_lociStitched	chr1	52857080	52858976	1	1897	5560.59	486.514	1436	0
1_proB_9135_lociStitched	chr12	39589948	39591517	1	1570	5446.31	397.741	1437	0
1_proB_766_lociStitched	chr1	157259671	157273313	1	13643	7788.22	2746.13	1438	0
1_proB_10337_lociStitched	chr14	32041954	32058346	1	16393	7487.87	2450.6	1439	0
1_proB_4018_lociStitched	chr5	73244596	73259108	1	14513	7929.36	2896.6	1440	0
1_proB_7979_lociStitched	chr10	110556007	110556981	1	975	5167.65	144.249	1441	0
1_proB_9254_lociStitched	chr12	70330332	70343410	1	13079	6981.04	1959.08	1442	0
1_proB_865_lociStitched	chr1	167906777	167924502	1	17726	6937.56	1928.48	1443	0
1_proB_11091_lociStitched	chr15	60656058	60667001	1	10944	7665.57	2665.71	1444	0
1_proB_9323_lociStitched	chr12	79962470	79969458	1	6989	6665.85	1666.64	1445	0
1_proB_6004_lociStitched	chr7	150244277	150255464	1	11188	8594.97	3598.86	1446	0
1_proB_12734_lociStitched	chr18	39177292	39181082	1	3791	5600.48	606.779	1447	0
1_proB_5960_lociStitched	chr7	140050643	140058273	1	7631	6375.63	1384.85	1448	0
1_proB_7268_lociStitched	chr9	121812496	121819286	1	6791	6913.58	1933.11	1449	0
1_proB_8140_lociStitched	chr11	5072867	5077457	1	4591	7946.21	2967.43	1450	0
1_proB_4589_lociStitched	chr6	29209257	29229306	1	20050	8354.42	3378.26	1451	0
1_proB_1703_lociStitched	chr2	103863294	103875419	1	12126	7325.93	2358.31	1452	0
1_proB_7990_lociStitched	chr10	111157963	111164661	1	6699	6132.02	1166.79	1453	0
1_proB_8180_lociStitched	chr11	11766747	11787944	1	21198	11160.2	6198	1454	0
1_proB_12324_lociStitched	chr17	56390472	56416614	1	26143	14302.3	9340.54	1455	0
1_proB_13231_lociStitched	chr19	37539062	37547530	1	8469	6694.8	1737.63	1456	0
1_proB_12684_lociStitched	chr18	35118148	35119064	1	917	5412.83	456.534	1457	0
1_proB_5642_lociStitched	chr7	95333511	95356502	1	22992	7504.26	2549.7	1458	0
1_proB_2644_lociStitched	chr3	96962098	96971442	1	9345	8404.93	3458.21	1459	0
1_proB_4465_lociStitched	chr5	145962245	145965582	1	3338	6001.59	1073.51	1460	0
1_proB_5990_lociStitched	chr7	148450618	148455197	1	4580	6203.63	1282.12	1461	0
1_proB_12515_lociStitched	chr17	88511080	88526960	1	15881	7517.59	2596.38	1462	0
1_proB_711_lociStitched	chr1	151807896	151819085	1	11190	5659.4	739.593	1463	0
1_proB_2883_lociStitched	chr3	145592543	145614825	1	22283	8859.32	3941.69	1464	0
1_proB_12707_lociStitched	chr18	38036871	38040170	1	3300	6153.95	1237.12	1465	0
1_proB_4958_lociStitched	chr6	97388748	97392041	1	3294	6160.22	1254.63	1466	0
1_proB_13727_lociStitched	chrX	141776901	141797448	1	20548	5496.32	599.972	1467	0
1_proB_9694_lociStitched	chr13	22093594	22114842	1	21249	8038.12	3142.58	1468	0
1_proB_5162_lociStitched	chr6	128795310	128806600	1	11291	6786.42	1891.08	1469	0
1_proB_7269_lociStitched	chr9	121832276	121838039	1	5764	6653.96	1758.87	1470	0
1_proB_12486_lociStitched	chr17	84560405	84561414	1	1010	5744.24	852	1471	0
1_proB_13095_lociStitched	chr19	12083948	12087234	1	3287	6599.27	1709.71	1472	0
1_proB_5065_lociStitched	chr6	118084698	118091411	1	6714	6575.38	1691	1473	0
1_proB_4194_lociStitched	chr5	106043043	106056599	1	13557	8690.75	3809.24	1474	0
1_proB_3833_lociStitched	chr5	31590583	31592625	1	2043	5484.61	606.27	1475	0
1_proB_7695_lociStitched	chr10	66648226	66650323	1	2098	5588.3	712.351	1476	0
1_proB_6111_lociStitched	chr8	34757222	34764242	1	7021	6047.73	1173.04	1477	0
1_proB_4371_lociStitched	chr5	136552781	136553894	1	1114	5253.69	391.442	1478	0
1_proB_9825_lociStitched	chr13	41495607	41502201	1	6595	7492.1	2635.62	1479	0
1_proB_7475_lociStitched	chr10	36951617	36958118	1	6502	6259.16	1402.92	1480	0
1_proB_12479_lociStitched	chr17	83795147	83797510	1	2364	5493.27	637.537	1481	0
1_proB_13084_lociStitched	chr19	11122236	11148744	1	26509	6701.22	1850.26	1482	0
1_proB_1503_lociStitched	chr2	69929042	69931221	1	2180	5438.57	588.33	1483	0
1_proB_11716_lociStitched	chr16	55887781	55893168	1	5388	5761.4	914.174	1484	0
1_proB_4739_lociStitched	chr6	52421317	52428300	1	6984	6098.25	1261.13	1485	0
1_proB_10382_lociStitched	chr14	45607919	45609905	1	1987	6342.69	1505.98	1486	0
1_proB_7386_lociStitched	chr10	19223640	19228753	1	5114	6636.67	1801.82	1487	0
1_proB_10479_lociStitched	chr14	61662756	61676028	1	13273	9009.03	4182.01	1488	0
1_proB_4959_lociStitched	chr6	97407094	97414705	1	7612	6173.28	1350.95	1489	0
1_proB_8620_lociStitched	chr11	77794302	77796321	1	2020	6627.57	1809.63	1490	0
1_proB_5095_lociStitched	chr6	120770171	120773086	1	2916	5857.98	1041.24	1491	0
1_proB_2736_lociStitched	chr3	108683474	108704022	1	20549	6826.05	2011.65	1492	0
1_proB_432_lociStitched	chr1	97486511	97502459	1	15949	7356.81	2548.49	1493	0
1_proB_13129_lociStitched	chr19	18690132	18693028	1	2897	5110.86	303.501	1494	0
1_proB_3883_lociStitched	chr5	36462474	36473477	1	11004	8810.1	4007.29	1495	0
1_proB_10182_lociStitched	chr13	112767955	112774901	1	6947	7592.67	2791.6	1496	0
1_proB_10085_lociStitched	chr13	93380738	93385326	1	4589	6089.19	1289.23	1497	0
1_proB_753_lociStitched	chr1	156454508	156465443	1	10936	7126.34	2329.16	1498	0
1_proB_2360_lociStitched	chr3	54393836	54397042	1	3207	5538.04	745.395	1499	0
1_proB_7896_lociStitched	chr10	94634068	94645502	1	11435	7291.46	2501.76	1500	0
1_proB_3173_lociStitched	chr4	62312373	62325197	1	12825	6994.21	2221.12	1501	0
1_proB_917_lociStitched	chr1	173879076	173888009	1	8934	5387.49	619.95	1502	0
1_proB_2351_lociStitched	chr3	53667736	53679882	1	12147	6515.11	1749.02	1503	0
1_proB_12688_lociStitched	chr18	35626503	35637068	1	10566	5604.73	838.861	1504	0
1_proB_3281_lociStitched	chr4	97417708	97419109	1	1402	5716.36	953.24	1505	0
1_proB_1631_lociStitched	chr2	90392632	90399758	1	7127	6015.06	1252.04	1506	0
1_proB_10400_lociStitched	chr14	47807333	47814179	1	6847	6844.63	2088.03	1507	0
1_proB_11725_lociStitched	chr16	57336551	57339938	1	3388	5586.52	845.395	1508	0
1_proB_7923_lociStitched	chr10	98634488	98660849	1	26362	8562.05	3830.25	1509	0
1_proB_8949_lociStitched	chr11	116468892	116478689	1	9798	8727.17	4004.03	1510	0
1_proB_10933_lociStitched	chr15	31262526	31266934	1	4409	5686.32	972.846	1511	0
1_proB_2329_lociStitched	chr3	52358921	52377376	1	18456	8886.08	4192.98	1512	0
1_proB_1814_lociStitched	chr2	125973575	125979740	1	6166	6502.23	1821.14	1513	0
1_proB_11602_lociStitched	chr16	33691340	33705830	1	14491	8817.17	4144.14	1514	0
1_proB_13387_lociStitched	chr19	59449463	59464052	1	14590	6430.83	1763.81	1515	0
1_proB_7060_lociStitched	chr9	90000277	90008858	1	8582	5890	1232.23	1516	0
1_proB_954_lociStitched	chr1	178660614	178664402	1	3789	5734.27	1079.2	1517	0
1_proB_12931_lociStitched	chr18	78672497	78691582	1	19086	7416.43	2771.14	1518	0
1_proB_7645_lociStitched	chr10	58786661	58798043	1	11383	5803.68	1167.79	1519	0
1_proB_2146_lociStitched	chr2	180921323	180928108	1	6786	6574.66	1943.9	1520	0
1_proB_5303_lociStitched	chr7	3654719	3658998	1	4280	5983.33	1352.59	1521	0
1_proB_2630_lociStitched	chr3	96055699	96067554	1	11856	6739.57	2110.19	1522	0
1_proB_7556_lociStitched	chr10	44315693	44335746	1	20054	8133.5	3511.28	1523	0
1_proB_13077_lociStitched	chr19	10813265	10817579	1	4315	5992.15	1370.13	1524	0
1_proB_13232_lociStitched	chr19	37563245	37609934	1	46690	11807.6	7190.11	1525	0
1_proB_1318_lociStitched	chr2	32738087	32750180	1	12094	7240.08	2622.97	1526	0
1_proB_5105_lociStitched	chr6	122552195	122554697	1	2503	5389.81	773.618	1527	0
1_proB_6477_lociStitched	chr8	123223415	123226385	1	2971	5875.55	1269.97	1528	0
1_proB_12397_lociStitched	chr17	71526755	71528581	1	1827	5299.6	710.314	1529	0
1_proB_5039_lociStitched	chr6	114869652	114872168	1	2517	5510.79	928.656	1530	0
1_proB_3919_lociStitched	chr5	44232325	44247471	1	15147	6736.94	2156.79	1531	0
1_proB_11319_lociStitched	chr15	96485171	96496644	1	11474	5499.01	922.429	1532	0
1_proB_4790_lociStitched	chr6	67026436	67027891	1	1456	5071.26	496.737	1533	0
1_proB_2034_lociStitched	chr2	160567404	160568225	1	822	5241.76	668.376	1534	0
1_proB_1882_lociStitched	chr2	132337155	132338703	1	1549	5237.81	671.058	1535	0
1_proB_8367_lociStitched	chr11	50030548	50038617	1	8070	5952.5	1390.29	1536	0
1_proB_8831_lociStitched	chr11	101082565	101110194	1	27630	8026.22	3464.68	1537	0
1_proB_5984_lociStitched	chr7	148063193	148065599	1	2407	5852.6	1293.95	1538	0
1_proB_5917_lociStitched	chr7	134432781	134440128	1	7348	6122.26	1567.12	1539	0
1_proB_12994_lociStitched	chr19	3898966	3906010	1	7045	7470.16	2923.26	1540	0
1_proB_12300_lociStitched	chr17	51378728	51383702	1	4975	5437.08	890.346	1541	0
1_proB_1125_lociStitched	chr2	11241950	11260816	1	18867	7103.05	2567.66	1542	0
1_proB_1939_lociStitched	chr2	148701063	148703604	1	2542	5195.33	661.676	1543	0
1_proB_13622_lociStitched	chrX	93325441	93340772	1	15332	5347.45	814.076	1544	0
1_proB_5334_lociStitched	chr7	17143480	17156146	1	12667	6310.2	1779.57	1545	0
1_proB_11332_lociStitched	chr15	98336658	98348193	1	11536	6939.46	2416.58	1546	0
1_proB_9718_lociStitched	chr13	28594021	28604937	1	10917	5836.79	1316.47	1547	0
1_proB_12173_lociStitched	chr17	34229500	34239078	1	9579	6236.24	1717.34	1548	0
1_proB_5253_lociStitched	chr6	144871290	144876464	1	5175	5423.9	909.589	1549	0
1_proB_4399_lociStitched	chr5	138146458	138159558	1	13101	7026.84	2516.51	1550	0
1_proB_11179_lociStitched	chr15	76062493	76074297	1	11805	8343.07	3832.76	1551	0
1_proB_3770_lociStitched	chr5	20916946	20918597	1	1652	5026.3	516.598	1552	0
1_proB_5361_lociStitched	chr7	20456074	20462592	1	6519	5671.31	1167.37	1553	0
1_proB_11768_lociStitched	chr16	64873134	64884403	1	11270	6381.63	1884.18	1554	0
1_proB_1861_lociStitched	chr2	129676594	129678343	1	1750	4577.13	84.6516	1555	0
1_proB_2613_lociStitched	chr3	95324897	95334085	1	9189	5980.47	1490.29	1556	0
1_proB_8834_lociStitched	chr11	101303319	101310013	1	6695	7131.12	2644.13	1557	0
1_proB_8134_lociStitched	chr11	4873195	4889567	1	16373	8835.97	4350.04	1558	0
1_proB_1836_lociStitched	chr2	127948227	127952060	1	3834	7049.27	2572.71	1559	0
1_proB_5026_lociStitched	chr6	112987967	112997807	1	9841	7146.79	2672.54	1560	0
1_proB_1150_lociStitched	chr2	14155605	14172067	1	16463	7913.28	3443.85	1561	0
1_proB_644_lociStitched	chr1	139795092	139799765	1	4674	6162.29	1706.11	1562	0
1_proB_12290_lociStitched	chr17	50609251	50610967	1	1717	5174.6	721.235	1563	0
1_proB_11927_lociStitched	chr16	92921832	92928408	1	6577	6269.56	1816.29	1564	0
1_proB_8245_lociStitched	chr11	24074301	24085732	1	11432	6344.2	1891.83	1565	0
1_proB_3080_lociStitched	chr4	45456425	45466587	1	10163	6540.26	2088.29	1566	0
1_proB_3135_lociStitched	chr4	56093931	56099570	1	5640	4520.79	85.1489	1567	0
1_proB_9388_lociStitched	chr12	86032199	86033546	1	1348	4481.87	53.2065	1568	0
1_proB_1288_lociStitched	chr2	30969718	30983082	1	13365	6539.01	2112.85	1569	0
1_proB_7812_lociStitched	chr10	83886373	83887445	1	1073	4849.19	423.547	1570	0
1_proB_8551_lociStitched	chr11	72274975	72281083	1	6109	5473.99	1051.19	1571	0
1_proB_13096_lociStitched	chr19	12501545	12515280	1	13736	6127.18	1712.75	1572	0
1_proB_12119_lociStitched	chr17	28650380	28665439	1	15060	10420.8	6007.04	1573	0
1_proB_5881_lociStitched	chr7	129453337	129461388	1	8052	5312.05	905.737	1574	0
1_proB_10951_lociStitched	chr15	34702998	34707621	1	4624	5656.7	1265.32	1575	0
1_proB_6314_lociStitched	chr8	86587784	86590771	1	2988	5903.81	1516.5	1576	0
1_proB_4016_lociStitched	chr5	73152199	73154722	1	2524	4985.95	601.988	1577	0
1_proB_9455_lociStitched	chr12	101337364	101348560	1	11197	6184.67	1809.27	1578	0
1_proB_12591_lociStitched	chr18	6137311	6151378	1	14068	6300.61	1928.59	1579	0
1_proB_6462_lociStitched	chr8	121947549	121952499	1	4951	7202.74	2830.91	1580	0
1_proB_5939_lociStitched	chr7	136898353	136915745	1	17393	7643.78	3278.39	1581	0
1_proB_2761_lociStitched	chr3	121032598	121034149	1	1552	5078.75	714.391	1582	0
1_proB_5851_lociStitched	chr7	124519252	124527002	1	7751	6364.3	2004.15	1583	0
1_proB_6760_lociStitched	chr9	45655147	45656762	1	1616	5199.49	839.639	1584	0
1_proB_2509_lociStitched	chr3	83929774	83940152	1	10379	6495.59	2140.98	1585	0
1_proB_268_lociStitched	chr1	60972724	60973674	1	951	4599.81	246.05	1586	0
1_proB_11464_lociStitched	chr16	17969124	17969975	1	852	4430.05	83.2278	1587	0
1_proB_4388_lociStitched	chr5	137591108	137599049	1	7942	6496.53	2153.6	1588	0
1_proB_13026_lociStitched	chr19	6048266	6049657	1	1392	5782.39	1442.88	1589	0
1_proB_7130_lociStitched	chr9	103318439	103336830	1	18392	6714.55	2376.12	1590	0
1_proB_11530_lociStitched	chr16	24620058	24629828	1	9771	5863.95	1526.07	1591	0
1_proB_2801_lociStitched	chr3	129580254	129584716	1	4463	6580.11	2247.06	1592	0
1_proB_13341_lociStitched	chr19	53577120	53578081	1	962	5058.61	726.035	1593	0
1_proB_9609_lociStitched	chr13	5802585	5804310	1	1726	4809.82	477.998	1594	0
1_proB_8734_lociStitched	chr11	88885445	88889880	1	4436	4920.63	591.186	1595	0
1_proB_10880_lociStitched	chr15	11939901	11944116	1	4216	5232.08	903.274	1596	0
1_proB_5679_lociStitched	chr7	104358484	104360069	1	1586	4619.17	292.274	1597	0
1_proB_9488_lociStitched	chr12	103909172	103912707	1	3536	5654.59	1337.64	1598	0
1_proB_11935_lociStitched	chr16	93285835	93295103	1	9269	6110.39	1798.92	1599	0
1_proB_10490_lociStitched	chr14	62589844	62591234	1	1391	4864.72	553.359	1600	0
1_proB_8578_lociStitched	chr11	75346070	75347271	1	1202	5220.39	912.88	1601	0
1_proB_4592_lociStitched	chr6	29550147	29560159	1	10013	6518.81	2215.66	1602	0
1_proB_7529_lociStitched	chr10	42615926	42617841	1	1916	5092.94	796.257	1603	0
1_proB_2904_lociStitched	chr3	148389169	148394921	1	5753	5478.78	1183.76	1604	0
1_proB_5038_lociStitched	chr6	114824894	114836448	1	11555	6814.55	2519.93	1605	0
1_proB_6498_lociStitched	chr8	125189056	125191266	1	2211	6608.12	2314.75	1606	0
1_proB_983_lociStitched	chr1	181476310	181481791	1	5482	6069.11	1799.96	1607	0
1_proB_13329_lociStitched	chr19	47956994	47962882	1	5889	6772.38	2505.34	1608	0
1_proB_5027_lociStitched	chr6	113175309	113188084	1	12776	6333.85	2066.99	1609	0
1_proB_12485_lociStitched	chr17	84544768	84545622	1	855	4691.79	428.964	1610	0
1_proB_2866_lociStitched	chr3	142156476	142159856	1	3381	5136.59	878.124	1611	0
1_proB_13423_lociStitched	chrX	11324696	11330704	1	6009	5095.99	842.322	1612	0
1_proB_8069_lociStitched	chr10	125935700	125939911	1	4212	5041.83	788.299	1613	0
1_proB_13597_lociStitched	chrX	83113353	83125318	1	11966	5307.67	1058.9	1614	0
1_proB_3169_lociStitched	chr4	62018817	62022092	1	3276	5702.1	1460.65	1615	0
1_proB_7652_lociStitched	chr10	59436841	59444081	1	7241	5901.32	1660.86	1616	0
1_proB_1378_lociStitched	chr2	38327217	38337079	1	9863	5772.23	1533.54	1617	0
1_proB_6810_lociStitched	chr9	56353783	56355064	1	1282	5438.74	1217.21	1618	0
1_proB_10826_lociStitched	chr15	5212135	5212879	1	745	4536.17	316.721	1619	0
1_proB_7728_lociStitched	chr10	74947234	74955087	1	7854	6022.47	1803.83	1620	0
1_proB_3510_lociStitched	chr4	131465949	131467072	1	1124	4905.04	693.228	1621	0
1_proB_7443_lociStitched	chr10	25115350	25135301	1	19952	8012.32	3800.67	1622	0
1_proB_10386_lociStitched	chr14	45827485	45839589	1	12105	6505.9	2303.39	1623	0
1_proB_4807_lociStitched	chr6	68834038	68836905	1	2868	4522.69	322.824	1624	0
1_proB_8906_lociStitched	chr11	109280797	109282977	1	2181	5185.13	992.772	1625	0
1_proB_6820_lociStitched	chr9	57406398	57409996	1	3599	6144.3	1960.19	1626	0
1_proB_2582_lociStitched	chr3	89709208	89717537	1	8330	7125.46	2941.8	1627	0
1_proB_12398_lociStitched	chr17	71553820	71564930	1	11111	5953.85	1777.6	1628	0
1_proB_336_lociStitched	chr1	75209702	75231618	1	21917	9156.5	4981.51	1629	0
1_proB_10978_lociStitched	chr15	36721874	36722677	1	804	5712.78	1547.46	1630	0
1_proB_7172_lociStitched	chr9	107215013	107226351	1	11339	6401.43	2239.26	1631	0
1_proB_2384_lociStitched	chr3	59064053	59067220	1	3168	5069.1	908.296	1632	0
1_proB_3797_lociStitched	chr5	24083010	24092822	1	9813	6294.4	2134.11	1633	0
1_proB_1458_lociStitched	chr2	58380341	58386151	1	5811	5001.83	843.612	1634	0
1_proB_6159_lociStitched	chr8	47584165	47597637	1	13473	7239.85	3087.78	1635	0
1_proB_4084_lociStitched	chr5	89194993	89196503	1	1511	4674.81	524.272	1636	0
1_proB_5961_lociStitched	chr7	140078486	140089303	1	10818	6749.81	2611.22	1637	0
1_proB_8729_lociStitched	chr11	88459853	88461360	1	1508	4722.34	592.854	1638	0
1_proB_13565_lociStitched	chrX	71027574	71032701	1	5128	5324.9	1206.9	1639	0
1_proB_9723_lociStitched	chr13	28842809	28850045	1	7237	5478.38	1367.6	1640	0
1_proB_12634_lociStitched	chr18	23966130	23972170	1	6041	5408.82	1299.2	1641	0
1_proB_641_lociStitched	chr1	139702693	139703898	1	1206	4461.03	352.342	1642	0
1_proB_1000_lociStitched	chr1	182778668	182779387	1	720	4418.83	313.772	1643	0
1_proB_12783_lociStitched	chr18	47324396	47340028	1	15633	7384.56	3281.16	1644	0
1_proB_13255_lociStitched	chr19	41516846	41520530	1	3685	5046.71	945.314	1645	0
1_proB_1832_lociStitched	chr2	127834017	127840911	1	6895	5245.64	1147.85	1646	0
1_proB_12043_lociStitched	chr17	17724140	17725180	1	1041	4507.05	420.68	1647	0
1_proB_520_lociStitched	chr1	122190227	122190984	1	758	4361.76	291.521	1648	0
1_proB_11431_lociStitched	chr16	11385429	11403738	1	18310	8480.73	4414.3	1649	0
1_proB_6516_lociStitched	chr8	127446380	127450227	1	3848	5051.5	1000.6	1650	0
1_proB_2592_lociStitched	chr3	90387917	90391966	1	4050	5967.82	1918.42	1651	0
1_proB_8347_lociStitched	chr11	46186525	46195987	1	9463	5852.25	1807.24	1652	0
1_proB_2597_lociStitched	chr3	93351056	93360257	1	9202	6196.87	2152.11	1653	0
1_proB_12497_lociStitched	chr17	86836798	86847037	1	10240	6613.37	2571.01	1654	0
1_proB_3137_lociStitched	chr4	56918367	56927951	1	9585	5132.23	1090.66	1655	0
1_proB_1198_lociStitched	chr2	22661020	22671684	1	10665	6193.65	2163.73	1656	0
1_proB_725_lociStitched	chr1	154134788	154138396	1	3609	4661.9	635.369	1657	0
1_proB_10981_lociStitched	chr15	36809049	36809960	1	912	4492.14	475.998	1658	0
1_proB_11397_lociStitched	chr16	4673955	4675924	1	1970	4311.52	295.547	1659	0
1_proB_10036_lociStitched	chr13	83743973	83748951	1	4979	4996.92	981.662	1660	0
1_proB_9272_lociStitched	chr12	72069063	72070316	1	1254	4364.95	349.712	1661	0
1_proB_2542_lociStitched	chr3	87291770	87325526	1	33757	7875.27	3865.06	1662	0
1_proB_5482_lociStitched	chr7	52712687	52715672	1	2986	5526.43	1517.87	1663	0
1_proB_9405_lociStitched	chr12	87046082	87051959	1	5878	5277.55	1269.43	1664	0
1_proB_4395_lociStitched	chr5	138039340	138051229	1	11890	7794.43	3786.65	1665	0
1_proB_1676_lociStitched	chr2	101461698	101465915	1	4218	5156.97	1155.46	1666	0
1_proB_5572_lociStitched	chr7	82515456	82517384	1	1929	4583.05	588.811	1667	0
1_proB_10498_lociStitched	chr14	63747871	63751039	1	3169	4602.47	611.107	1668	0
1_proB_9675_lociStitched	chr13	20181858	20182728	1	871	4967.18	975.879	1669	0
1_proB_610_lociStitched	chr1	136197908	136199905	1	1998	4281.57	291.362	1670	0
1_proB_9809_lociStitched	chr13	37749724	37750525	1	802	4297.36	317.116	1671	0
1_proB_367_lociStitched	chr1	87583521	87600781	1	17261	6783.18	2803.02	1672	0
1_proB_9446_lociStitched	chr12	100522600	100526851	1	4252	5064.22	1089.96	1673	0
1_proB_9739_lociStitched	chr13	30715085	30725503	1	10419	6773.78	2801.4	1674	0
1_proB_2567_lociStitched	chr3	88960968	88969007	1	8040	6606.45	2644.83	1675	0
1_proB_10480_lociStitched	chr14	61779655	61786898	1	7244	4906.41	945.212	1676	0
1_proB_4115_lociStitched	chr5	96638429	96651484	1	13056	6097.99	2150.16	1677	0
1_proB_11925_lociStitched	chr16	92826148	92828614	1	2467	4963.81	1021.91	1678	0
1_proB_2688_lociStitched	chr3	104369232	104371822	1	2591	4349.9	411.033	1679	0
1_proB_11296_lociStitched	chr15	89001990	89012938	1	10949	7920.88	3982.88	1680	0
1_proB_13094_lociStitched	chr19	11840894	11845238	1	4345	4814.02	878.357	1681	0
1_proB_9066_lociStitched	chr12	25996690	26011129	1	14440	5135.95	1202.77	1682	0
1_proB_5975_lociStitched	chr7	144766924	144768395	1	1472	4431.98	500.14	1683	0
1_proB_5829_lociStitched	chr7	121490478	121500504	1	10027	5359.9	1435.72	1684	0
1_proB_2956_lociStitched	chr4	9557656	9584896	1	27241	8147.48	4243.99	1685	0
1_proB_11714_lociStitched	chr16	55803748	55821416	1	17669	6537.16	2636.07	1686	0
1_proB_1701_lociStitched	chr2	103774868	103786422	1	11555	6696.7	2804.16	1687	0
1_proB_978_lociStitched	chr1	180298742	180299908	1	1167	4796.57	913.444	1688	0
1_proB_755_lociStitched	chr1	156633327	156642162	1	8836	5695.92	1816.48	1689	0
1_proB_116_lociStitched	chr1	36318497	36321520	1	3024	4634.86	757.261	1690	0
1_proB_11215_lociStitched	chr15	79169540	79181660	1	12121	6708.42	2838.5	1691	0
1_proB_5824_lociStitched	chr7	121331391	121342510	1	11120	6213.3	2345	1692	0
1_proB_10422_lociStitched	chr14	51709572	51713548	1	3977	4946.94	1082.27	1693	0
1_proB_5530_lociStitched	chr7	65929890	65933252	1	3363	4399.51	534.894	1694	0
1_proB_6497_lociStitched	chr8	125129377	125135622	1	6246	5996.45	2132.67	1695	0
1_proB_4230_lociStitched	chr5	112712431	112716963	1	4533	5797.79	1935.16	1696	0
1_proB_13079_lociStitched	chr19	10905904	10917246	1	11343	5862.68	2000.73	1697	0
1_proB_11427_lociStitched	chr16	11091192	11093043	1	1852	4519.96	661.362	1698	0
1_proB_6625_lociStitched	chr9	20958922	20973135	1	14214	7758.88	3902.89	1699	0
1_proB_7664_lociStitched	chr10	59833230	59835099	1	1870	4976.96	1124.2	1700	0
1_proB_3219_lociStitched	chr4	86314441	86318118	1	3678	5171.7	1320.04	1701	0
1_proB_3575_lociStitched	chr4	135498005	135504421	1	6417	6097.12	2251.37	1702	0
1_proB_4406_lociStitched	chr5	139774867	139775529	1	663	4101.88	256.79	1703	0
1_proB_5804_lociStitched	chr7	118096654	118100607	1	3954	4893.81	1049.13	1704	0
1_proB_5585_lociStitched	chr7	82939205	82946586	1	7382	5507.7	1668.84	1705	0
1_proB_13769_lociStitched	chrX	156085495	156088900	1	3406	4248.76	423.923	1706	0
1_proB_2872_lociStitched	chr3	142544850	142554673	1	9824	5270.04	1445.95	1707	0
1_proB_10172_lociStitched	chr13	109002467	109006545	1	4079	5024.1	1202.19	1708	0
1_proB_8761_lociStitched	chr11	95119840	95123387	1	3548	7137.63	3316.8	1709	0
1_proB_5146_lociStitched	chr6	127396405	127398221	1	1817	4117.42	305.451	1710	0
1_proB_13657_lociStitched	chrX	104445657	104474296	1	28640	5117.79	1305.94	1711	0
1_proB_4248_lociStitched	chr5	115366568	115372615	1	6048	5901.87	2091.05	1712	0
1_proB_5650_lociStitched	chr7	96363400	96365614	1	2215	4363.13	552.614	1713	0
1_proB_8094_lociStitched	chr10	127963636	127985057	1	21422	7863.65	4061.42	1714	0
1_proB_7988_lociStitched	chr10	111089428	111100007	1	10580	5184.77	1393.25	1715	0
1_proB_5495_lociStitched	chr7	53861821	53871530	1	9710	6185.6	2398.12	1716	0
1_proB_4725_lociStitched	chr6	50758126	50773934	1	15809	8923.62	5143.92	1717	0
1_proB_3072_lociStitched	chr4	44918440	44924342	1	5903	5518.37	1744.04	1718	0
1_proB_1604_lociStitched	chr2	84222231	84233785	1	11555	5007.5	1236.28	1719	0
1_proB_7841_lociStitched	chr10	87852814	87862435	1	9622	4799.92	1030.41	1720	0
1_proB_5566_lociStitched	chr7	80703724	80704934	1	1211	4274.93	505.78	1721	0
1_proB_6971_lociStitched	chr9	75389196	75401832	1	12637	5420.84	1655.32	1722	0
1_proB_10050_lociStitched	chr13	85646392	85649765	1	3374	4706.01	942.416	1723	0
1_proB_9059_lociStitched	chr12	21465528	21478605	1	13078	5449.19	1686.93	1724	0
1_proB_10770_lociStitched	chr14	115345440	115348689	1	3250	4620.08	860.66	1725	0
1_proB_13470_lociStitched	chrX	33464696	33475359	1	10664	4434.74	693.095	1726	0
1_proB_3139_lociStitched	chr4	57040828	57050814	1	9987	5700.01	1961.25	1727	0
1_proB_9922_lociStitched	chr13	56713100	56718370	1	5271	4374.1	638.724	1728	0
1_proB_3441_lociStitched	chr4	120582413	120587841	1	5429	5584.87	1854.2	1729	0
1_proB_6499_lociStitched	chr8	125222901	125226833	1	3933	6626.21	2895.92	1730	0
1_proB_5048_lociStitched	chr6	115847950	115859498	1	11549	6157.39	2429.7	1731	0
1_proB_3497_lociStitched	chr4	129555147	129560633	1	5487	4988.97	1262.33	1732	0
1_proB_7910_lociStitched	chr10	95793730	95796326	1	2597	3911.13	188.729	1733	0
1_proB_3461_lociStitched	chr4	123605198	123629696	1	24499	7858.96	4137.71	1734	0
1_proB_11262_lociStitched	chr15	83432790	83433587	1	798	3992.17	271.857	1735	0
1_proB_8849_lociStitched	chr11	102292205	102294154	1	1950	4842.29	1123.21	1736	0
1_proB_12145_lociStitched	chr17	31360752	31364195	1	3444	4367.45	651.416	1737	0
1_proB_5036_lociStitched	chr6	114728579	114731887	1	3309	4545.85	832.954	1738	0
1_proB_1190_lociStitched	chr2	19548584	19552619	1	4036	4728.21	1017.63	1739	0
1_proB_2121_lociStitched	chr2	172226542	172227198	1	657	4030.4	328.525	1740	0
1_proB_7555_lociStitched	chr10	44253207	44259605	1	6399	5345.53	1645.57	1741	0
1_proB_9218_lociStitched	chr12	57503774	57506313	1	2540	4072.81	375.01	1742	0
1_proB_11068_lociStitched	chr15	58701400	58708038	1	6639	5364.17	1669.46	1743	0
1_proB_7310_lociStitched	chr10	6238461	6246656	1	8196	4754.74	1064.53	1744	0
1_proB_2053_lociStitched	chr2	164188987	164198749	1	9763	6002.65	2312.62	1745	0
1_proB_8886_lociStitched	chr11	106530988	106536919	1	5932	5509.31	1820.82	1746	0
1_proB_3076_lociStitched	chr4	45024948	45031753	1	6806	6206.16	2517.85	1747	0
1_proB_2395_lociStitched	chr3	60217670	60221451	1	3782	4204.85	517.241	1748	0
1_proB_151_lociStitched	chr1	40137903	40144588	1	6686	5425.55	1738.1	1749	0
1_proB_6597_lociStitched	chr9	14689633	14731515	1	41883	11471.5	7785.86	1750	0
1_proB_4708_lociStitched	chr6	48529105	48539640	1	10536	4900.88	1217.85	1751	0
1_proB_7656_lociStitched	chr10	59543333	59544490	1	1158	3881.39	199.235	1752	0
1_proB_6683_lociStitched	chr9	32527577	32534682	1	7106	4963.55	1283.16	1753	0
1_proB_13037_lociStitched	chr19	6552172	6558291	1	6120	5591.54	1911.58	1754	0
1_proB_5083_lociStitched	chr6	120101437	120109580	1	8144	5295.39	1620.46	1755	0
1_proB_8342_lociStitched	chr11	45688626	45697956	1	9331	4872.13	1199.84	1756	0
1_proB_6306_lociStitched	chr8	85655499	85665654	1	10156	5159.76	1489.74	1757	0
1_proB_9452_lociStitched	chr12	100878318	100879860	1	1543	4310.66	643.014	1758	0
1_proB_4517_lociStitched	chr5	152444084	152454129	1	10046	5961.71	2295.28	1759	0
1_proB_2712_lociStitched	chr3	106840274	106842053	1	1780	4277.43	614.644	1760	0
1_proB_11727_lociStitched	chr16	57421962	57435203	1	13242	5784.99	2126.5	1761	0
1_proB_42_lociStitched	chr1	13761084	13762611	1	1528	4379.44	733.723	1762	0
1_proB_10839_lociStitched	chr15	7020534	7042721	1	22188	7703.33	4058	1763	0
1_proB_7696_lociStitched	chr10	66665312	66678279	1	12968	5089.55	1444.52	1764	0
1_proB_10354_lociStitched	chr14	34044547	34049252	1	4706	4326.25	682.696	1765	0
1_proB_181_lociStitched	chr1	51636936	51664969	1	28034	8530.44	4888.96	1766	0
1_proB_7618_lociStitched	chr10	53760025	53761179	1	1155	4218.91	580.116	1767	0
1_proB_12150_lociStitched	chr17	31883136	31890911	1	7776	6080.83	2442.13	1768	0
1_proB_5208_lociStitched	chr6	135273290	135275204	1	1915	4660.78	1022.27	1769	0
1_proB_12471_lociStitched	chr17	80897818	80903143	1	5326	5028.93	1391.95	1770	0
1_proB_13282_lociStitched	chr19	44447467	44454278	1	6812	4984.29	1347.9	1771	0
1_proB_3235_lociStitched	chr4	88510413	88513528	1	3116	4501.49	865.347	1772	0
1_proB_4440_lociStitched	chr5	142852086	142868424	1	16339	5940.5	2308.56	1773	0
1_proB_4515_lociStitched	chr5	152170866	152171999	1	1134	5425.48	1797.28	1774	0
1_proB_8179_lociStitched	chr11	11663111	11689027	1	25917	8357.91	4732.26	1775	0
1_proB_4007_lociStitched	chr5	69126269	69138732	1	12464	5190.84	1565.35	1776	0
1_proB_1835_lociStitched	chr2	127919892	127922004	1	2113	4168.03	543.84	1777	0
1_proB_210_lociStitched	chr1	53872764	53881062	1	8299	5104.93	1485.34	1778	0
1_proB_12144_lociStitched	chr17	31207571	31213145	1	5575	6246.22	2633.72	1779	0
1_proB_6546_lociStitched	chr9	7221018	7227616	1	6599	4422.64	812.214	1780	0
1_proB_7826_lociStitched	chr10	85414521	85432983	1	18463	6160.77	2553.29	1781	0
1_proB_1579_lociStitched	chr2	78927062	78928010	1	949	3864.05	257.666	1782	0
1_proB_8301_lociStitched	chr11	43165095	43182238	1	17144	6166.34	2561.16	1783	0
1_proB_9693_lociStitched	chr13	22066002	22067153	1	1152	4171.45	568.134	1784	0
1_proB_5954_lociStitched	chr7	139847768	139849961	1	2194	5677.68	2081.38	1785	0
1_proB_11965_lociStitched	chr16	96846070	96846987	1	918	3911.83	317.099	1786	0
1_proB_1058_lociStitched	chr1	193779019	193785485	1	6467	5835.56	2242.41	1787	0
1_proB_6251_lociStitched	chr8	74246808	74247540	1	733	4367.19	776.872	1788	0
1_proB_3970_lociStitched	chr5	65274668	65288270	1	13603	4777.02	1191.54	1789	0
1_proB_3463_lociStitched	chr4	124387116	124392240	1	5125	5386.35	1801.09	1790	0
1_proB_5378_lociStitched	chr7	26023059	26034414	1	11356	6451.91	2868.27	1791	0
1_proB_4509_lociStitched	chr5	151414173	151424676	1	10504	6522.36	2939.79	1792	0
1_proB_11511_lociStitched	chr16	23181994	23186382	1	4389	3767.98	190.878	1793	0
1_proB_1270_lociStitched	chr2	29921234	29922148	1	915	4248.73	675.172	1794	0
1_proB_3174_lociStitched	chr4	62338842	62349707	1	10866	6611.35	3048.72	1795	0
1_proB_1883_lociStitched	chr2	132396588	132402779	1	6192	4448.85	890.266	1796	0
1_proB_3289_lociStitched	chr4	98103464	98106351	1	2888	4044.69	488.192	1797	0
1_proB_1115_lociStitched	chr2	10064340	10074653	1	10314	4102.51	554.839	1798	0
1_proB_11962_lociStitched	chr16	96591842	96594519	1	2678	4411.96	869.222	1799	0
1_proB_9308_lociStitched	chr12	78140223	78141202	1	980	4406.67	873.953	1800	0
1_proB_9840_lociStitched	chr13	43345711	43346507	1	797	4081.25	553.061	1801	0
1_proB_6637_lociStitched	chr9	21519741	21528220	1	8480	5697.04	2179.95	1802	0
1_proB_375_lociStitched	chr1	88197007	88198242	1	1236	4441.06	924.15	1803	0
1_proB_3151_lociStitched	chr4	58954550	58965255	1	10706	6087.93	2573.48	1804	0
1_proB_5779_lociStitched	chr7	116070622	116077928	1	7307	4695.57	1182.11	1805	0
1_proB_3850_lociStitched	chr5	33196600	33212745	1	16146	6688.87	3178.95	1806	0
1_proB_4821_lociStitched	chr6	70680787	70694440	1	13654	4977.88	1471.79	1807	0
1_proB_7306_lociStitched	chr10	5558905	5571303	1	12399	5856.82	2360.58	1808	0
1_proB_4343_lociStitched	chr5	130553762	130572037	1	18276	8519.81	5023.8	1809	0
1_proB_3856_lociStitched	chr5	33694323	33715460	1	21138	6970.98	3477.04	1810	0
1_proB_8225_lociStitched	chr11	22771532	22772553	1	1022	4134.85	646.701	1811	0
1_proB_4386_lociStitched	chr5	137340453	137340828	1	376	3701.29	220.575	1812	0
1_proB_3521_lociStitched	chr4	132303476	132316828	1	13353	6200.67	2726.48	1813	0
1_proB_11846_lociStitched	chr16	81343100	81373426	1	30327	8400.3	4927.98	1814	0
1_proB_3969_lociStitched	chr5	65203648	65204995	1	1348	4008	538.396	1815	0
1_proB_3573_lociStitched	chr4	135447475	135458840	1	11366	6031.41	2570.76	1816	0
1_proB_7479_lociStitched	chr10	37056912	37062578	1	5667	4023.99	564.9	1817	0
1_proB_5219_lociStitched	chr6	136803660	136809961	1	6302	3925.52	472.575	1818	0
1_proB_9325_lociStitched	chr12	80024407	80025297	1	891	3591.42	141.154	1819	0
1_proB_12821_lociStitched	chr18	56615213	56629362	1	14150	5061.1	1615.82	1820	0
1_proB_874_lociStitched	chr1	168829333	168830492	1	1160	3741.02	302.731	1821	0
1_proB_6827_lociStitched	chr9	57754847	57759112	1	4266	4424.51	986.921	1822	0
1_proB_13316_lociStitched	chr19	47044225	47046702	1	2478	4456.37	1033.16	1823	0
1_proB_833_lociStitched	chr1	166065277	166070072	1	4796	4257.48	836.248	1824	0
1_proB_11381_lociStitched	chr15	103163251	103164538	1	1288	4108.36	687.515	1825	0
1_proB_5339_lociStitched	chr7	17485785	17492014	1	6230	5469.06	2051.83	1826	0
1_proB_313_lociStitched	chr1	72533499	72545971	1	12473	5245.72	1829.64	1827	0
1_proB_6931_lociStitched	chr9	70720167	70724318	1	4152	4263.49	851.785	1828	0
1_proB_3627_lociStitched	chr4	140632211	140634516	1	2306	5188.56	1777.15	1829	0
1_proB_7551_lociStitched	chr10	44100173	44101802	1	1630	4265.86	854.573	1830	0
1_proB_2762_lociStitched	chr3	121047645	121048396	1	752	4044.96	642.781	1831	0
1_proB_13325_lociStitched	chr19	47605633	47613759	1	8127	5417.6	2018.5	1832	0
1_proB_13279_lociStitched	chr19	44326744	44339216	1	12473	5026.22	1633.83	1833	0
1_proB_1480_lociStitched	chr2	62169929	62176276	1	6348	4453.06	1072.01	1834	0
1_proB_4306_lociStitched	chr5	123212174	123219650	1	7477	4798.1	1420.44	1835	0
1_proB_3619_lociStitched	chr4	140235033	140240901	1	5869	4430.34	1067.39	1836	0
1_proB_5344_lociStitched	chr7	19606261	19613883	1	7623	5174.58	1811.75	1837	0
1_proB_339_lociStitched	chr1	75517745	75521824	1	4080	5023.7	1661.78	1838	0
1_proB_6832_lociStitched	chr9	58358153	58366546	1	8394	4836.05	1476.33	1839	0
1_proB_13411_lociStitched	chrX	7247371	7251191	1	3821	4286.8	927.878	1840	0
1_proB_5373_lociStitched	chr7	25735378	25739952	1	4575	4912.93	1558.36	1841	0
1_proB_12308_lociStitched	chr17	52302307	52308260	1	5954	4211.75	860.804	1842	0
1_proB_10614_lociStitched	chr14	79693140	79696953	1	3814	3876.68	530.77	1843	0
1_proB_987_lociStitched	chr1	182191117	182195586	1	4470	3807.14	462.541	1844	0
1_proB_10279_lociStitched	chr14	25591742	25599937	1	8196	5661.11	2316.73	1845	0
1_proB_6870_lociStitched	chr9	63569239	63590567	1	21329	10905	7567.17	1846	0
1_proB_1891_lociStitched	chr2	135622305	135624186	1	1882	3620.74	283.843	1847	0
1_proB_889_lociStitched	chr1	172783662	172799010	1	15349	6140.73	2804.08	1848	0
1_proB_2620_lociStitched	chr3	95695323	95697959	1	2637	4414.77	1078.39	1849	0
1_proB_1139_lociStitched	chr2	13334988	13337648	1	2661	4326.76	991.116	1850	0
1_proB_5262_lociStitched	chr6	146155765	146171643	1	15879	7010.14	3677.34	1851	0
1_proB_7639_lociStitched	chr10	57804453	57814899	1	10447	4201.38	884.776	1852	0
1_proB_8413_lociStitched	chr11	54672892	54676841	1	3950	4556.36	1243.93	1853	0
1_proB_1286_lociStitched	chr2	30916514	30918239	1	1726	3864.17	552.862	1854	0
1_proB_196_lociStitched	chr1	52705003	52712492	1	7490	4816.18	1505.29	1855	0
1_proB_12259_lociStitched	chr17	46210585	46212422	1	1838	4878.7	1572.29	1856	0
1_proB_12947_lociStitched	chr18	80808611	80820210	1	11600	5276.39	1972.99	1857	0
1_proB_6682_lociStitched	chr9	32474813	32476126	1	1314	4047.85	746.441	1858	0
1_proB_11380_lociStitched	chr15	103137527	103141655	1	4129	4215.1	918.067	1859	0
1_proB_7682_lociStitched	chr10	62639139	62639726	1	588	3473.1	177.92	1860	0
1_proB_2324_lociStitched	chr3	52135708	52147883	1	12176	6647.55	3352.99	1861	0
1_proB_8383_lociStitched	chr11	51856658	51860686	1	4029	3788.33	497.055	1862	0
1_proB_10473_lociStitched	chr14	60883788	60888545	1	4758	4961.08	1670.66	1863	0
1_proB_4119_lociStitched	chr5	97397488	97422639	1	25152	6478.9	3189.15	1864	0
1_proB_4369_lociStitched	chr5	136432129	136434062	1	1934	3932.3	647.942	1865	0
1_proB_1452_lociStitched	chr2	57982303	57990479	1	8177	4482.9	1200.24	1866	0
1_proB_13486_lociStitched	chrX	35809464	35814487	1	5024	3982.74	701.211	1867	0
1_proB_8346_lociStitched	chr11	46157260	46158222	1	963	3405.48	124.675	1868	0
1_proB_134_lociStitched	chr1	37657520	37659584	1	2065	3934.81	661.099	1869	0
1_proB_12421_lociStitched	chr17	73402998	73404832	1	1835	3644.16	372.302	1870	0
1_proB_8433_lociStitched	chr11	58027202	58039527	1	12326	4773.47	1512.28	1871	0
1_proB_3710_lociStitched	chr4	154855359	154862243	1	6885	6475.78	3214.83	1872	0
1_proB_1209_lociStitched	chr2	24600468	24603887	1	3420	4088.78	828.082	1873	0
1_proB_8818_lociStitched	chr11	100406104	100409854	1	3751	4431	1179.75	1874	0
1_proB_4260_lociStitched	chr5	117583356	117588981	1	5626	5394.38	2143.69	1875	0
1_proB_9273_lociStitched	chr12	72100191	72107642	1	7452	4124.13	876.983	1876	0
1_proB_7271_lociStitched	chr9	121893696	121903759	1	10064	6307.49	3064.18	1877	0
1_proB_4669_lociStitched	chr6	39322645	39329708	1	7064	4509.73	1267.1	1878	0
1_proB_278_lociStitched	chr1	64236142	64240143	1	4002	3760.14	518.53	1879	0
1_proB_4770_lociStitched	chr6	57470866	57492419	1	21554	5422.73	2181.16	1880	0
1_proB_6092_lociStitched	chr8	26178306	26181812	1	3507	4824.61	1587.17	1881	0
1_proB_10507_lociStitched	chr14	65560411	65569169	1	8759	4923.75	1689.42	1882	0
1_proB_9745_lociStitched	chr13	30925257	30926621	1	1365	3412.05	180.184	1883	0
1_proB_2247_lociStitched	chr3	37201558	37212735	1	11178	4888.82	1664.26	1884	0
1_proB_8643_lociStitched	chr11	80514186	80533031	1	18846	6085.05	2868.21	1885	0
1_proB_13192_lociStitched	chr19	32978087	32981202	1	3116	4292.16	1086.82	1886	0
1_proB_12327_lociStitched	chr17	56582122	56583531	1	1410	4002.69	804.962	1887	0
1_proB_5940_lociStitched	chr7	136938824	136942375	1	3552	4113.48	917.578	1888	0
1_proB_7363_lociStitched	chr10	16920269	16921449	1	1181	3585.08	389.636	1889	0
1_proB_8967_lociStitched	chr11	117835953	117837787	1	1835	4792.24	1605.48	1890	0
1_proB_7413_lociStitched	chr10	20927144	20939350	1	12207	3800.95	615.182	1891	0
1_proB_3978_lociStitched	chr5	65905754	65907450	1	1697	3664.21	479.459	1892	0
1_proB_7190_lociStitched	chr9	108897320	108903187	1	5868	4090.47	905.865	1893	0
1_proB_10226_lociStitched	chr14	15514077	15520495	1	6419	4771.78	1589.74	1894	0
1_proB_8594_lociStitched	chr11	76220161	76224710	1	4550	4433.91	1254.61	1895	0
1_proB_1238_lociStitched	chr2	26977555	26984895	1	7341	5571.06	2392.84	1896	0
1_proB_899_lociStitched	chr1	173152421	173162316	1	9896	4505.19	1329.89	1897	0
1_proB_4927_lociStitched	chr6	90681738	90691223	1	9486	5008.08	1834.4	1898	0
1_proB_6952_lociStitched	chr9	72298987	72316367	1	17381	4928.97	1755.38	1899	0
1_proB_8080_lociStitched	chr10	126749304	126761034	1	11731	4591.12	1427.54	1900	0
1_proB_309_lociStitched	chr1	72260963	72273329	1	12367	5296.36	2139.32	1901	0
1_proB_7161_lociStitched	chr9	106124592	106132793	1	8202	5456.95	2300.38	1902	0
1_proB_6779_lociStitched	chr9	50991485	51003204	1	11720	4343.06	1188.31	1903	0
1_proB_2957_lociStitched	chr4	9601300	9603811	1	2512	3712.51	563.468	1904	0
1_proB_187_lociStitched	chr1	52170250	52176394	1	6145	5227.32	2079.13	1905	0
1_proB_13707_lociStitched	chrX	137026384	137040725	1	14342	4495.9	1349.49	1906	0
1_proB_5935_lociStitched	chr7	135754221	135766402	1	12182	4905.29	1758.94	1907	0
1_proB_8161_lociStitched	chr11	6481544	6487159	1	5616	4121.41	975.887	1908	0
1_proB_10583_lociStitched	chr14	75416172	75434510	1	18339	7496.57	4353.44	1909	0
1_proB_577_lociStitched	chr1	133531094	133535749	1	4656	3569.45	432.45	1910	0
1_proB_8619_lociStitched	chr11	77700273	77704890	1	4618	4918.95	1788.63	1911	0
1_proB_12338_lociStitched	chr17	57474139	57484033	1	9895	4897.53	1768.06	1912	0
1_proB_5169_lociStitched	chr6	129128289	129130894	1	2606	3334.92	205.535	1913	0
1_proB_11197_lociStitched	chr15	78151301	78156568	1	5268	3248.69	126.935	1914	0
1_proB_5558_lociStitched	chr7	74589188	74590969	1	1782	3935.65	814.451	1915	0
1_proB_2330_lociStitched	chr3	52434106	52443339	1	9234	4959.04	1841.06	1916	0
1_proB_7266_lociStitched	chr9	121584134	121586661	1	2528	4512.72	1396.67	1917	0
1_proB_6731_lociStitched	chr9	44042034	44045159	1	3126	4224.38	1119.38	1918	0
1_proB_4909_lociStitched	chr6	88015104	88025559	1	10456	5827.62	2723.53	1919	0
1_proB_12849_lociStitched	chr18	65054083	65056043	1	1961	3627.37	528.416	1920	0
1_proB_4609_lociStitched	chr6	31075213	31076042	1	830	3386.38	288.658	1921	0
1_proB_13803_lociStitched	chrX	163664441	163669462	1	5022	3893.28	799.343	1922	0
1_proB_7875_lociStitched	chr10	93151238	93165053	1	13816	4815.91	1722.73	1923	0
1_proB_967_lociStitched	chr1	179268674	179274409	1	5736	4676.89	1585.15	1924	0
1_proB_11827_lociStitched	chr16	76680087	76681325	1	1239	3842.38	750.723	1925	0
1_proB_620_lociStitched	chr1	137043970	137051374	1	7405	4490.53	1402.32	1926	0
1_proB_7862_lociStitched	chr10	92530645	92533827	1	3183	4130.24	1043.7	1927	0
1_proB_11958_lociStitched	chr16	96036864	96061849	1	24986	8110.13	5031.98	1928	0
1_proB_10345_lociStitched	chr14	32594362	32595385	1	1024	3398.71	321.427	1929	0
1_proB_9027_lociStitched	chr12	12308361	12309059	1	699	3511.85	434.784	1930	0
1_proB_13016_lociStitched	chr19	5660843	5661896	1	1054	4669.53	1597.72	1931	0
1_proB_13666_lociStitched	chrX	106386449	106392296	1	5848	3668.41	596.979	1932	0
1_proB_13372_lociStitched	chr19	57418209	57433289	1	15081	7402.77	4337.01	1933	0
1_proB_8979_lociStitched	chr11	119051716	119053740	1	2025	5456.5	2397.63	1934	0
1_proB_4587_lociStitched	chr6	29163470	29164790	1	1321	3529.15	484.176	1935	0
1_proB_876_lociStitched	chr1	168934783	168944916	1	10134	4374.42	1329.45	1936	0
1_proB_3254_lociStitched	chr4	93177497	93187951	1	10455	4210.87	1166.67	1937	0
1_proB_4561_lociStitched	chr6	13820941	13825455	1	4515	3941.62	897.835	1938	0
1_proB_7396_lociStitched	chr10	19711500	19723260	1	11761	4973.3	1940.4	1939	0
1_proB_13256_lociStitched	chr19	41549362	41557006	1	7645	4345.61	1314	1940	0
1_proB_10109_lociStitched	chr13	97966560	97978477	1	11918	5720.16	2690.86	1941	0
1_proB_11967_lociStitched	chr16	97324497	97327323	1	2827	3373.96	352.967	1942	0
1_proB_3296_lociStitched	chr4	100917472	100933777	1	16306	5698.6	2680.54	1943	0
1_proB_5999_lociStitched	chr7	149708234	149721378	1	13145	7385.61	4367.75	1944	0
1_proB_12240_lociStitched	chr17	44324382	44330484	1	6103	4708.3	1691.47	1945	0
1_proB_1523_lociStitched	chr2	71973322	71978943	1	5622	4003.84	987.61	1946	0
1_proB_5298_lociStitched	chr6	149291909	149304081	1	12173	4347.84	1334.05	1947	0
1_proB_10858_lociStitched	chr15	9501496	9517717	1	16222	6357.01	3344.77	1948	0
1_proB_8557_lociStitched	chr11	72730762	72739159	1	8398	4656.14	1644.97	1949	0
1_proB_11473_lociStitched	chr16	19172271	19180237	1	7967	3883.43	872.277	1950	0
1_proB_12100_lociStitched	chr17	27395369	27396537	1	1169	4644.67	1639.76	1951	0
1_proB_1758_lociStitched	chr2	118554030	118556584	1	2555	4628.1	1624.34	1952	0
1_proB_13507_lociStitched	chrX	45557640	45569221	1	11582	4448.26	1446.47	1953	0
1_proB_7450_lociStitched	chr10	26547228	26562162	1	14935	4054.58	1058.82	1954	0
1_proB_8319_lociStitched	chr11	44733484	44742397	1	8914	5998.45	3002.79	1955	0
1_proB_12037_lociStitched	chr17	15898120	15911970	1	13851	5275.47	2281.09	1956	0
1_proB_9690_lociStitched	chr13	21801801	21809572	1	7772	4716.22	1725.94	1957	0
1_proB_6153_lociStitched	chr8	47076321	47087762	1	11442	6472.17	3490.65	1958	0
1_proB_6308_lociStitched	chr8	85914859	85918627	1	3769	3342.22	364.742	1959	0
1_proB_6212_lociStitched	chr8	68909908	68939588	1	29681	7556.53	4579.62	1960	0
1_proB_3669_lociStitched	chr4	149175565	149187727	1	12163	6162.49	3196.17	1961	0
1_proB_374_lociStitched	chr1	88159824	88162080	1	2257	3623.81	661.008	1962	0
1_proB_9252_lociStitched	chr12	70268626	70278227	1	9602	5474.49	2516.42	1963	0
1_proB_6744_lociStitched	chr9	44886029	44894651	1	8623	4037.68	1081.2	1964	0
1_proB_5328_lociStitched	chr7	16824822	16829809	1	4988	3818.55	873.722	1965	0
1_proB_6405_lociStitched	chr8	108209721	108210343	1	623	3655.68	711.195	1966	0
1_proB_13269_lociStitched	chr19	43597958	43604996	1	7039	4958.97	2026.24	1967	0
1_proB_5740_lociStitched	chr7	109032721	109045665	1	12945	4507.1	1577.87	1968	0
1_proB_12006_lociStitched	chr17	8095235	8121279	1	26045	5328.6	2401.26	1969	0
1_proB_8457_lociStitched	chr11	60748744	60749891	1	1148	3569.58	648.858	1970	0
1_proB_10214_lociStitched	chr14	11262709	11272366	1	9658	3747.88	832.433	1971	0
1_proB_11135_lociStitched	chr15	66683392	66709807	1	26416	6437.34	3526.4	1972	0
1_proB_7603_lociStitched	chr10	51173719	51175909	1	2191	3168.93	263.019	1973	0
1_proB_8172_lociStitched	chr11	11421863	11436789	1	14927	4750.95	1847.84	1974	0
1_proB_13137_lociStitched	chr19	21787773	21789040	1	1268	3387.83	485.134	1975	0
1_proB_13209_lociStitched	chr19	34799954	34802139	1	2186	3664.24	763.221	1976	0
1_proB_5949_lociStitched	chr7	139514692	139515604	1	913	3330.26	431.923	1977	0
1_proB_1931_lociStitched	chr2	148314569	148317348	1	2780	3362.03	465.205	1978	0
1_proB_9274_lociStitched	chr12	72141315	72149537	1	8223	4033.71	1137.1	1979	0
1_proB_6717_lociStitched	chr9	40532997	40558708	1	25712	5774.69	2879.63	1980	0
1_proB_7790_lociStitched	chr10	81059966	81068205	1	8240	6390.17	3495.81	1981	0
1_proB_12496_lociStitched	chr17	86777801	86781309	1	3509	3794.95	901.205	1982	0
1_proB_9330_lociStitched	chr12	80475404	80483032	1	7629	4478.4	1586.62	1983	0
1_proB_4435_lociStitched	chr5	141420401	141424582	1	4182	4157.59	1266.01	1984	0
1_proB_3472_lociStitched	chr4	126213902	126230680	1	16779	5305.2	2414.35	1985	0
1_proB_2903_lociStitched	chr3	148351389	148361791	1	10403	4349.08	1460.44	1986	0
1_proB_8989_lociStitched	chr11	120371501	120372404	1	904	3491.81	613.318	1987	0
1_proB_347_lociStitched	chr1	79707758	79708405	1	648	3298.28	423.914	1988	0
1_proB_11348_lociStitched	chr15	99595902	99602284	1	6383	3829.84	957.3	1989	0
1_proB_193_lociStitched	chr1	52634818	52635797	1	980	3258.99	394.537	1990	0
1_proB_10225_lociStitched	chr14	15465642	15466379	1	738	3162.61	298.632	1991	0
1_proB_11503_lociStitched	chr16	22545223	22548812	1	3590	3892.27	1028.97	1992	0
1_proB_5563_lociStitched	chr7	79423313	79425984	1	2672	2981.1	122.332	1993	0
1_proB_12277_lociStitched	chr17	47905386	47906321	1	936	4091.65	1234.57	1994	0
1_proB_108_lociStitched	chr1	34567336	34579448	1	12113	4566.22	1717.48	1995	0
1_proB_11357_lociStitched	chr15	100499657	100513857	1	14201	5208.56	2362.88	1996	0
1_proB_8985_lociStitched	chr11	119757097	119757839	1	743	3370.16	526.449	1997	0
1_proB_5958_lociStitched	chr7	139940467	139950524	1	10058	5413.68	2570.57	1998	0
1_proB_4775_lociStitched	chr6	58948422	58949482	1	1061	3204.7	364.322	1999	0
[truncated: 10,454 more rows]

## Sheet: Smad3
REGION_ID	CHROM	START	STOP	NUM_LOCI	CONSTITUENT_SIZE	ProBCells_Smad3.sorted.bam	ProBCells_WCE.sorted.bam	enhancerRank	isSuper
1_proB_385_lociStitched	chr1	89516601	89556311	1	39711	33304.8	12508.6	1	1
1_proB_11111_lociStitched	chr15	63437460	63521365	1	83906	37027.3	16948.8	2	1
1_proB_8181_lociStitched	chr11	11840716	11873813	1	33098	23055.4	11299.3	3	1
1_proB_2353_lociStitched	chr3	53774348	53799582	1	25235	17252.5	7209.35	4	1
1_proB_2327_lociStitched	chr3	52247550	52285042	1	37493	19848.3	10610.2	5	1
1_proB_6847_lociStitched	chr9	61016483	61017277	1	795	9186.82	132.677	6	1
1_proB_11931_lociStitched	chr16	93123966	93153702	1	29737	14856.1	6081.01	7	1
1_proB_5090_lociStitched	chr6	120517006	120546833	1	29828	21454.6	12879.3	8	1
1_proB_5269_lociStitched	chr6	146611264	146632306	1	21043	11316.4	3156.3	9	1
1_proB_8318_lociStitched	chr11	44693882	44715618	1	21737	13117.7	5005.8	10	1
1_proB_9031_lociStitched	chr12	12541542	12608395	1	66854	20584	12488.1	11	1
1_proB_2383_lociStitched	chr3	59006155	59039949	1	33795	15552	7742.21	12	1
1_proB_4972_lociStitched	chr6	99285455	99339458	1	54004	22108.8	14348.6	13	1
1_proB_1805_lociStitched	chr2	124558319	124598394	1	40076	15505	7778.56	14	1
1_proB_7131_lociStitched	chr9	103351257	103392704	1	41448	14800.7	7108.16	15	1
1_proB_5956_lociStitched	chr7	139878067	139892150	1	14084	15761.7	8199.12	16	1
1_proB_4236_lociStitched	chr5	114253422	114285415	1	31994	21672.1	14246.5	17	1
1_proB_6477_lociStitched	chr8	123223415	123226385	1	2971	8507.27	1269.97	18	1
1_proB_8714_lociStitched	chr11	87558455	87573488	1	15034	16267.2	9096.47	19	1
1_proB_11331_lociStitched	chr15	98314237	98317474	1	3238	8082.47	965.273	20	1
1_proB_6367_lociStitched	chr8	97566649	97583993	1	17345	12555.3	5740.86	21	1
1_proB_3286_lociStitched	chr4	97753550	97780836	1	27287	12071.3	5282.57	22	1
1_proB_693_lociStitched	chr1	146154030	146177941	1	23912	9377.89	2668.47	23	1
1_proB_10419_lociStitched	chr14	51616632	51618586	1	1955	6724.5	182.504	24	1
1_proB_553_lociStitched	chr1	130592491	130602181	1	9691	8337.28	1840.13	25	1
1_proB_1129_lociStitched	chr2	11544568	11559421	1	14854	10374.8	3918.22	26	1
1_proB_11341_lociStitched	chr15	99163292	99182457	1	19166	10027.1	3599.19	27	1
1_proB_5254_lociStitched	chr6	145037893	145072757	1	34865	14482.5	8060.56	28	1
1_proB_930_lociStitched	chr1	174442929	174459253	1	16325	10819.5	4425.44	29	1
1_proB_11249_lociStitched	chr15	81858154	81871406	1	13253	8433.57	2134.9	30	1
1_proB_7564_lociStitched	chr10	44820620	44830334	1	9715	8553.18	2285.7	31	1
1_proB_11907_lociStitched	chr16	91522172	91547086	1	24915	15964.9	9708.99	32	1
1_proB_6696_lociStitched	chr9	35112679	35113300	1	622	36574.8	30381.8	33	1
1_proB_4235_lociStitched	chr5	114225520	114237591	1	12072	11743.9	5613.02	34	1
1_proB_2139_lociStitched	chr2	180166987	180181100	1	14114	10514.2	4393.38	35	1
1_proB_8696_lociStitched	chr11	86390642	86438256	1	47615	17888.6	11803.5	36	1
1_proB_9700_lociStitched	chr13	23630171	23690198	1	60028	15012.8	9046.07	37	1
1_proB_2809_lociStitched	chr3	130809451	130821290	1	11840	12266.4	6327.95	38	1
1_proB_11420_lociStitched	chr16	10818576	10819279	1	704	6217.89	300.181	39	1
1_proB_10977_lociStitched	chr15	36663220	36693761	1	30542	14317.6	8410.99	40	1
1_proB_4269_lociStitched	chr5	118916228	118950621	1	34394	15153.6	9354.9	41	1
1_proB_1933_lociStitched	chr2	148384073	148405166	1	21094	11094.9	5406.14	42	1
1_proB_8903_lociStitched	chr11	108083822	108123512	1	39691	14705.1	9037.41	43	1
1_proB_11436_lociStitched	chr16	11645674	11659888	1	14215	8818.37	3159.77	44	1
1_proB_3271_lociStitched	chr4	95432046	95458474	1	26429	10074.4	4500.69	45	1
1_proB_6822_lociStitched	chr9	57485666	57503880	1	18215	15654.9	10139.7	46	1
1_proB_13193_lociStitched	chr19	33003668	33035520	1	31853	12326.7	6819.51	47	1
1_proB_4710_lociStitched	chr6	48626025	48658524	1	32500	13675.6	8193	48	1
1_proB_5172_lociStitched	chr6	129225212	129234873	1	9662	7016.78	1601.79	49	1
1_proB_1874_lociStitched	chr2	131712212	131729231	1	17020	9287.27	3899.05	50	1
1_proB_11458_lociStitched	chr16	16854934	16867237	1	12304	9437.63	4080.91	51	1
1_proB_10284_lociStitched	chr14	25975388	25996040	1	20653	11602.3	6247.23	52	1
1_proB_12783_lociStitched	chr18	47324396	47340028	1	15633	8610.11	3281.16	53	1
1_proB_9855_lociStitched	chr13	45540020	45565293	1	25274	9212.01	3985.55	54	1
1_proB_3590_lociStitched	chr4	137344418	137353387	1	8970	10618.4	5429.83	55	1
1_proB_9665_lociStitched	chr13	19269375	19282465	1	13091	8073.91	2903.36	56	1
1_proB_11846_lociStitched	chr16	81343100	81373426	1	30327	10095.5	4927.98	57	1
1_proB_6440_lociStitched	chr8	114118017	114120243	1	2227	5923.39	762.85	58	1
1_proB_5659_lociStitched	chr7	97203262	97216944	1	13683	7861.68	2735.03	59	1
1_proB_9490_lociStitched	chr12	104571006	104587036	1	16031	12187.6	7096.48	60	1
1_proB_5215_lociStitched	chr6	136464392	136504492	1	40101	10089.2	5064.63	61	1
1_proB_2384_lociStitched	chr3	59064053	59067220	1	3168	5905.19	908.296	62	1
1_proB_7093_lociStitched	chr9	96294293	96317264	1	22972	10817	5820.85	63	1
1_proB_9921_lociStitched	chr13	56235415	56283170	1	47756	15997.9	11012.3	64	1
1_proB_7296_lociStitched	chr10	3174770	3204264	1	29495	8281.92	3326.92	65	1
1_proB_3882_lociStitched	chr5	36431594	36432436	1	843	6029.31	1078.01	66	1
1_proB_9901_lociStitched	chr13	54459600	54478062	1	18463	15823.8	10959	67	1
1_proB_4898_lociStitched	chr6	87480083	87507723	1	27641	12363.4	7515.32	68	1
1_proB_9975_lociStitched	chr13	73839921	73851932	1	12012	8563.84	3739.02	69	1
1_proB_7094_lociStitched	chr9	96336255	96339459	1	3205	7311.85	2496.88	70	1
1_proB_6844_lociStitched	chr9	60894301	60902759	1	8459	6411.16	1602.79	71	1
1_proB_2326_lociStitched	chr3	52194662	52205028	1	10367	9579.22	4781.84	72	1
1_proB_13249_lociStitched	chr19	41068388	41114068	1	45681	18710.5	13996.4	73	1
1_proB_10945_lociStitched	chr15	33972638	33997376	1	24739	8589.03	3893.76	74	1
1_proB_9588_lociStitched	chr12	118789522	118811592	1	22071	8697.79	4005.7	75	1
1_proB_8180_lociStitched	chr11	11766747	11787944	1	21198	10863.5	6198	76	1
1_proB_11952_lociStitched	chr16	95626864	95654735	1	27872	11845.2	7201.87	77	1
1_proB_7658_lociStitched	chr10	59625058	59633873	1	8816	7557.1	3040.29	78	1
1_proB_8825_lociStitched	chr11	100701522	100704999	1	3478	5039.56	578.573	79	1
1_proB_5262_lociStitched	chr6	146155765	146171643	1	15879	8120.01	3677.34	80	1
1_proB_7234_lociStitched	chr9	116233332	116248094	1	14763	9024.01	4602.79	81	1
1_proB_5171_lociStitched	chr6	129179707	129198681	1	18975	8202.46	3809.98	82	1
1_proB_8312_lociStitched	chr11	44283503	44294193	1	10691	9260.75	4875.71	83	1
1_proB_3615_lociStitched	chr4	139294549	139310576	1	16028	8577.65	4231.13	84	1
1_proB_5868_lociStitched	chr7	127993536	128009079	1	15544	7241.48	2995.14	85	1
1_proB_3670_lociStitched	chr4	149229933	149230996	1	1064	5293.31	1060.66	86	1
1_proB_6409_lociStitched	chr8	108563475	108583342	1	19868	9063.33	4843.57	87	1
1_proB_6455_lociStitched	chr8	119998909	120026508	1	27600	12375.4	8196.9	88	1
1_proB_7389_lociStitched	chr10	19377191	19389296	1	12106	5966.55	1796.38	89	1
1_proB_2330_lociStitched	chr3	52434106	52443339	1	9234	5975.6	1841.06	90	1
1_proB_9786_lociStitched	chr13	34773768	34797133	1	23366	7289.88	3175.3	91	1
1_proB_2959_lociStitched	chr4	10891840	10904177	1	12338	7214.68	3132.36	92	1
1_proB_9664_lociStitched	chr13	19253922	19254404	1	483	4244.01	180.461	93	1
1_proB_10728_lociStitched	chr14	103872997	103888297	1	15301	6309.72	2279.7	94	1
1_proB_3071_lociStitched	chr4	44884409	44903218	1	18810	7482.22	3504.12	95	1
1_proB_1238_lociStitched	chr2	26977555	26984895	1	7341	6358.64	2392.84	96	1
1_proB_12885_lociStitched	chr18	69559684	69575944	1	16261	5778.8	1821.12	97	1
1_proB_4147_lociStitched	chr5	100995824	101031236	1	35413	11519.5	7588.79	98	1
1_proB_10557_lociStitched	chr14	71247294	71251094	1	3801	5717.48	1807.28	99	1
1_proB_7848_lociStitched	chr10	88906426	88925013	1	18588	8947.78	5042.65	100	1
1_proB_3986_lociStitched	chr5	66237902	66258953	1	21052	10144.5	6243.73	101	1
1_proB_9760_lociStitched	chr13	32750818	32763646	1	12829	7744.26	3850.97	102	1
1_proB_1633_lociStitched	chr2	90481611	90517483	1	35873	11482.6	7615.63	103	1
1_proB_7788_lociStitched	chr10	80979818	80987415	1	7598	6967.21	3118.57	104	1
1_proB_10035_lociStitched	chr13	83705023	83722145	1	17123	5328.37	1518.72	105	1
1_proB_8310_lociStitched	chr11	44191404	44209535	1	18132	5345.02	1561.08	106	1
1_proB_10352_lociStitched	chr14	33998240	34009984	1	11745	7718.16	3947.16	107	1
1_proB_10312_lociStitched	chr14	28164222	28180686	1	16465	8212.24	4443.63	108	1
1_proB_11605_lociStitched	chr16	33785413	33798325	1	12913	6157.73	2392.59	109	1
1_proB_1966_lociStitched	chr2	152614388	152620697	1	6310	6883.75	3129.26	110	1
1_proB_3988_lociStitched	chr5	66317750	66351959	1	34210	9848.77	6140.52	111	1
1_proB_2743_lociStitched	chr3	115381842	115405462	1	23621	8292.98	4608.26	112	1
1_proB_13310_lociStitched	chr19	46527033	46542145	1	15113	7128.33	3459.14	113	1
1_proB_7235_lociStitched	chr9	116270237	116293705	1	23469	8854.48	5205.2	114	1
1_proB_176_lociStitched	chr1	51161413	51168344	1	6932	5006.26	1363.33	115	1
1_proB_9331_lociStitched	chr12	80524934	80549822	1	24889	8427.08	4803.38	116	1
1_proB_1118_lociStitched	chr2	10887452	10901370	1	13919	5350.08	1727.22	117	1
1_proB_8022_lociStitched	chr10	116994059	116997498	1	3440	4761.3	1138.65	118	1
1_proB_994_lociStitched	chr1	182458324	182472968	1	14645	6630.8	3025.45	119	1
1_proB_12274_lociStitched	chr17	47644818	47694130	1	49313	19714.9	16115.2	120	1
1_proB_6212_lociStitched	chr8	68909908	68939588	1	29681	8159.03	4579.62	121	1
1_proB_550_lociStitched	chr1	130487159	130512399	1	25241	10911.3	7344.84	122	1
1_proB_4023_lociStitched	chr5	73597367	73618984	1	21618	6610.48	3045.84	123	1
1_proB_687_lociStitched	chr1	145763396	145766717	1	3322	4908.11	1345.01	124	1
1_proB_2396_lociStitched	chr3	60273313	60301202	1	27890	7496.56	3935.14	125	1
1_proB_4732_lociStitched	chr6	51058708	51080030	1	21323	7204.7	3682.31	126	1
1_proB_13202_lociStitched	chr19	34268828	34295529	1	26702	7871.45	4365.61	127	1
1_proB_7869_lociStitched	chr10	92788156	92828445	1	40290	11756.3	8263.27	128	1
1_proB_10854_lociStitched	chr15	9393115	9402301	1	9187	5332.47	1869.35	129	1
1_proB_9423_lociStitched	chr12	91963106	91977678	1	14573	5556.3	2101.28	130	1
1_proB_4118_lociStitched	chr5	97340461	97378251	1	37791	8226.88	4772.88	131	1
1_proB_4089_lociStitched	chr5	89684104	89689516	1	5413	4604.53	1151.13	132	1
1_proB_3272_lociStitched	chr4	95489643	95517868	1	28226	8334.84	4888.57	133	1
1_proB_6238_lociStitched	chr8	73199148	73219919	1	20772	9941	6501.32	134	1
1_proB_1109_lociStitched	chr2	6616461	6647554	1	31094	9959.09	6526.42	135	1
1_proB_6465_lociStitched	chr8	122330394	122337412	1	7019	6453.75	3027.57	136	1
1_proB_6082_lociStitched	chr8	25056047	25068085	1	12039	4466.1	1050.92	137	1
1_proB_12590_lociStitched	chr18	5931802	5945486	1	13685	5180.76	1792.6	138	1
1_proB_3752_lociStitched	chr5	16504825	16513233	1	8409	4726.98	1361.26	139	1
1_proB_11554_lociStitched	chr16	30224283	30228827	1	4545	4593.53	1239.6	140	1
1_proB_9995_lociStitched	chr13	75863888	75881965	1	18078	6357.68	3006.21	141	1
1_proB_377_lociStitched	chr1	88326458	88339844	1	13387	9451.85	6114.72	142	1
1_proB_4316_lociStitched	chr5	123764133	123777354	1	13222	7918.06	4586.36	143	1
1_proB_8492_lociStitched	chr11	67350753	67358970	1	8218	4740.39	1414.15	144	1
1_proB_7984_lociStitched	chr10	110953108	110977565	1	24458	7794.45	4475.63	145	1
1_proB_7928_lociStitched	chr10	98903617	98925339	1	21723	6881.53	3564.58	146	1
1_proB_3954_lociStitched	chr5	63236063	63258575	1	22513	6915.69	3599.67	147	1
1_proB_10341_lociStitched	chr14	32344809	32351196	1	6388	5397.02	2108.99	148	1
1_proB_12258_lociStitched	chr17	46169105	46186908	1	17804	11246.2	7981.08	149	1
1_proB_98_lociStitched	chr1	33622609	33635922	1	13314	4744.75	1480.41	150	1
1_proB_1237_lociStitched	chr2	26934739	26953704	1	18966	7705.48	4441.6	151	1
1_proB_13799_lociStitched	chrX	163526889	163553394	1	26506	5783.39	2525.93	152	1
1_proB_8320_lociStitched	chr11	44763810	44764402	1	593	3406.55	161.734	153	1
1_proB_10959_lociStitched	chr15	34976100	35019236	1	43137	7151.95	3942.63	154	1
1_proB_4267_lociStitched	chr5	118826216	118831078	1	4863	4695.23	1494.09	155	1
1_proB_145_lociStitched	chr1	39792240	39793606	1	1367	3863.59	687.781	156	1
1_proB_12100_lociStitched	chr17	27395369	27396537	1	1169	4814.85	1639.76	157	1
1_proB_2201_lociStitched	chr3	21834776	21862608	1	27833	7787.39	4617.33	158	1
1_proB_12712_lociStitched	chr18	38240004	38240892	1	889	3381.95	220.046	159	1
1_proB_4554_lociStitched	chr6	11279796	11288418	1	8623	4854.19	1706.29	160	1
1_proB_10478_lociStitched	chr14	61340086	61358068	1	17983	7363.63	4220.38	161	1
1_proB_9078_lociStitched	chr12	30637928	30642474	1	4547	3945.47	845.556	162	1
1_proB_12665_lociStitched	chr18	32556684	32568059	1	11376	7543.9	4449.9	163	1
1_proB_7985_lociStitched	chr10	110990492	110992898	1	2407	4198.71	1121.2	164	1
1_proB_7650_lociStitched	chr10	59348414	59370907	1	22494	12713	9662.99	165	1
1_proB_2202_lociStitched	chr3	21883769	21896681	1	12913	6346.25	3310.64	166	1
1_proB_10418_lociStitched	chr14	51590294	51602030	1	11737	5039.44	2033.85	167	1
1_proB_11677_lociStitched	chr16	49771742	49802119	1	30378	10282.6	7293.52	168	1
1_proB_8039_lociStitched	chr10	118413097	118414780	1	1684	3788.43	799.425	169	1
1_proB_11286_lociStitched	chr15	85881249	85900218	1	18970	10042.2	7056.47	170	1
1_proB_11464_lociStitched	chr16	17969124	17969975	1	852	3061.73	83.2278	171	1
1_proB_10181_lociStitched	chr13	112720029	112745242	1	25214	7016.78	4046.69	172	1
1_proB_5014_lociStitched	chr6	108486849	108521659	1	34811	6937.63	3985.74	173	1
1_proB_6976_lociStitched	chr9	75851437	75872953	1	21517	7423.02	4496.84	174	1
1_proB_5827_lociStitched	chr7	121434838	121446610	1	11773	6462.83	3543.37	175	1
1_proB_3105_lociStitched	chr4	49298143	49298626	1	484	3115.54	198.706	176	1
1_proB_11932_lociStitched	chr16	93191390	93194770	1	3381	4091.49	1195.51	177	1
1_proB_13282_lociStitched	chr19	44447467	44454278	1	6812	4230.31	1347.9	178	1
1_proB_839_lociStitched	chr1	166502335	166502857	1	523	3182.79	303.543	179	1
1_proB_6597_lociStitched	chr9	14689633	14731515	1	41883	10663.2	7785.86	180	1
1_proB_8382_lociStitched	chr11	51724888	51763996	1	39109	15365.5	12495	181	1
1_proB_12129_lociStitched	chr17	29530429	29535579	1	5151	5662.43	2795.42	182	1
1_proB_2219_lociStitched	chr3	30959929	30961628	1	1700	3557.88	692.512	183	1
1_proB_7386_lociStitched	chr10	19223640	19228753	1	5114	4665.1	1801.82	184	1
1_proB_10338_lociStitched	chr14	32126305	32138437	1	12133	8519.09	5657.15	185	1
1_proB_7740_lociStitched	chr10	75400541	75413060	1	12520	6592.51	3741.93	186	1
1_proB_9547_lociStitched	chr12	114552925	114559706	1	6782	4149.29	1315.51	187	1
1_proB_7428_lociStitched	chr10	22002114	22027435	1	25322	10905.8	8082.46	188	1
1_proB_6278_lociStitched	chr8	81146193	81155136	1	8944	6279.77	3468.1	189	1
1_proB_2680_lociStitched	chr3	103654854	103690313	1	35460	9084.6	6279.79	190	1
1_proB_13219_lociStitched	chr19	36339664	36348422	1	8759	4719.69	1919.75	191	1
1_proB_596_lociStitched	chr1	134908924	134930643	1	21720	5408.03	2630.17	192	1
1_proB_13252_lociStitched	chr19	41406549	41420365	1	13817	7116.62	4343.75	193	1
1_proB_10223_lociStitched	chr14	15343738	15360513	1	16776	5881.31	3111.76	194	1
1_proB_12178_lociStitched	chr17	34371779	34394939	1	23161	6338.89	3573.59	195	1
1_proB_8504_lociStitched	chr11	68310404	68335379	1	24976	7652.34	4890.1	196	1
1_proB_7025_lociStitched	chr9	83171279	83178164	1	6886	3599.48	838.593	197	1
1_proB_7249_lociStitched	chr9	119885752	119887989	1	2238	4046.96	1297.68	198	1
1_proB_3308_lociStitched	chr4	102175834	102207349	1	31516	8641.41	5915.37	199	1
1_proB_13372_lociStitched	chr19	57418209	57433289	1	15081	7061.96	4337.01	200	1
1_proB_7149_lociStitched	chr9	104773124	104795473	1	22350	7080.16	4358.06	201	1
1_proB_11326_lociStitched	chr15	97268627	97300377	1	31751	11315.7	8594.73	202	1
1_proB_11134_lociStitched	chr15	66624634	66665352	1	40719	12321.3	9601.3	203	1
1_proB_9089_lociStitched	chr12	32892843	32898176	1	5334	3902.69	1190.86	204	1
1_proB_9483_lociStitched	chr12	103683516	103699772	1	16257	4689.86	1978.36	205	1
1_proB_10956_lociStitched	chr15	34820396	34863296	1	42901	10729.3	8026.59	206	1
1_proB_10544_lociStitched	chr14	70456377	70474900	1	18524	7911.17	5212.37	207	1
1_proB_7223_lociStitched	chr9	114687054	114691442	1	4389	5132.2	2441.48	208	1
1_proB_13358_lociStitched	chr19	55614023	55631150	1	17128	6878.2	4187.55	209	1
1_proB_12931_lociStitched	chr18	78672497	78691582	1	19086	5452.58	2771.14	210	1
1_proB_7583_lociStitched	chr10	49550610	49565474	1	14865	3702.62	1031.56	211	1
1_proB_10344_lociStitched	chr14	32477774	32499367	1	21594	8404	5735.1	212	1
1_proB_1959_lociStitched	chr2	151805630	151811871	1	6242	5148.2	2482.67	213	1
1_proB_11023_lociStitched	chr15	50518858	50530423	1	11566	3892.78	1228.2	214	1
1_proB_12863_lociStitched	chr18	66597024	66613582	1	16559	5338.3	2675.77	215	1
1_proB_9142_lociStitched	chr12	40809760	40852613	1	42854	7156.45	4499.56	216	1
1_proB_7794_lociStitched	chr10	82259657	82278158	1	18502	7807.42	5150.68	217	1
1_proB_13001_lociStitched	chr19	4294191	4310211	1	16021	13040.3	10385.8	218	1
1_proB_95_lociStitched	chr1	33328570	33339168	1	10599	4556.08	1904.46	219	1
1_proB_6690_lociStitched	chr9	33282804	33291513	1	8710	4145.48	1496.21	220	1
1_proB_13079_lociStitched	chr19	10905904	10917246	1	11343	4640.01	2000.73	221	1
1_proB_9826_lociStitched	chr13	41518831	41522902	1	4072	3838.55	1211.12	222	1
1_proB_7812_lociStitched	chr10	83886373	83887445	1	1073	3015.64	423.547	223	1
1_proB_7465_lociStitched	chr10	33891412	33930342	1	38931	5781.1	3192.26	224	1
1_proB_8662_lociStitched	chr11	82679929	82684259	1	4331	4218.72	1644.53	225	1
1_proB_6462_lociStitched	chr8	121947549	121952499	1	4951	5399.95	2830.91	226	1
1_proB_11526_lociStitched	chr16	24338341	24348454	1	10114	5216.29	2666.8	227	1
1_proB_1085_lociStitched	chr2	3573887	3586514	1	12628	5452.34	2904.21	228	1
1_proB_7108_lociStitched	chr9	98585926	98592127	1	6202	3612.7	1075.25	229	1
1_proB_10547_lociStitched	chr14	70678251	70687919	1	9669	5430.52	2921.67	230	1
1_proB_5642_lociStitched	chr7	95333511	95356502	1	22992	5046.52	2549.7	231	1
1_proB_181_lociStitched	chr1	51636936	51664969	1	28034	7378.29	4888.96	232	1
1_proB_5737_lociStitched	chr7	108603041	108631832	1	28792	17361	14879.2	233	1
1_proB_2663_lociStitched	chr3	100496256	100509736	1	13481	4394.48	1914.16	234	1
1_proB_10398_lociStitched	chr14	47689067	47706138	1	17072	5117.89	2654.54	235	1
1_proB_12809_lociStitched	chr18	54998698	55009040	1	10343	4481.19	2023.93	236	1
1_proB_6857_lociStitched	chr9	61550006	61556133	1	6128	4687.15	2230.23	237	1
1_proB_13727_lociStitched	chrX	141776901	141797448	1	20548	3040.96	599.972	238	1
1_proB_4925_lociStitched	chr6	89582037	89600498	1	18462	8172.68	5735.83	239	1
1_proB_7056_lociStitched	chr9	89676081	89685289	1	9209	3978.78	1543.26	240	1
1_proB_12499_lociStitched	chr17	87050160	87051082	1	923	2787.67	355.154	241	1
1_proB_6478_lociStitched	chr8	123243800	123249860	1	6061	4348.05	1920.41	242	1
1_proB_12397_lociStitched	chr17	71526755	71528581	1	1827	3132.69	710.314	243	1
1_proB_12131_lociStitched	chr17	29625686	29650511	1	24826	11002.4	8582	244	1
1_proB_351_lociStitched	chr1	80624316	80667926	1	43611	7090.99	4670.63	245	1
1_proB_9218_lociStitched	chr12	57503774	57506313	1	2540	2790.36	375.01	246	1
1_proB_8165_lociStitched	chr11	8489418	8505277	1	15860	5560.17	3144.84	247	1
1_proB_10951_lociStitched	chr15	34702998	34707621	1	4624	3664.65	1265.32	248	1
1_proB_8408_lociStitched	chr11	54540808	54547727	1	6920	3513.47	1120.88	249	1
1_proB_1770_lociStitched	chr2	119177393	119189714	1	12322	6133.39	3755.44	250	1
1_proB_3159_lociStitched	chr4	59453829	59458862	1	5034	4432.56	2057.49	251	1
1_proB_13033_lociStitched	chr19	6398224	6410256	1	12033	10215.2	7842.46	252	1
1_proB_3987_lociStitched	chr5	66286380	66292783	1	6404	4790.72	2420.33	253	1
1_proB_10680_lociStitched	chr14	94940526	94947105	1	6580	3246.74	892.112	254	1
1_proB_1675_lociStitched	chr2	101438638	101441161	1	2524	2739.47	385.767	255	1
1_proB_10586_lociStitched	chr14	75563471	75581883	1	18413	6236.14	3883.09	256	1
1_proB_3104_lociStitched	chr4	49228636	49258728	1	30093	6235.06	3884.88	257	1
1_proB_647_lociStitched	chr1	140020581	140042691	1	22111	5200.27	2854.4	258	1
1_proB_865_lociStitched	chr1	167906777	167924502	1	17726	4273.5	1928.48	259	1
1_proB_2220_lociStitched	chr3	30982844	30993219	1	10376	3986.07	1643.4	260	1
1_proB_13657_lociStitched	chrX	104445657	104474296	1	28640	3634.29	1305.94	261	1
1_proB_11276_lociStitched	chr15	84401432	84408031	1	6600	4058.39	1742.8	262	1
1_proB_6588_lociStitched	chr9	14169599	14170718	1	1120	2954.61	643.313	263	1
1_proB_6092_lociStitched	chr8	26178306	26181812	1	3507	3896.22	1587.17	264	1
1_proB_3973_lociStitched	chr5	65467351	65494296	1	26946	6148.85	3842.36	265	1
1_proB_8154_lociStitched	chr11	6069344	6088210	1	18867	4435.4	2133.74	266	1
1_proB_7449_lociStitched	chr10	26511654	26519906	1	8253	3573.12	1276.58	267	1
1_proB_9576_lociStitched	chr12	116842518	116854062	1	11545	9092.05	6797.11	268	1
1_proB_4490_lociStitched	chr5	149770368	149790487	1	20120	9148.11	6854.54	269	1
1_proB_7055_lociStitched	chr9	89582425	89597771	1	15347	4952.15	2664.07	270	1
1_proB_7543_lociStitched	chr10	43534821	43562029	1	27209	7166.59	4889.28	271	1
1_proB_10927_lociStitched	chr15	27684423	27688227	1	3805	2796.32	521.909	272	1
1_proB_5348_lociStitched	chr7	19851184	19862639	1	11456	6142.17	3869.5	273	1
1_proB_11153_lociStitched	chr15	72695024	72696354	1	1331	2900.73	635.341	274	1
1_proB_6780_lociStitched	chr9	51018631	51022863	1	4233	4222.27	1957.3	275	1
1_proB_1383_lociStitched	chr2	38678293	38681154	1	2862	3204.61	949.852	276	1
1_proB_8619_lociStitched	chr11	77700273	77704890	1	4618	4039.41	1788.63	277	1
1_proB_6135_lociStitched	chr8	37221855	37245546	1	23692	7410.54	5159.9	278	1
1_proB_12811_lociStitched	chr18	55059495	55068427	1	8933	5657.53	3408.45	279	1
1_proB_2226_lociStitched	chr3	32554290	32557396	1	3107	3317.21	1069.4	280	1
1_proB_13338_lociStitched	chr19	53494311	53521785	1	27475	12646.3	10418.1	281	1
1_proB_1049_lociStitched	chr1	193267508	193304439	1	36932	8856.05	6629.11	282	1
1_proB_3642_lociStitched	chr4	144792521	144844776	1	52256	11454.3	9228.23	283	1
1_proB_3263_lociStitched	chr4	94969973	94970851	1	879	2707.23	484.041	284	1
1_proB_13244_lociStitched	chr19	40724568	40754507	1	29940	6478.8	4257.33	285	1
1_proB_5264_lociStitched	chr6	146346156	146358713	1	12558	3708.08	1493.03	286	1
1_proB_10617_lociStitched	chr14	79911445	79935630	1	24186	7613.44	5407.77	287	1
1_proB_8643_lociStitched	chr11	80514186	80533031	1	18846	5073.07	2868.21	288	1
1_proB_8575_lociStitched	chr11	75222868	75229383	1	6516	5235.45	3033.38	289	1
1_proB_9544_lociStitched	chr12	114405987	114406987	1	1001	3014.2	814.5	290	1
1_proB_641_lociStitched	chr1	139702693	139703898	1	1206	2551.71	352.342	291	1
1_proB_9316_lociStitched	chr12	78633564	78641004	1	7441	5925.96	3727.44	292	1
1_proB_2181_lociStitched	chr3	18678350	18679584	1	1235	2416.3	220.516	293	1
1_proB_7990_lociStitched	chr10	111157963	111164661	1	6699	3362.4	1166.79	294	1
1_proB_5668_lociStitched	chr7	99588263	99594696	1	6434	4360.93	2165.35	295	1
1_proB_2491_lociStitched	chr3	80595853	80604587	1	8735	3949.51	1763.39	296	1
1_proB_6456_lociStitched	chr8	120049726	120052721	1	2996	3794.37	1612.81	297	1
1_proB_575_lociStitched	chr1	133367114	133389545	1	22432	4661.16	2483.11	298	1
1_proB_3723_lociStitched	chr5	3490218	3505958	1	15741	7495.39	5321.69	299	1
1_proB_8452_lociStitched	chr11	59988569	59989556	1	988	3093.36	922.055	300	1
1_proB_8071_lociStitched	chr10	126100555	126101308	1	754	2424.21	254.966	301	1
1_proB_2329_lociStitched	chr3	52358921	52377376	1	18456	6361.44	4192.98	302	1
1_proB_753_lociStitched	chr1	156454508	156465443	1	10936	4492.1	2329.16	303	1
1_proB_9707_lociStitched	chr13	24484565	24505462	1	20898	5539.79	3379.04	304	1
1_proB_3537_lociStitched	chr4	133205862	133230302	1	24441	9964.19	7803.69	305	1
1_proB_9337_lociStitched	chr12	80938667	80944917	1	6251	5050.62	2890.62	306	1
1_proB_7367_lociStitched	chr10	17204720	17205850	1	1131	2534.59	383.07	307	1
1_proB_7316_lociStitched	chr10	6698870	6712729	1	13860	4616.43	2465.52	308	1
1_proB_2254_lociStitched	chr3	37656974	37668686	1	11713	3615.49	1465.17	309	1
1_proB_1485_lociStitched	chr2	65026554	65037444	1	10891	4617.36	2467.67	310	1
1_proB_5803_lociStitched	chr7	118051720	118074348	1	22629	8675.58	6525.92	311	1
1_proB_10717_lociStitched	chr14	103321688	103341994	1	20307	3504.82	1366.59	312	1
1_proB_13484_lociStitched	chrX	35560501	35573376	1	12876	2653.54	521.438	313	1
1_proB_6586_lociStitched	chr9	14079966	14098652	1	18687	4548.17	2432.92	314	1
1_proB_916_lociStitched	chr1	173847459	173851792	1	4334	3838.6	1725.4	315	1
1_proB_2074_lociStitched	chr2	165771516	165783157	1	11642	4735.56	2623.88	316	1
1_proB_926_lociStitched	chr1	174353341	174367277	1	13937	3782.23	1680.68	317	1
1_proB_5617_lociStitched	chr7	88341109	88357636	1	16528	6681.87	4581.28	318	1
1_proB_8721_lociStitched	chr11	88046903	88055780	1	8878	4757.18	2656.89	319	1
1_proB_5565_lociStitched	chr7	80656575	80687296	1	30722	8107.27	6012.1	320	1
1_proB_10798_lociStitched	chr14	122305530	122338171	1	32642	8326.72	6237.7	321	1
1_proB_5823_lociStitched	chr7	121303394	121316598	1	13205	6023.66	3937.43	322	1
1_proB_10031_lociStitched	chr13	83205022	83224382	1	19361	4613.49	2532.29	323	1
1_proB_1130_lociStitched	chr2	11574926	11584808	1	9883	3931.06	1853.86	324	1
1_proB_12599_lociStitched	chr18	9819745	9842049	1	22305	4964.87	2890.6	325	1
1_proB_13392_lociStitched	chr19	60592029	60605778	1	13750	3988.58	1922.11	326	1
1_proB_11933_lociStitched	chr16	93246770	93247448	1	679	2509.62	446.531	327	1
1_proB_13195_lociStitched	chr19	33147314	33197788	1	50475	10907.4	8863.23	328	1
1_proB_6404_lociStitched	chr8	108146235	108147608	1	1374	3919.37	1883.76	329	1
1_proB_11734_lociStitched	chr16	58498131	58524869	1	26739	8516.05	6481.29	330	1
1_proB_13339_lociStitched	chr19	53535621	53539750	1	4130	3664.9	1633.02	331	1
1_proB_3309_lociStitched	chr4	102238147	102258551	1	20405	8073.86	6045.71	332	1
1_proB_802_lociStitched	chr1	162163877	162178101	1	14225	4197.5	2170.58	333	1
1_proB_8610_lociStitched	chr11	77199691	77200170	1	480	2302.55	276.048	334	1
1_proB_6665_lociStitched	chr9	29455323	29458628	1	3306	2396.46	373.796	335	1
1_proB_13180_lociStitched	chr19	32319560	32360048	1	40489	11085.6	9069.31	336	1
1_proB_13814_lociStitched	chrX	166410237	166418418	1	8182	14047.6	12038.3	337	1
1_proB_9553_lociStitched	chr12	115420622	115438113	1	17492	3799.05	1799.82	338	1
1_proB_4509_lociStitched	chr5	151414173	151424676	1	10504	4937.46	2939.79	339	1
1_proB_4414_lociStitched	chr5	140365243	140370987	1	5745	4773.84	2779.52	340	1
1_proB_4931_lociStitched	chr6	91050511	91065634	1	15124	5869.24	3876.02	341	1
1_proB_4017_lociStitched	chr5	73187290	73218580	1	31291	8038.4	6045.23	342	1
1_proB_2721_lociStitched	chr3	107619019	107633849	1	14831	7603.34	5610.19	343	1
1_proB_3755_lociStitched	chr5	17512789	17520290	1	7502	2653.85	664.589	344	1
1_proB_2370_lociStitched	chr3	57718659	57737503	1	18845	5202.83	3216.67	345	1
1_proB_7572_lociStitched	chr10	45519832	45542582	1	22751	4668.3	2695.88	346	1
1_proB_2785_lociStitched	chr3	126506516	126533140	1	26625	8892.42	6930.23	347	1
1_proB_2150_lociStitched	chr2	181665864	181667400	1	1537	3200.1	1248.15	348	1
1_proB_138_lociStitched	chr1	38714338	38722899	1	8562	5253.89	3302.83	349	1
1_proB_4971_lociStitched	chr6	99245434	99253656	1	8223	3994.25	2044.81	350	1
1_proB_8606_lociStitched	chr11	77044988	77062690	1	17703	4007.73	2072.9	351	1
1_proB_10786_lociStitched	chr14	120963240	120983476	1	20237	4545.01	2610.44	352	1
1_proB_2838_lociStitched	chr3	135963858	135971811	1	7954	3068.27	1134.89	353	1
1_proB_8874_lociStitched	chr11	105983973	105996920	1	12948	3271.71	1350.37	354	1
1_proB_7308_lociStitched	chr10	6077172	6092335	1	15164	7116	5194.84	355	1
1_proB_12767_lociStitched	chr18	42138982	42139651	1	670	2463.59	543.161	356	1
1_proB_10242_lociStitched	chr14	17002666	17035612	1	32947	8740.57	6823.12	357	1
1_proB_12487_lociStitched	chr17	84579660	84583144	1	3485	4786.67	2880.57	358	1
1_proB_1853_lociStitched	chr2	129001283	129012452	1	11170	5802.3	3897.98	359	1
1_proB_1239_lociStitched	chr2	27087772	27088315	1	544	2506.05	606.205	360	1
1_proB_9548_lociStitched	chr12	114665366	114666090	1	725	2221.3	324.352	361	1
1_proB_5917_lociStitched	chr7	134432781	134440128	1	7348	3461.91	1567.12	362	1
1_proB_2623_lociStitched	chr3	95775937	95794675	1	18739	6243.5	4349.09	363	1
1_proB_12337_lociStitched	chr17	57415947	57432064	1	16118	5652.23	3758.48	364	1
1_proB_1119_lociStitched	chr2	10920822	10938482	1	17661	5087.85	3194.69	365	1
1_proB_4474_lociStitched	chr5	148163417	148178347	1	14931	3917.63	2024.51	366	1
1_proB_6717_lociStitched	chr9	40532997	40558708	1	25712	4769.39	2879.63	367	1
1_proB_10976_lociStitched	chr15	36635682	36649527	1	13846	4770.99	2882.53	368	1
1_proB_13508_lociStitched	chrX	45776239	45807010	1	30772	5212.61	3329.42	369	1
1_proB_1911_lociStitched	chr2	144039242	144083972	1	44731	13181.9	11298.8	370	1
1_proB_12909_lociStitched	chr18	75438234	75447214	1	8981	4541.19	2658.08	371	1
1_proB_8971_lociStitched	chr11	118039447	118055430	1	15984	8963.27	7083.67	372	1
1_proB_10385_lociStitched	chr14	45762156	45777371	1	15216	3344.26	1466.73	373	1
1_proB_5176_lociStitched	chr6	129357193	129370028	1	12836	2889.16	1012.68	374	1
1_proB_819_lociStitched	chr1	163823388	163830658	1	7271	3511.41	1637.93	375	1
1_proB_3674_lociStitched	chr4	149433833	149453120	1	19288	7219.12	5346.36	376	1
1_proB_5633_lociStitched	chr7	90794012	90808352	1	14341	5420.52	3556.32	377	1
1_proB_2958_lociStitched	chr4	10845509	10850775	1	5267	3722.54	1858.9	378	1
1_proB_12295_lociStitched	chr17	50902713	50903222	1	510	2223.82	364.444	379	1
1_proB_9732_lociStitched	chr13	29818060	29830322	1	12263	3196.7	1339.01	380	1
1_proB_6824_lociStitched	chr9	57661835	57683378	1	21544	6256.09	4399.08	381	1
1_proB_9130_lociStitched	chr12	38845976	38857664	1	11689	3111.35	1257.63	382	1
1_proB_4063_lociStitched	chr5	84569921	84582467	1	12547	2539.31	686.266	383	1
1_proB_10049_lociStitched	chr13	85564249	85570026	1	5778	2391.1	538.994	384	1
1_proB_1209_lociStitched	chr2	24600468	24603887	1	3420	2679.47	828.082	385	1
1_proB_11344_lociStitched	chr15	99279464	99279946	1	483	1905.88	55.8638	386	1
1_proB_3449_lociStitched	chr4	122515638	122581347	1	65710	13739.8	11893.3	387	1
1_proB_5900_lociStitched	chr7	133560066	133565542	1	5477	3327.22	1482.9	388	1
1_proB_1505_lociStitched	chr2	70569136	70581084	1	11949	2656.04	812.464	389	1
1_proB_552_lociStitched	chr1	130549813	130572640	1	22828	5519.57	3677.43	390	1
1_proB_1139_lociStitched	chr2	13334988	13337648	1	2661	2829.44	991.116	391	1
1_proB_3784_lociStitched	chr5	22892239	22893542	1	1304	2502.15	664.4	392	1
1_proB_1563_lociStitched	chr2	75661148	75667428	1	6281	2746.87	911.856	393	1
1_proB_541_lociStitched	chr1	129407882	129411510	1	3629	3132.42	1301	394	1
1_proB_13129_lociStitched	chr19	18690132	18693028	1	2897	2132.61	303.501	395	1
1_proB_8735_lociStitched	chr11	88930650	88941208	1	10559	4182.02	2353.38	396	1
1_proB_970_lociStitched	chr1	179357845	179376290	1	18446	7645.45	5819.4	397	1
1_proB_6273_lociStitched	chr8	79960102	79975995	1	15894	4165.56	2341.04	398	1
1_proB_9255_lociStitched	chr12	70358837	70360942	1	2106	2121.42	298.91	399	1
1_proB_4076_lociStitched	chr5	86500466	86528417	1	27952	4248.55	2426.15	400	1
1_proB_6698_lociStitched	chr9	35146743	35148799	1	2057	2409.22	589.044	401	1
1_proB_7911_lociStitched	chr10	95833443	95837606	1	4164	3042.74	1223.92	402	1
1_proB_12535_lociStitched	chr17	90675776	90678476	1	2701	2324.7	507.33	403	1
1_proB_9508_lociStitched	chr12	110309370	110323535	1	14166	4861.43	3044.06	404	1
1_proB_783_lociStitched	chr1	158916379	158927213	1	10835	4274.01	2460.4	405	1
1_proB_7811_lociStitched	chr10	83846814	83850587	1	3774	2914.27	1105.11	406	1
1_proB_11989_lociStitched	chr17	5483294	5488075	1	4782	2643.89	835.241	407	1
1_proB_12288_lociStitched	chr17	50321808	50322343	1	536	2002.18	196.506	408	1
1_proB_5027_lociStitched	chr6	113175309	113188084	1	12776	3872.1	2066.99	409	1
1_proB_13253_lociStitched	chr19	41446439	41460436	1	13998	5542.81	3738.6	410	1
1_proB_11296_lociStitched	chr15	89001990	89012938	1	10949	5783.83	3982.88	411	1
1_proB_3920_lociStitched	chr5	44262998	44277200	1	14203	4185.33	2385.94	412	1
1_proB_13622_lociStitched	chrX	93325441	93340772	1	15332	2612.4	814.076	413	1
1_proB_4502_lociStitched	chr5	150488274	150493342	1	5069	4003.21	2205.09	414	1
1_proB_5968_lociStitched	chr7	142772350	142790520	1	18171	5492.79	3697.59	415	1
1_proB_10283_lociStitched	chr14	25930188	25930791	1	604	1833.72	39.0744	416	1
1_proB_13188_lociStitched	chr19	32787100	32798796	1	11697	3331.02	1536.85	417	1
1_proB_5298_lociStitched	chr6	149291909	149304081	1	12173	3120.9	1334.05	418	1
1_proB_3255_lociStitched	chr4	94543078	94543407	1	330	1785.29	0	419	1
1_proB_8609_lociStitched	chr11	77184566	77186456	1	1891	2437.53	656.019	420	1
1_proB_7986_lociStitched	chr10	111011919	111020676	1	8758	3719.1	1939.68	421	1
1_proB_10151_lociStitched	chr13	103478180	103491208	1	13029	5138.24	3361.22	422	1
1_proB_11546_lociStitched	chr16	29727313	29740748	1	13436	3790.01	2020.62	423	1
1_proB_7292_lociStitched	chr9	124005220	124023471	1	18252	2681.07	912.55	424	1
1_proB_6547_lociStitched	chr9	7252736	7259989	1	7254	3343.63	1577.53	425	1
1_proB_8710_lociStitched	chr11	87256881	87262735	1	5855	2419.46	659.746	426	1
1_proB_13419_lociStitched	chrX	9012779	9048373	1	35595	3584.32	1825.97	427	1
1_proB_4155_lociStitched	chr5	101282349	101288387	1	6039	3157.27	1399	428	1
1_proB_4200_lociStitched	chr5	107304863	107326291	1	21429	5099.86	3342.77	429	1
1_proB_3504_lociStitched	chr4	130468779	130478390	1	9612	6188.52	4431.63	430	1
1_proB_8638_lociStitched	chr11	79881050	79900783	1	19734	4735.92	2979.68	431	1
1_proB_12452_lociStitched	chr17	78761428	78770070	1	8643	3762.73	2007.54	432	1
1_proB_433_lociStitched	chr1	97552088	97563232	1	11145	4462.06	2707.99	433	1
1_proB_12760_lociStitched	chr18	40969795	40970434	1	640	1917.7	163.648	434	1
1_proB_3602_lociStitched	chr4	138019833	138020267	1	435	1864.9	113.751	435	1
1_proB_116_lociStitched	chr1	36318497	36321520	1	3024	2503.04	757.261	436	1
1_proB_10173_lociStitched	chr13	109457345	109477430	1	20086	3050.91	1309.54	437	1
1_proB_12735_lociStitched	chr18	39204047	39212176	1	8130	3323.14	1581.9	438	1
1_proB_9882_lociStitched	chr13	51829936	51832770	1	2835	2821.81	1082.87	439	1
1_proB_7541_lociStitched	chr10	43460016	43485392	1	25377	7978.21	6245.03	440	1
1_proB_1832_lociStitched	chr2	127834017	127840911	1	6895	2877.56	1147.85	441	1
1_proB_4011_lociStitched	chr5	72550720	72575995	1	25276	5623.69	3897.41	442	1
1_proB_3296_lociStitched	chr4	100917472	100933777	1	16306	4405.61	2680.54	443	1
1_proB_3268_lociStitched	chr4	95344078	95363488	1	19411	3660.73	1937.12	444	1
1_proB_6814_lociStitched	chr9	57121704	57131244	1	9541	4801.48	3080.47	445	1
1_proB_800_lociStitched	chr1	161921673	161978233	1	56561	13291.6	11572.2	446	1
1_proB_2837_lociStitched	chr3	135906072	135916422	1	10351	3190.91	1472.81	447	1
1_proB_5804_lociStitched	chr7	118096654	118100607	1	3954	2766.7	1049.13	448	1
1_proB_8458_lociStitched	chr11	60872783	60873601	1	819	2124.84	407.282	449	1
1_proB_432_lociStitched	chr1	97486511	97502459	1	15949	4264.5	2548.49	450	1
1_proB_4208_lociStitched	chr5	108370350	108394005	1	23656	4570.15	2855.16	451	1
1_proB_11038_lociStitched	chr15	53231184	53248287	1	17104	3064.86	1354.56	452	1
1_proB_5385_lociStitched	chr7	26432672	26436765	1	4094	3883.85	2177.48	453	1
1_proB_13061_lociStitched	chr19	9115250	9157359	1	42110	9777.71	8072.3	454	1
1_proB_6305_lociStitched	chr8	85610645	85634256	1	23612	4198.04	2493.32	455	1
1_proB_12434_lociStitched	chr17	74585601	74595754	1	10154	2651.96	950.321	456	1
1_proB_9210_lociStitched	chr12	56488829	56500135	1	11307	5314.95	3622.44	457	1
1_proB_2688_lociStitched	chr3	104369232	104371822	1	2591	2101.78	411.033	458	1
1_proB_13506_lociStitched	chrX	45480653	45506819	1	26167	5379.73	3689.41	459	1
1_proB_3479_lociStitched	chr4	128650897	128658927	1	8031	3790.16	2099.84	460	1
1_proB_10050_lociStitched	chr13	85646392	85649765	1	3374	2630.27	942.416	461	1
1_proB_6854_lociStitched	chr9	61326635	61327157	1	523	2070.67	385.027	462	1
1_proB_5280_lociStitched	chr6	148194961	148223934	1	28974	6883.98	5203.55	463	1
1_proB_46_lociStitched	chr1	13970300	13995361	1	25062	4245.33	2571.26	464	1
1_proB_5828_lociStitched	chr7	121459842	121462556	1	2715	2626.34	952.614	465	1
1_proB_8828_lociStitched	chr11	100861127	100870962	1	9836	2697.74	1025.79	466	1
1_proB_12618_lociStitched	chr18	15353396	15382979	1	29584	9945.8	8274.37	467	1
1_proB_5091_lociStitched	chr6	120560049	120577488	1	17440	6621.59	4956.16	468	1
1_proB_1997_lociStitched	chr2	155787684	155805529	1	17846	5432.02	3767.08	469	1
1_proB_7291_lociStitched	chr9	123952489	123986617	1	34129	5009.99	3347.96	470	1
1_proB_5678_lociStitched	chr7	104302770	104321064	1	18295	2522.74	861.647	471	1
1_proB_2112_lociStitched	chr2	169979617	170010543	1	30927	6698.57	5037.85	472	1
1_proB_5540_lociStitched	chr7	71055631	71070801	1	15171	6868.98	5209.38	473	1
1_proB_7067_lociStitched	chr9	92279168	92279670	1	503	1836.47	177.005	474	1
1_proB_3956_lociStitched	chr5	64212380	64228729	1	16350	4697.07	3037.64	475	1
1_proB_10243_lociStitched	chr14	17075432	17089029	1	13598	4731.76	3077	476	1
1_proB_10313_lociStitched	chr14	28210655	28239383	1	28729	7506.63	5851.89	477	1
1_proB_10147_lociStitched	chr13	103114630	103123440	1	8811	3096.72	1452.77	478	1
1_proB_4958_lociStitched	chr6	97388748	97392041	1	3294	2898.17	1254.63	479	1
1_proB_2042_lociStitched	chr2	163413145	163428867	1	15723	8129.85	6486.9	480	1
1_proB_8188_lociStitched	chr11	16856146	16878734	1	22589	3099.07	1456.93	481	1
1_proB_11712_lociStitched	chr16	55747188	55757866	1	10679	3538.69	1897.48	482	1
1_proB_1453_lociStitched	chr2	58006098	58013880	1	7783	4662.2	3023.31	483	1
1_proB_1360_lociStitched	chr2	35752586	35762358	1	9773	4422.81	2785.02	484	1
1_proB_5167_lociStitched	chr6	128983572	129008470	1	24899	4822.74	3189.43	485	1
1_proB_3924_lociStitched	chr5	44590385	44612051	1	21667	3594.39	1962.94	486	1
1_proB_2508_lociStitched	chr3	83867058	83879212	1	12155	5554.38	3929.39	487	1
1_proB_9793_lociStitched	chr13	35539571	35556712	1	17142	3908.15	2288.32	488	1
1_proB_246_lociStitched	chr1	58772671	58778229	1	5559	2829.58	1210.53	489	1
1_proB_10712_lociStitched	chr14	103205162	103209909	1	4748	3286.82	1673.79	490	1
1_proB_9407_lociStitched	chr12	87310420	87333802	1	23383	4426.21	2817.53	491	1
1_proB_8887_lociStitched	chr11	106612205	106624418	1	12214	5075.72	3469.71	492	1
1_proB_1751_lociStitched	chr2	118316866	118325768	1	8903	4049.52	2451.61	493	1
1_proB_8070_lociStitched	chr10	126078855	126079393	1	539	1691.04	96.9476	494	1
1_proB_3544_lociStitched	chr4	133598918	133608966	1	10049	3642.4	2050.8	495	1
1_proB_2813_lociStitched	chr3	132237925	132244520	1	6596	2733.63	1142.25	496	1
1_proB_8110_lociStitched	chr10	129750654	129760392	1	9739	2678.92	1091.63	497	1
1_proB_5887_lociStitched	chr7	129961053	129961590	1	538	1739.13	153.475	498	1
1_proB_11559_lociStitched	chr16	30447750	30466426	1	18677	4351.51	2767.78	499	1
1_proB_823_lociStitched	chr1	164078505	164095512	1	17008	3268.75	1685.39	500	1
1_proB_12254_lociStitched	chr17	45755801	45766593	1	10793	4247.73	2664.54	501	1
1_proB_4280_lociStitched	chr5	121008530	121029863	1	21334	8861.73	7280.95	502	1
1_proB_574_lociStitched	chr1	133319188	133328856	1	9669	3513.35	1933.6	503	1
1_proB_9704_lociStitched	chr13	24003145	24006363	1	3219	2395.48	817.372	504	1
1_proB_6169_lociStitched	chr8	48005075	48039185	1	34111	9243.81	7667.93	505	1
1_proB_7664_lociStitched	chr10	59833230	59835099	1	1870	2699.96	1124.2	506	1
1_proB_8979_lociStitched	chr11	119051716	119053740	1	2025	3969.47	2397.63	507	1
1_proB_9756_lociStitched	chr13	32398648	32414296	1	15649	2885.49	1317.56	508	1
1_proB_3297_lociStitched	chr4	100956463	100971600	1	15138	5714.22	4150.57	509	1
1_proB_9828_lociStitched	chr13	41582156	41587313	1	5158	3160.73	1599.7	510	1
1_proB_7154_lociStitched	chr9	105698133	105706255	1	8123	3521.7	1965.52	511	1
1_proB_11481_lociStitched	chr16	19960701	19983425	1	22725	6533.15	4978.83	512	1
1_proB_3237_lociStitched	chr4	88807796	88810990	1	3195	2304.15	754.103	513	1
1_proB_5003_lociStitched	chr6	106358503	106369680	1	11178	2097.92	548.791	514	1
1_proB_11431_lociStitched	chr16	11385429	11403738	1	18310	5963.24	4414.3	515	1
1_proB_1740_lociStitched	chr2	116780736	116816564	1	35829	9121.81	7574.04	516	1
1_proB_6878_lociStitched	chr9	64632602	64646997	1	14396	3696.64	2149.17	517	1
1_proB_7840_lociStitched	chr10	87516975	87519668	1	2694	1924.69	378.636	518	1
1_proB_6530_lociStitched	chr8	129279459	129287958	1	8500	4683.8	3138.68	519	1
1_proB_13696_lociStitched	chrX	131098823	131120430	1	21608	3960.56	2415.66	520	1
1_proB_12300_lociStitched	chr17	51378728	51383702	1	4975	2423.83	890.346	521	1
1_proB_4112_lociStitched	chr5	93694134	93695276	1	1143	1793.51	263.231	522	1
1_proB_13769_lociStitched	chrX	156085495	156088900	1	3406	1948.68	423.923	523	1
1_proB_175_lociStitched	chr1	51019101	51028118	1	9018	2797.07	1274.1	524	1
1_proB_4770_lociStitched	chr6	57470866	57492419	1	21554	3702.81	2181.16	525	1
1_proB_507_lociStitched	chr1	120344486	120355876	1	11391	3919.3	2398.73	526	1
1_proB_9498_lociStitched	chr12	106774222	106790528	1	16307	4316.2	2796.48	527	1
1_proB_4540_lociStitched	chr6	8445172	8462813	1	17642	5334.64	3815.75	528	1
1_proB_5143_lociStitched	chr6	127186474	127216579	1	30106	5879.51	4362.21	529	1
1_proB_8266_lociStitched	chr11	30048422	30066588	1	18167	3079.14	1562.28	530	1
1_proB_5088_lociStitched	chr6	120416430	120422419	1	5990	3962.32	2446.51	531	1
1_proB_7450_lociStitched	chr10	26547228	26562162	1	14935	2567.15	1058.82	532	1
1_proB_13198_lociStitched	chr19	33289670	33301847	1	12178	4449.48	2943.18	533	1
1_proB_6319_lociStitched	chr8	87212938	87225893	1	12956	6100.51	4595.14	534	1
1_proB_12181_lociStitched	chr17	34477801	34493267	1	15467	4197.47	2692.63	535	1
1_proB_963_lociStitched	chr1	179100421	179110095	1	9675	2678.73	1180.23	536	1
1_proB_2808_lociStitched	chr3	130757119	130760665	1	3547	2435.04	940.045	537	1
1_proB_7826_lociStitched	chr10	85414521	85432983	1	18463	4046.87	2553.29	538	1
1_proB_8215_lociStitched	chr11	21080599	21083049	1	2451	2284.62	796.495	539	1
1_proB_10716_lociStitched	chr14	103305161	103307403	1	2243	2681.43	1194.54	540	1
1_proB_1311_lociStitched	chr2	32487157	32494045	1	6889	5599.94	4114.2	541	1
1_proB_12191_lociStitched	chr17	35183294	35189103	1	5810	4680.89	3196.11	542	1
1_proB_2054_lociStitched	chr2	164243581	164248963	1	5383	2884.75	1400.93	543	1
1_proB_11483_lociStitched	chr16	20076598	20086220	1	9623	2784.61	1304.74	544	1
1_proB_5463_lociStitched	chr7	50808164	50820364	1	12201	4549.38	3070.74	545	1
1_proB_3709_lociStitched	chr4	154608884	154624505	1	15622	7473.09	5996.9	546	1
1_proB_7366_lociStitched	chr10	17124546	17136421	1	11876	2576.88	1100.81	547	1
1_proB_12277_lociStitched	chr17	47905386	47906321	1	936	2707.57	1234.57	548	1
1_proB_7706_lociStitched	chr10	68703134	68722476	1	19343	4843.24	3371.31	549	1
1_proB_13567_lociStitched	chrX	71155317	71160689	1	5373	2304.05	833.197	550	1
1_proB_470_lociStitched	chr1	108213355	108222105	1	8751	2933	1463	551	1
1_proB_4230_lociStitched	chr5	112712431	112716963	1	4533	3404.89	1935.16	552	1
1_proB_6551_lociStitched	chr9	7543216	7553971	1	10756	2391.91	922.779	553	1
1_proB_7230_lociStitched	chr9	116046802	116054732	1	7931	3491.58	2026.12	554	1
1_proB_11538_lociStitched	chr16	25250390	25252927	1	2538	2621.48	1157.38	555	1
1_proB_9823_lociStitched	chr13	41431244	41441818	1	10575	3243.05	1780.66	556	1
1_proB_3639_lociStitched	chr4	144608964	144609662	1	699	1833.72	372.592	557	1
1_proB_4856_lociStitched	chr6	82946559	82978643	1	32085	8550.39	7090.56	558	1
1_proB_10859_lociStitched	chr15	9631703	9644766	1	13064	3106.38	1648.55	559	1
1_proB_9270_lociStitched	chr12	71953913	71954464	1	552	1682.59	225.359	560	1
1_proB_3314_lociStitched	chr4	102480888	102512958	1	32071	7263.85	5811.08	561	1
1_proB_8698_lociStitched	chr11	86529050	86533462	1	4413	2246.15	794.601	562	1
1_proB_5966_lociStitched	chr7	142703403	142714186	1	10784	3659.75	2210.51	563	1
1_proB_10168_lociStitched	chr13	107824207	107859459	1	35253	4868.3	3419.44	564	1
1_proB_10562_lociStitched	chr14	73084682	73100248	1	15567	2772.3	1324.67	565	1
1_proB_8313_lociStitched	chr11	44309499	44311003	1	1505	2152.37	705.827	566	1
1_proB_12037_lociStitched	chr17	15898120	15911970	1	13851	3727.03	2281.09	567	1
1_proB_2165_lociStitched	chr3	14679072	14679936	1	865	1861.66	416.707	568	1
1_proB_4799_lociStitched	chr6	68428826	68431563	1	2738	1621.67	176.81	569	1
1_proB_8_lociStitched	chr1	5210899	5221755	1	10857	2408.95	965.098	570	1
1_proB_12255_lociStitched	chr17	45840029	45855534	1	15506	4498	3054.49	571	1
1_proB_3719_lociStitched	chr4	155441707	155461918	1	20212	6136.06	4692.99	572	1
1_proB_4131_lociStitched	chr5	98303593	98314888	1	11296	3570.35	2127.98	573	1
1_proB_7155_lociStitched	chr9	105733357	105738152	1	4796	2693.83	1252.45	574	1
1_proB_4207_lociStitched	chr5	108350509	108355859	1	5351	2053.33	612.04	575	1
1_proB_8161_lociStitched	chr11	6481544	6487159	1	5616	2416.7	975.887	576	1
1_proB_3977_lociStitched	chr5	65875222	65879301	1	4080	2576.3	1136	577	1
1_proB_1879_lociStitched	chr2	132091006	132119741	1	28736	6827.44	5387.81	578	1
1_proB_6213_lociStitched	chr8	68954567	68968530	1	13964	3126.32	1686.73	579	1
1_proB_12390_lociStitched	chr17	70234092	70244703	1	10612	2806.61	1367.76	580	1
1_proB_5902_lociStitched	chr7	133613583	133631014	1	17432	7565.05	6127	581	1
1_proB_11135_lociStitched	chr15	66683392	66709807	1	26416	4963.38	3526.4	582	1
1_proB_2936_lociStitched	chr4	3573879	3592022	1	18144	4189.22	2754.11	583	1
1_proB_4797_lociStitched	chr6	68160976	68170243	1	9268	2705.04	1270.51	584	1
1_proB_11927_lociStitched	chr16	92921832	92928408	1	6577	3249.86	1816.29	585	1
1_proB_9563_lociStitched	chr12	115783208	115783562	1	355	1476.5	44.2146	586	1
1_proB_2850_lociStitched	chr3	137643698	137665893	1	22196	4849.61	3418.03	587	1
1_proB_8572_lociStitched	chr11	75104486	75115314	1	10829	3539.67	2109.29	588	1
1_proB_804_lociStitched	chr1	162227346	162237867	1	10522	2447.18	1018.43	589	1
1_proB_11778_lociStitched	chr16	65377492	65386436	1	8945	3069.58	1643.01	590	1
1_proB_7032_lociStitched	chr9	83549800	83561094	1	11295	3627.63	2203.46	591	1
1_proB_5404_lociStitched	chr7	29221955	29229341	1	7387	2686.29	1263.01	592	1
1_proB_10603_lociStitched	chr14	78718797	78742156	1	23360	4702.17	3279.6	593	1
1_proB_6364_lociStitched	chr8	97478990	97502853	1	23864	8165.92	6743.68	594	1
1_proB_7924_lociStitched	chr10	98691567	98710178	1	18612	4662.06	3240.18	595	1
1_proB_6167_lociStitched	chr8	47927859	47938302	1	10444	4810.05	3398.15	596	1
1_proB_180_lociStitched	chr1	51565885	51596994	1	31110	7823.91	6414.68	597	1
1_proB_5263_lociStitched	chr6	146219555	146221086	1	1532	2153.35	745.138	598	1
1_proB_13098_lociStitched	chr19	12630836	12649117	1	18282	3544.69	2137.05	599	1
1_proB_711_lociStitched	chr1	151807896	151819085	1	11190	2142.69	739.593	600	1
1_proB_3531_lociStitched	chr4	132715553	132730653	1	15101	4146.46	2743.67	601	1
1_proB_644_lociStitched	chr1	139795092	139799765	1	4674	3106.14	1706.11	602	1
1_proB_7806_lociStitched	chr10	83572516	83574947	1	2432	2392.83	995.251	603	1
1_proB_9753_lociStitched	chr13	32253362	32261388	1	8027	1849.99	455.877	604	1
1_proB_7270_lociStitched	chr9	121852033	121853488	1	1456	1749.49	355.748	605	1
1_proB_13040_lociStitched	chr19	6931722	6944357	1	12636	3929.49	2535.84	606	1
1_proB_9749_lociStitched	chr13	31749902	31758409	1	8508	3457.24	2064.65	607	1
1_proB_7875_lociStitched	chr10	93151238	93165053	1	13816	3115.28	1722.73	608	1
1_proB_12299_lociStitched	chr17	51348877	51360125	1	11249	2044.89	652.384	609	1
1_proB_279_lociStitched	chr1	64341730	64352413	1	10684	3893.95	2501.96	610	1
1_proB_891_lociStitched	chr1	172854599	172869907	1	15309	4561.78	3173.35	611	1
1_proB_5145_lociStitched	chr6	127348170	127350985	1	2816	2262.42	876.028	612	1
1_proB_8822_lociStitched	chr11	100586101	100604724	1	18624	8374.76	6989.21	613	1
1_proB_707_lociStitched	chr1	150652065	150656353	1	4289	1872.14	487.117	614	1
1_proB_6546_lociStitched	chr9	7221018	7227616	1	6599	2196.47	812.214	615	1
1_proB_723_lociStitched	chr1	153862835	153868328	1	5494	2237.3	855.809	616	1
1_proB_11531_lociStitched	chr16	24643069	24659582	1	16514	3872.3	2491.81	617	1
1_proB_9559_lociStitched	chr12	115663025	115673061	1	10037	2636.46	1256.51	618	1
1_proB_10858_lociStitched	chr15	9501496	9517717	1	16222	4723.56	3344.77	619	1
1_proB_1070_lociStitched	chr1	195129610	195150716	1	21107	2935.84	1559.73	620	1
1_proB_1153_lociStitched	chr2	14553029	14553740	1	712	1613.4	241.1	621	1
1_proB_8224_lociStitched	chr11	22745932	22757598	1	11667	4191.59	2824.34	622	1
1_proB_8661_lociStitched	chr11	82647458	82649849	1	2392	2068.69	702.476	623	1
1_proB_2174_lociStitched	chr3	15194325	15203260	1	8936	3717.85	2354.37	624	1
1_proB_11779_lociStitched	chr16	65451081	65473206	1	22126	3838.69	2475.79	625	1
1_proB_12515_lociStitched	chr17	88511080	88526960	1	15881	3958.88	2596.38	626	1
1_proB_5581_lociStitched	chr7	82801784	82814814	1	13031	2361.04	999.401	627	1
1_proB_2172_lociStitched	chr3	15128109	15132552	1	4444	2943.93	1583.04	628	1
1_proB_7893_lociStitched	chr10	94537680	94549698	1	12019	2577.86	1217.42	629	1
1_proB_11144_lociStitched	chr15	67121226	67121891	1	666	1668.55	318.934	630	1
1_proB_11935_lociStitched	chr16	93285835	93295103	1	9269	3146.49	1798.92	631	1
1_proB_648_lociStitched	chr1	140059322	140072367	1	13046	2898.6	1551.05	632	1
1_proB_9762_lociStitched	chr13	32940781	32955668	1	14888	2959.54	1612.26	633	1
1_proB_6794_lociStitched	chr9	54490230	54500394	1	10165	4328.85	2982.12	634	1
1_proB_7652_lociStitched	chr10	59436841	59444081	1	7241	3000.98	1660.86	635	1
1_proB_5173_lociStitched	chr6	129262538	129284257	1	21720	4517.55	3177.49	636	1
1_proB_10379_lociStitched	chr14	41769634	41776279	1	6646	3828.18	2489.22	637	1
1_proB_6448_lociStitched	chr8	117404392	117406775	1	2384	2273.62	936.519	638	1
1_proB_3450_lociStitched	chr4	122599890	122611675	1	11786	2130.73	794.309	639	1
1_proB_6834_lociStitched	chr9	58430890	58439556	1	8667	1827.66	492.229	640	1
1_proB_13709_lociStitched	chrX	137072169	137082719	1	10551	2277.74	943.17	641	1
1_proB_1908_lociStitched	chr2	143933594	143939306	1	5713	2901.12	1566.8	642	1
1_proB_5018_lociStitched	chr6	108667114	108669271	1	2158	1904.42	570.742	643	1
1_proB_2887_lociStitched	chr3	145710571	145721528	1	10958	4252.41	2918.94	644	1
1_proB_1825_lociStitched	chr2	127135844	127164193	1	28350	11319.8	9987.35	645	1
1_proB_5300_lociStitched	chr7	3268356	3289405	1	21050	3176.29	1843.89	646	1
1_proB_4195_lociStitched	chr5	106069720	106091420	1	21701	5984.86	4652.48	647	1
1_proB_2423_lociStitched	chr3	68480757	68513491	1	32735	8890.55	7558.28	648	1
1_proB_871_lociStitched	chr1	168749525	168750117	1	593	1552.64	220.698	649	1
1_proB_908_lociStitched	chr1	173476667	173497365	1	20699	13811.8	12483	650	1
1_proB_10920_lociStitched	chr15	25758089	25773007	1	14919	3532.58	2210.85	651	1
1_proB_10568_lociStitched	chr14	73522190	73524025	1	1836	1802.15	481.137	652	1
1_proB_2236_lociStitched	chr3	36217345	36240609	1	23265	3906.03	2586.96	653	1
1_proB_10237_lociStitched	chr14	16601888	16603112	1	1225	1711.03	392.414	654	1
1_proB_2857_lociStitched	chr3	138908061	138909754	1	1694	1683.86	365.857	655	1
1_proB_2710_lociStitched	chr3	106634899	106637590	1	2692	2223.84	907.405	656	1
1_proB_3121_lociStitched	chr4	53807053	53813126	1	6074	2562.81	1248	657	1
1_proB_12281_lociStitched	chr17	48414249	48440653	1	26405	5082.77	3770.49	658	1
1_proB_688_lociStitched	chr1	145821502	145854110	1	32609	7382.45	6074.87	659	1
1_proB_3790_lociStitched	chr5	23137136	23143520	1	6385	2458.48	1151.04	660	1
1_proB_20_lociStitched	chr1	7153674	7155719	1	2046	1926.59	619.84	661	1
1_proB_5658_lociStitched	chr7	97164977	97172279	1	7303	2502.4	1196.8	662	1
1_proB_12432_lociStitched	chr17	74286037	74302076	1	16040	3544.62	2239.04	663	1
1_proB_13369_lociStitched	chr19	57197977	57208752	1	10776	4300.3	2995.45	664	1
1_proB_4807_lociStitched	chr6	68834038	68836905	1	2868	1627.02	322.824	665	1
1_proB_10071_lociStitched	chr13	91230426	91234034	1	3609	2109.6	807.47	666	1
1_proB_5411_lociStitched	chr7	29606113	29606837	1	725	1885.22	583.978	667	1
1_proB_7193_lociStitched	chr9	109020506	109021189	1	684	1863.63	564.568	668	1
1_proB_12825_lociStitched	chr18	57134804	57141468	1	6665	2407.04	1108.22	669	1
1_proB_4815_lociStitched	chr6	69990792	69991384	1	593	1413.46	117.808	670	1
1_proB_11536_lociStitched	chr16	25178032	25178717	1	686	1371.03	75.487	671	1
1_proB_665_lociStitched	chr1	142154327	142172652	1	18326	2602.15	1308.4	672	1
1_proB_10354_lociStitched	chr14	34044547	34049252	1	4706	1976.1	682.696	673	1
1_proB_9779_lociStitched	chr13	34198836	34213404	1	14569	3646.37	2354.19	674	1
1_proB_5060_lociStitched	chr6	117215768	117222121	1	6354	2851.23	1559.66	675	1
1_proB_4545_lociStitched	chr6	8637071	8645121	1	8051	2989.77	1698.55	676	1
1_proB_13455_lociStitched	chrX	18730865	18740550	1	9686	1868.24	577.226	677	1
1_proB_6474_lociStitched	chr8	123094022	123097055	1	3034	5544.63	4256.21	678	1
1_proB_3066_lociStitched	chr4	44717863	44719367	1	1505	2347.89	1061.37	679	1
1_proB_5855_lociStitched	chr7	124756494	124757035	1	542	1360.72	74.6039	680	1
1_proB_7092_lociStitched	chr9	96264601	96276607	1	12007	4008.8	2722.96	681	1
1_proB_224_lociStitched	chr1	54966741	54980621	1	13881	4784.44	3499.15	682	1
1_proB_8614_lociStitched	chr11	77332389	77334634	1	2246	2011.52	726.707	683	1
1_proB_9708_lociStitched	chr13	24525374	24537553	1	12180	3399.16	2115.49	684	1
1_proB_12782_lociStitched	chr18	47288336	47298232	1	9897	1941.6	658.084	685	1
1_proB_658_lociStitched	chr1	140860638	140879262	1	18625	3600.02	2316.83	686	1
1_proB_10838_lociStitched	chr15	6989853	7007364	1	17512	2870.05	1591.75	687	1
1_proB_10133_lociStitched	chr13	101594228	101595274	1	1047	1556.66	278.864	688	1
1_proB_144_lociStitched	chr1	39765629	39771466	1	5838	3070.85	1795.46	689	1
1_proB_4382_lociStitched	chr5	137101279	137125843	1	24565	8987.97	7713.1	690	1
1_proB_11143_lociStitched	chr15	67066320	67068417	1	2098	2620.83	1346.06	691	1
1_proB_1481_lociStitched	chr2	62228294	62250805	1	22512	7095.47	5821.34	692	1
1_proB_12201_lociStitched	chr17	35973691	36008049	1	34359	12853.3	11582.1	693	1
1_proB_5951_lociStitched	chr7	139572193	139577314	1	5122	2083.73	813.727	694	1
1_proB_4892_lociStitched	chr6	86898615	86901176	1	2562	1718.43	452.017	695	0
1_proB_4482_lociStitched	chr5	149366245	149376825	1	10581	2946.53	1681.16	696	0
1_proB_6176_lociStitched	chr8	55069661	55080125	1	10465	2028.97	763.872	697	0
1_proB_13016_lociStitched	chr19	5660843	5661896	1	1054	2862.48	1597.72	698	0
1_proB_9669_lociStitched	chr13	19503718	19510122	1	6405	2550.71	1287.2	699	0
1_proB_12804_lociStitched	chr18	54058744	54064322	1	5579	1918.83	655.973	700	0
1_proB_2374_lociStitched	chr3	58320380	58324670	1	4291	2125.27	863.577	701	0
1_proB_5339_lociStitched	chr7	17485785	17492014	1	6230	3312.58	2051.83	702	0
1_proB_11289_lociStitched	chr15	86010814	86033653	1	22840	10243.3	8982.58	703	0
1_proB_7068_lociStitched	chr9	92367997	92380130	1	12134	2233.69	973.067	704	0
1_proB_8020_lociStitched	chr10	116870975	116872408	1	1434	1924.23	667.635	705	0
1_proB_5382_lociStitched	chr7	26217953	26220971	1	3019	2494.38	1238.29	706	0
1_proB_9703_lociStitched	chr13	23971491	23989711	1	18221	2816.81	1563.28	707	0
1_proB_3666_lociStitched	chr4	149070111	149085013	1	14903	6117.27	4864.01	708	0
1_proB_9710_lociStitched	chr13	24600843	24620479	1	19637	3589.46	2336.68	709	0
1_proB_11397_lociStitched	chr16	4673955	4675924	1	1970	1548.22	295.547	710	0
1_proB_4470_lociStitched	chr5	147465980	147471622	1	5643	3310.16	2058.77	711	0
1_proB_3114_lociStitched	chr4	53290498	53291400	1	903	1618.82	368.106	712	0
1_proB_2904_lociStitched	chr3	148389169	148394921	1	5753	2433.67	1183.76	713	0
1_proB_13088_lociStitched	chr19	11559689	11569333	1	9645	2593.27	1343.41	714	0
1_proB_1081_lociStitched	chr1	197024896	197028380	1	3485	1569.19	323.315	715	0
1_proB_822_lociStitched	chr1	163969979	163974511	1	4533	2029.88	785.396	716	0
1_proB_4610_lociStitched	chr6	31171423	31183586	1	12164	2295.16	1050.88	717	0
1_proB_6684_lociStitched	chr9	32553380	32555610	1	2231	1917.8	676.805	718	0
1_proB_3312_lociStitched	chr4	102380099	102392939	1	12841	3027.67	1789.9	719	0
1_proB_10520_lociStitched	chr14	66842539	66859468	1	16930	3629.58	2392.07	720	0
1_proB_11980_lociStitched	chr17	4497244	4498950	1	1707	1780.04	543.702	721	0
1_proB_3074_lociStitched	chr4	44975149	44983414	1	8266	5358.2	4125.06	722	0
1_proB_2237_lociStitched	chr3	36270808	36308724	1	37917	6631.51	5399.24	723	0
1_proB_309_lociStitched	chr1	72260963	72273329	1	12367	3363.55	2139.32	724	0
1_proB_1147_lociStitched	chr2	14085758	14086624	1	867	1736.85	513.625	725	0
1_proB_4164_lociStitched	chr5	102926020	102931864	1	5845	2106.18	885.366	726	0
1_proB_9290_lociStitched	chr12	76372816	76384733	1	11918	2659.87	1439.57	727	0
1_proB_11723_lociStitched	chr16	57243357	57260357	1	17001	3675.4	2461.6	728	0
1_proB_4648_lociStitched	chr6	37664101	37682755	1	18655	3312.95	2100.44	729	0
1_proB_13387_lociStitched	chr19	59449463	59464052	1	14590	2976.16	1763.81	730	0
1_proB_9594_lociStitched	chr12	119445676	119460149	1	14474	2060.96	849.565	731	0
1_proB_373_lociStitched	chr1	88110722	88130693	1	19972	7786.69	6576.45	732	0
1_proB_1488_lociStitched	chr2	65169429	65180671	1	11243	3925.71	2716.07	733	0
1_proB_12045_lociStitched	chr17	17771019	17783031	1	12013	1825.82	621.02	734	0
1_proB_7229_lociStitched	chr9	116032094	116032810	1	717	1389.11	186.446	735	0
1_proB_11814_lociStitched	chr16	74041594	74049675	1	8082	3074.82	1872.37	736	0
1_proB_12467_lociStitched	chr17	80623563	80636616	1	13054	2299.94	1097.76	737	0
1_proB_9900_lociStitched	chr13	54417615	54418301	1	687	1565.45	363.306	738	0
1_proB_12259_lociStitched	chr17	46210585	46212422	1	1838	2772.4	1572.29	739	0
1_proB_7540_lociStitched	chr10	43415491	43430989	1	15499	4198.41	3000.41	740	0
1_proB_4690_lociStitched	chr6	41504232	41508666	1	4435	2409.44	1211.81	741	0
1_proB_6719_lociStitched	chr9	40752062	40775816	1	23755	5689.08	4491.88	742	0
1_proB_1086_lociStitched	chr2	3633470	3645347	1	11878	3982.36	2786.34	743	0
1_proB_2303_lociStitched	chr3	50922668	50933448	1	10781	2691.77	1496.26	744	0
1_proB_5011_lociStitched	chr6	108142242	108147565	1	5324	2391.09	1197.14	745	0
1_proB_6663_lociStitched	chr9	27536176	27537846	1	1671	1988.64	795.755	746	0
1_proB_2379_lociStitched	chr3	58883154	58885442	1	2289	2068.81	876.304	747	0
1_proB_1003_lociStitched	chr1	182903727	182905005	1	1279	1486.19	293.684	748	0
1_proB_5606_lociStitched	chr7	87720383	87728126	1	7744	3337.23	2144.81	749	0
1_proB_3847_lociStitched	chr5	32704426	32715390	1	10965	3804.51	2613.82	750	0
1_proB_11983_lociStitched	chr17	4734565	4742730	1	8166	3303.56	2115.55	751	0
1_proB_11748_lociStitched	chr16	61655875	61657003	1	1129	1628.49	440.822	752	0
1_proB_2903_lociStitched	chr3	148351389	148361791	1	10403	2647.31	1460.44	753	0
1_proB_7172_lociStitched	chr9	107215013	107226351	1	11339	3425.21	2239.26	754	0
1_proB_2794_lociStitched	chr3	129172886	129173498	1	613	1417.27	231.703	755	0
1_proB_10289_lociStitched	chr14	26232904	26234068	1	1165	1475.49	290.534	756	0
1_proB_9650_lociStitched	chr13	16352722	16360810	1	8089	1852.96	668.069	757	0
1_proB_10855_lociStitched	chr15	9421755	9422356	1	602	1256.21	71.3387	758	0
1_proB_9832_lociStitched	chr13	41691821	41701295	1	9475	3344.32	2160.07	759	0
1_proB_8118_lociStitched	chr11	3434816	3435882	1	1067	2196.92	1013.55	760	0
1_proB_13084_lociStitched	chr19	11122236	11148744	1	26509	3032.52	1850.26	761	0
1_proB_8843_lociStitched	chr11	101813576	101815231	1	1656	2069.91	887.742	762	0
1_proB_13065_lociStitched	chr19	10010860	10027263	1	16404	4943.86	3762.85	763	0
1_proB_6947_lociStitched	chr9	71934833	71948040	1	13208	2681.02	1501.64	764	0
1_proB_10752_lociStitched	chr14	110441918	110447388	1	5471	1740.55	561.222	765	0
1_proB_10614_lociStitched	chr14	79693140	79696953	1	3814	1708.99	530.77	766	0
1_proB_12893_lociStitched	chr18	70688328	70692113	1	3786	2384.17	1206.28	767	0
1_proB_8838_lociStitched	chr11	101519684	101520492	1	809	1927.81	749.986	768	0
1_proB_13112_lociStitched	chr19	15876291	15890097	1	13807	3298.25	2126.12	769	0
1_proB_5646_lociStitched	chr7	95440591	95452258	1	11668	2633.24	1461.88	770	0
1_proB_3082_lociStitched	chr4	45511033	45511832	1	800	1428.13	257.118	771	0
1_proB_9286_lociStitched	chr12	74880147	74881001	1	855	1588.1	420.937	772	0
1_proB_9944_lociStitched	chr13	63052907	63066433	1	13527	4673.23	3508.64	773	0
1_proB_2542_lociStitched	chr3	87291770	87325526	1	33757	5029.64	3865.06	774	0
1_proB_10235_lociStitched	chr14	16177400	16189147	1	11748	1762.05	597.922	775	0
1_proB_5680_lociStitched	chr7	104400133	104408107	1	7975	2180.89	1019.87	776	0
1_proB_9571_lociStitched	chr12	116260867	116262529	1	1663	1887.03	726.294	777	0
1_proB_11928_lociStitched	chr16	93028413	93032740	1	4328	2112.44	952.805	778	0
1_proB_12501_lociStitched	chr17	87102628	87115872	1	13245	3807.65	2655.42	779	0
1_proB_3535_lociStitched	chr4	132996252	133007853	1	11602	4070.79	2918.81	780	0
1_proB_1454_lociStitched	chr2	58036017	58049666	1	13650	2688.85	1536.88	781	0
1_proB_689_lociStitched	chr1	146032000	146034059	1	2060	1668.2	517.838	782	0
1_proB_8179_lociStitched	chr11	11663111	11689027	1	25917	5880.34	4732.26	783	0
1_proB_286_lociStitched	chr1	64843844	64852239	1	8396	1930.01	784.933	784	0
1_proB_1315_lociStitched	chr2	32672417	32673853	1	1437	2052.19	909.562	785	0
1_proB_4119_lociStitched	chr5	97397488	97422639	1	25152	4331	3189.15	786	0
1_proB_12464_lociStitched	chr17	80353717	80391213	1	37497	9025.29	7885.41	787	0
1_proB_810_lociStitched	chr1	163061531	163070027	1	8497	1759.52	620.208	788	0
1_proB_11190_lociStitched	chr15	77630866	77631490	1	625	1544.4	405.6	789	0
1_proB_8823_lociStitched	chr11	100632052	100637819	1	5768	2110.15	973.47	790	0
1_proB_3888_lociStitched	chr5	36715682	36720549	1	4868	4170.53	3034.09	791	0
1_proB_874_lociStitched	chr1	168829333	168830492	1	1160	1438.78	302.731	792	0
1_proB_4725_lociStitched	chr6	50758126	50773934	1	15809	6278.94	5143.92	793	0
1_proB_12043_lociStitched	chr17	17724140	17725180	1	1041	1554.7	420.68	794	0
1_proB_2053_lociStitched	chr2	164188987	164198749	1	9763	3442.08	2312.62	795	0
1_proB_13231_lociStitched	chr19	37539062	37547530	1	8469	2865.57	1737.63	796	0
1_proB_8173_lociStitched	chr11	11458632	11474135	1	15504	5323.73	4198.21	797	0
1_proB_12878_lociStitched	chr18	68367919	68368433	1	515	1308.9	183.858	798	0
1_proB_2786_lociStitched	chr3	126626428	126648228	1	21801	3078.16	1955.46	799	0
1_proB_9326_lociStitched	chr12	80076719	80082239	1	5521	2147.28	1025.62	800	0
1_proB_6447_lociStitched	chr8	117329208	117352170	1	22963	3508.59	2388.05	801	0
1_proB_10888_lociStitched	chr15	13519637	13527978	1	8342	1802.49	682.294	802	0
1_proB_766_lociStitched	chr1	157259671	157273313	1	13643	3866.14	2746.13	803	0
1_proB_11519_lociStitched	chr16	23984306	24016804	1	32499	6437.85	5319.92	804	0
1_proB_9622_lociStitched	chr13	9404631	9408905	1	4275	1869.02	751.369	805	0
1_proB_8024_lociStitched	chr10	117090103	117097334	1	7232	2961.09	1846.8	806	0
1_proB_10570_lociStitched	chr14	73609579	73622770	1	13192	2107.92	994.601	807	0
1_proB_2750_lociStitched	chr3	116127705	116143383	1	15679	3113.65	2002.08	808	0
1_proB_1873_lociStitched	chr2	131645849	131652828	1	6980	3717.02	2605.96	809	0
1_proB_4266_lociStitched	chr5	118804156	118813333	1	9178	3657.03	2546.62	810	0
1_proB_6544_lociStitched	chr9	3913972	3925592	1	11621	1302.6	192.892	811	0
1_proB_3900_lociStitched	chr5	37473617	37475672	1	2056	1290.54	183.717	812	0
1_proB_8681_lociStitched	chr11	84146426	84158397	1	11972	1867.48	762.553	813	0
1_proB_9144_lociStitched	chr12	40925793	40943159	1	17367	2754.25	1649.77	814	0
1_proB_10868_lociStitched	chr15	10020166	10033580	1	13415	1620.41	517.78	815	0
1_proB_9726_lociStitched	chr13	29034567	29035208	1	642	1360.65	259.092	816	0
1_proB_8112_lociStitched	chr11	3005326	3005772	1	447	1144.26	47.722	817	0
1_proB_744_lociStitched	chr1	155430332	155435608	1	5277	1932.6	838.884	818	0
1_proB_585_lociStitched	chr1	133904392	133908020	1	3629	3538.39	2445.63	819	0
1_proB_7368_lociStitched	chr10	17235587	17244122	1	8536	1979.27	886.787	820	0
1_proB_12348_lociStitched	chr17	62595710	62596492	1	783	1204.36	113.155	821	0
1_proB_9006_lociStitched	chr12	4601868	4613997	1	12130	2175.94	1086.76	822	0
1_proB_10293_lociStitched	chr14	26336465	26350547	1	14083	9216.67	8128.13	823	0
1_proB_3919_lociStitched	chr5	44232325	44247471	1	15147	3241.24	2156.79	824	0
1_proB_2772_lociStitched	chr3	122075581	122109830	1	34250	6873.77	5791.51	825	0
1_proB_9118_lociStitched	chr12	37448505	37455503	1	6999	2074.21	995.815	826	0
1_proB_8748_lociStitched	chr11	93708763	93722874	1	14112	1617.12	539.04	827	0
1_proB_5634_lociStitched	chr7	90865677	90869287	1	3611	1978.64	901.778	828	0
1_proB_6454_lociStitched	chr8	119892810	119894883	1	2074	1997.34	921.034	829	0
1_proB_11579_lociStitched	chr16	32160771	32203129	1	42359	12156.7	11080.9	830	0
1_proB_8053_lociStitched	chr10	120914456	120935300	1	20845	3968.7	2893.15	831	0
1_proB_9903_lociStitched	chr13	54519208	54527317	1	8110	3576.88	2503.25	832	0
1_proB_4194_lociStitched	chr5	106043043	106056599	1	13557	4880.16	3809.24	833	0
1_proB_2058_lociStitched	chr2	164346146	164347869	1	1724	1626.34	556.012	834	0
1_proB_12688_lociStitched	chr18	35626503	35637068	1	10566	1908.04	838.861	835	0
1_proB_10169_lociStitched	chr13	107884139	107895870	1	11732	4004.96	2936.27	836	0
1_proB_10075_lociStitched	chr13	91590954	91591701	1	748	1227.1	159.559	837	0
1_proB_7218_lociStitched	chr9	112110231	112129512	1	19282	3917.9	2851.66	838	0
1_proB_1190_lociStitched	chr2	19548584	19552619	1	4036	2082.87	1017.63	839	0
1_proB_11525_lociStitched	chr16	24259810	24268213	1	8404	2108.31	1044.49	840	0
1_proB_8943_lociStitched	chr11	116230240	116231326	1	1087	1464.25	401.386	841	0
1_proB_11302_lociStitched	chr15	91464291	91489101	1	24811	5125.75	4063.88	842	0
1_proB_186_lociStitched	chr1	52068172	52079392	1	11221	2642.31	1580.9	843	0
1_proB_6680_lociStitched	chr9	32420472	32425350	1	4879	2648.27	1587.79	844	0
1_proB_12785_lociStitched	chr18	47400085	47400522	1	438	1130.61	70.5755	845	0
1_proB_767_lociStitched	chr1	157319034	157331193	1	12160	2144.85	1085.8	846	0
1_proB_8427_lociStitched	chr11	57708983	57713356	1	4374	2065.37	1007.1	847	0
1_proB_4987_lociStitched	chr6	100659437	100659934	1	498	1159.3	103.177	848	0
1_proB_10337_lociStitched	chr14	32041954	32058346	1	16393	3506.25	2450.6	849	0
1_proB_41_lociStitched	chr1	13730849	13741748	1	10900	1802.69	747.671	850	0
1_proB_7216_lociStitched	chr9	112003243	112005408	1	2166	1458.78	404.639	851	0
1_proB_8346_lociStitched	chr11	46157260	46158222	1	963	1173.93	124.675	852	0
1_proB_573_lociStitched	chr1	133262523	133281503	1	18981	3042.49	1994.8	853	0
1_proB_5092_lociStitched	chr6	120591665	120595279	1	3615	3028.53	1983	854	0
1_proB_11513_lociStitched	chr16	23279733	23287051	1	7319	2665.22	1623.13	855	0
1_proB_3311_lociStitched	chr4	102319628	102355294	1	35667	6965.57	5924.12	856	0
1_proB_1356_lociStitched	chr2	35644275	35651517	1	7243	3139.41	2098.73	857	0
1_proB_13444_lociStitched	chrX	13231868	13247821	1	15954	1750.04	711.504	858	0
1_proB_7390_lociStitched	chr10	19411523	19413201	1	1679	1979.03	942.029	859	0
1_proB_11132_lociStitched	chr15	66577943	66578486	1	544	1327.53	290.776	860	0
1_proB_2708_lociStitched	chr3	106587995	106593364	1	5370	2670.54	1634.32	861	0
1_proB_10161_lociStitched	chr13	105929856	105938479	1	8624	1677.17	644.138	862	0
1_proB_7556_lociStitched	chr10	44315693	44335746	1	20054	4544.01	3511.28	863	0
1_proB_5853_lociStitched	chr7	124606075	124634713	1	28639	7474.52	6443.55	864	0
1_proB_11473_lociStitched	chr16	19172271	19180237	1	7967	1903.08	872.277	865	0
1_proB_1180_lociStitched	chr2	18873561	18874344	1	784	1116.4	85.8168	866	0
1_proB_11116_lociStitched	chr15	63906829	63917801	1	10973	2741.9	1711.63	867	0
1_proB_7751_lociStitched	chr10	77549785	77568684	1	18900	3636.17	2606.17	868	0
1_proB_2793_lociStitched	chr3	129124749	129125884	1	1136	1117.52	88.303	869	0
1_proB_5651_lociStitched	chr7	96396619	96397094	1	476	1171.3	144.02	870	0
1_proB_5583_lociStitched	chr7	82845572	82848542	1	2971	1849.12	822.393	871	0
1_proB_7493_lociStitched	chr10	39122278	39141169	1	18892	4055.9	3030.12	872	0
1_proB_816_lociStitched	chr1	163664952	163678622	1	13671	2459.23	1433.98	873	0
1_proB_2700_lociStitched	chr3	105618189	105629060	1	10872	2166.59	1141.45	874	0
1_proB_9785_lociStitched	chr13	34758987	34759948	1	962	1454.47	431.393	875	0
1_proB_9388_lociStitched	chr12	86032199	86033546	1	1348	1076.12	53.2065	876	0
1_proB_3645_lociStitched	chr4	144943795	144957672	1	13878	1569.49	546.754	877	0
1_proB_7146_lociStitched	chr9	104563814	104579331	1	15518	1730.15	707.575	878	0
1_proB_42_lociStitched	chr1	13761084	13762611	1	1528	1752.08	733.723	879	0
1_proB_11421_lociStitched	chr16	10834878	10845015	1	10138	4912.39	3894.64	880	0
1_proB_2883_lociStitched	chr3	145592543	145614825	1	22283	4957.74	3941.69	881	0
1_proB_10214_lociStitched	chr14	11262709	11272366	1	9658	1845.45	832.433	882	0
1_proB_10208_lociStitched	chr14	8931845	8952812	1	20968	3914.54	2901.83	883	0
1_proB_9387_lociStitched	chr12	86014523	86016610	1	2088	2538.21	1526.85	884	0
1_proB_6159_lociStitched	chr8	47584165	47597637	1	13473	4098.18	3087.78	885	0
1_proB_5267_lociStitched	chr6	146478695	146479848	1	1154	1552.98	542.602	886	0
1_proB_8324_lociStitched	chr11	44874546	44884155	1	9610	2877.9	1870.87	887	0
1_proB_4730_lociStitched	chr6	50954852	50957266	1	2415	2476.28	1469.64	888	0
1_proB_6607_lociStitched	chr9	16103126	16115184	1	12059	2240.38	1234.74	889	0
1_proB_117_lociStitched	chr1	36335908	36339263	1	3356	1987.84	982.679	890	0
1_proB_7027_lociStitched	chr9	83215434	83218324	1	2891	1397.6	393.907	891	0
1_proB_1126_lociStitched	chr2	11296611	11299240	1	2630	1476.97	474.272	892	0
1_proB_2173_lociStitched	chr3	15175858	15181486	1	5629	2163.97	1162.18	893	0
1_proB_3072_lociStitched	chr4	44918440	44924342	1	5903	2743.84	1744.04	894	0
1_proB_2253_lociStitched	chr3	37626854	37627841	1	988	1312.81	314.952	895	0
1_proB_7925_lociStitched	chr10	98725471	98733321	1	7851	4397.57	3402.19	896	0
1_proB_11433_lociStitched	chr16	11461578	11462081	1	504	1182.6	187.468	897	0
1_proB_9175_lociStitched	chr12	43152084	43159811	1	7728	1502.13	507.664	898	0
1_proB_3384_lociStitched	chr4	114645740	114656059	1	10320	1995.69	1001.97	899	0
1_proB_13341_lociStitched	chr19	53577120	53578081	1	962	1717.98	726.035	900	0
1_proB_9395_lociStitched	chr12	86549564	86550366	1	803	1572.64	582.974	901	0
1_proB_5433_lociStitched	chr7	31785604	31793500	1	7897	2432.76	1446.55	902	0
1_proB_9178_lociStitched	chr12	43511752	43513913	1	2162	1254.03	268.612	903	0
1_proB_7898_lociStitched	chr10	94708989	94728155	1	19167	4942.91	3961.61	904	0
1_proB_12589_lociStitched	chr18	5806213	5821727	1	15515	3988.65	3009.72	905	0
1_proB_8301_lociStitched	chr11	43165095	43182238	1	17144	3540.03	2561.16	906	0
1_proB_10886_lociStitched	chr15	13362073	13369951	1	7879	1771.76	794.89	907	0
1_proB_5679_lociStitched	chr7	104358484	104360069	1	1586	1265.62	292.274	908	0
1_proB_2014_lociStitched	chr2	157221450	157222408	1	959	1532.8	559.855	909	0
1_proB_9633_lociStitched	chr13	12504259	12504846	1	588	1366.89	394.992	910	0
1_proB_7559_lociStitched	chr10	44472422	44473002	1	581	1087.67	116.754	911	0
1_proB_8977_lociStitched	chr11	118983400	118996355	1	12956	11888.8	10919.8	912	0
1_proB_307_lociStitched	chr1	71999525	72004020	1	4496	1810.14	841.464	913	0
1_proB_5611_lociStitched	chr7	87975283	87980569	1	5287	1923.05	954.652	914	0
1_proB_6841_lociStitched	chr9	60605575	60618003	1	12429	4206.88	3238.74	915	0
1_proB_1695_lociStitched	chr2	103335767	103336989	1	1223	1347.01	378.942	916	0
1_proB_5266_lociStitched	chr6	146427570	146463523	1	35954	8251.21	7284.08	917	0
1_proB_1204_lociStitched	chr2	24166755	24167609	1	855	1443.6	477.813	918	0
1_proB_1362_lociStitched	chr2	36071956	36087254	1	15299	4482.31	3517.01	919	0
1_proB_6180_lociStitched	chr8	58199970	58206315	1	6346	1314.68	350.244	920	0
1_proB_8634_lociStitched	chr11	79333300	79344337	1	11038	3707.33	2743.8	921	0
1_proB_2530_lociStitched	chr3	86764268	86765672	1	1405	1248.44	285.152	922	0
1_proB_1515_lociStitched	chr2	71330955	71334491	1	3537	1397.07	435.282	923	0
1_proB_12877_lociStitched	chr18	68349358	68354485	1	5128	1794.96	835.701	924	0
1_proB_11793_lociStitched	chr16	69937634	69949649	1	12016	2714.19	1755.39	925	0
1_proB_374_lociStitched	chr1	88159824	88162080	1	2257	1618.45	661.008	926	0
1_proB_3224_lociStitched	chr4	87476690	87477526	1	837	1123.58	166.364	927	0
1_proB_4692_lociStitched	chr6	43216460	43223133	1	6674	2118.01	1162.44	928	0
1_proB_8693_lociStitched	chr11	86197670	86224378	1	26709	4711.29	3757.82	929	0
1_proB_3163_lociStitched	chr4	59725678	59741146	1	15469	4126.86	3174.03	930	0
1_proB_12410_lociStitched	chr17	72936884	72939441	1	2558	1492.27	539.527	931	0
1_proB_12960_lociStitched	chr18	83909907	83910331	1	425	1029.01	76.532	932	0
1_proB_301_lociStitched	chr1	71044085	71051053	1	6969	1411.72	461.282	933	0
1_proB_12580_lociStitched	chr18	4285036	4303524	1	18489	3782.64	2832.36	934	0
1_proB_4946_lociStitched	chr6	94459273	94468713	1	9441	2292.03	1342.37	935	0
1_proB_3112_lociStitched	chr4	53192086	53200698	1	8613	3458.58	2509.54	936	0
1_proB_6676_lociStitched	chr9	32307529	32324684	1	17156	6505.18	5558.22	937	0
1_proB_8411_lociStitched	chr11	54615212	54622111	1	6900	2545.73	1599.88	938	0
1_proB_4977_lociStitched	chr6	99559347	99570852	1	11506	3419.29	2474.73	939	0
1_proB_2337_lociStitched	chr3	52727268	52734515	1	7248	2766.9	1823.35	940	0
1_proB_4125_lociStitched	chr5	98030340	98030779	1	440	939.065	0	941	0
1_proB_10377_lociStitched	chr14	40200126	40204825	1	4700	1397.95	459.092	942	0
1_proB_10839_lociStitched	chr15	7020534	7042721	1	22188	4996.51	4058	943	0
1_proB_9168_lociStitched	chr12	42953037	42963946	1	10910	1754.17	815.993	944	0
1_proB_955_lociStitched	chr1	178722387	178763128	1	40742	6640.78	5703.74	945	0
1_proB_844_lociStitched	chr1	166800754	166813193	1	12440	3018.95	2082.29	946	0
1_proB_11905_lociStitched	chr16	91452156	91461858	1	9703	2052.94	1116.7	947	0
1_proB_3562_lociStitched	chr4	134781694	134784521	1	2828	1399.37	463.345	948	0
1_proB_4024_lociStitched	chr5	73632381	73633143	1	763	1003.17	67.7418	949	0
1_proB_10928_lociStitched	chr15	27713425	27715351	1	1927	1625.54	691.241	950	0
1_proB_9765_lociStitched	chr13	33020984	33027300	1	6317	1519	585.493	951	0
1_proB_1349_lociStitched	chr2	35350842	35363091	1	12250	7127.69	6194.32	952	0
1_proB_10513_lociStitched	chr14	65995324	65995705	1	382	1126.31	193.281	953	0
1_proB_3746_lociStitched	chr5	12579688	12583063	1	3376	1733.74	801.562	954	0
1_proB_12144_lociStitched	chr17	31207571	31213145	1	5575	3565.13	2633.72	955	0
1_proB_3176_lociStitched	chr4	62866182	62867143	1	962	1484.94	553.824	956	0
1_proB_4007_lociStitched	chr5	69126269	69138732	1	12464	2495.09	1565.35	957	0
1_proB_10034_lociStitched	chr13	83662499	83671503	1	9005	2865.97	1936.76	958	0
1_proB_7619_lociStitched	chr10	53837443	53839610	1	2168	1507.15	577.939	959	0
1_proB_3957_lociStitched	chr5	64249857	64259141	1	9285	3121.28	2192.88	960	0
1_proB_210_lociStitched	chr1	53872764	53881062	1	8299	2412.23	1485.34	961	0
1_proB_6201_lociStitched	chr8	61913487	61925527	1	12041	1992.62	1066.74	962	0
1_proB_13620_lociStitched	chrX	93204048	93221707	1	17660	1472.76	547.429	963	0
1_proB_12707_lociStitched	chr18	38036871	38040170	1	3300	2162.16	1237.12	964	0
1_proB_1452_lociStitched	chr2	57982303	57990479	1	8177	2120.85	1200.24	965	0
1_proB_11166_lociStitched	chr15	73457340	73460370	1	3031	2088.58	1168.07	966	0
1_proB_10992_lociStitched	chr15	38208116	38218953	1	10838	2743.93	1823.87	967	0
1_proB_10479_lociStitched	chr14	61662756	61676028	1	13273	5100.43	4182.01	968	0
1_proB_9282_lociStitched	chr12	74302656	74303004	1	349	1003.49	85.3296	969	0
1_proB_8551_lociStitched	chr11	72274975	72281083	1	6109	1968.61	1051.19	970	0
1_proB_1026_lociStitched	chr1	186507341	186509609	1	2269	1696.69	779.965	971	0
1_proB_208_lociStitched	chr1	53830793	53831269	1	477	1046.2	131.995	972	0
1_proB_6292_lociStitched	chr8	82916996	82919404	1	2409	1452.51	538.429	973	0
1_proB_13544_lociStitched	chrX	57253240	57255098	1	1859	1072.99	159.788	974	0
1_proB_10115_lociStitched	chr13	99714448	99717590	1	3143	1295.13	382.067	975	0
1_proB_8755_lociStitched	chr11	94452722	94453479	1	758	1290	378.197	976	0
1_proB_1934_lociStitched	chr2	148425162	148438143	1	12982	2018.55	1108.58	977	0
1_proB_9701_lociStitched	chr13	23780815	23804231	1	23417	4507.58	3599.04	978	0
1_proB_8493_lociStitched	chr11	67391527	67402884	1	11358	3708.06	2800.64	979	0
1_proB_13803_lociStitched	chrX	163664441	163669462	1	5022	1706.64	799.343	980	0
1_proB_6952_lociStitched	chr9	72298987	72316367	1	17381	2662.62	1755.38	981	0
1_proB_7974_lociStitched	chr10	109293198	109301238	1	8041	1896.64	989.724	982	0
1_proB_2630_lociStitched	chr3	96055699	96067554	1	11856	3015.91	2110.19	983	0
1_proB_9923_lociStitched	chr13	58299132	58306853	1	7722	2104.74	1199.84	984	0
1_proB_1676_lociStitched	chr2	101461698	101465915	1	4218	2060	1155.46	985	0
1_proB_12495_lociStitched	chr17	86735878	86754621	1	18744	5971.52	5068.11	986	0
1_proB_11730_lociStitched	chr16	57577585	57586180	1	8596	1719.86	816.525	987	0
1_proB_4425_lociStitched	chr5	141072422	141073388	1	967	1654.37	751.065	988	0
1_proB_2350_lociStitched	chr3	53595152	53603845	1	8694	1864.65	961.446	989	0
1_proB_6531_lociStitched	chr8	129355976	129357010	1	1035	1215.57	314.026	990	0
1_proB_5980_lociStitched	chr7	146110725	146111904	1	1180	1708.25	807.851	991	0
1_proB_8973_lociStitched	chr11	118088998	118115992	1	26995	9620.66	8721.76	992	0
1_proB_5999_lociStitched	chr7	149708234	149721378	1	13145	5265.49	4367.75	993	0
1_proB_2622_lociStitched	chr3	95754547	95758486	1	3940	2486.69	1588.99	994	0
1_proB_1253_lociStitched	chr2	28253334	28258133	1	4800	1860.09	963.639	995	0
1_proB_1950_lociStitched	chr2	150481904	150500192	1	18289	5217.57	4321.45	996	0
1_proB_6842_lociStitched	chr9	60839303	60847245	1	7943	2405.63	1509.77	997	0
1_proB_12305_lociStitched	chr17	52043234	52043743	1	510	1162.05	267.479	998	0
1_proB_8509_lociStitched	chr11	68519889	68533146	1	13258	2342.51	1448.99	999	0
1_proB_10896_lociStitched	chr15	15893676	15896504	1	2829	1352.07	458.702	1000	0
1_proB_132_lociStitched	chr1	37616860	37619248	1	2389	1321.04	429.601	1001	0
1_proB_10689_lociStitched	chr14	96315440	96326300	1	10861	1800.59	910.068	1002	0
1_proB_9185_lociStitched	chr12	44591294	44596123	1	4830	1120.81	230.343	1003	0
1_proB_12296_lociStitched	chr17	51132723	51133389	1	667	1114.48	225.241	1004	0
1_proB_13676_lociStitched	chrX	119921662	119931439	1	9778	1030.5	142.744	1005	0
1_proB_211_lociStitched	chr1	53902113	53908666	1	6554	3177.55	2290.93	1006	0
1_proB_1287_lociStitched	chr2	30930759	30944423	1	13665	3667.42	2781.99	1007	0
1_proB_12496_lociStitched	chr17	86777801	86781309	1	3509	1786.62	901.205	1008	0
1_proB_466_lociStitched	chr1	107962231	107966775	1	4545	2235.65	1351.84	1009	0
1_proB_965_lociStitched	chr1	179211950	179217267	1	5318	1443.57	560.412	1010	0
1_proB_8560_lociStitched	chr11	72837850	72838404	1	555	1295.81	413.062	1011	0
1_proB_4776_lociStitched	chr6	59135115	59145030	1	9916	2079.18	1197.73	1012	0
1_proB_837_lociStitched	chr1	166383626	166385480	1	1855	1685.66	805.378	1013	0
1_proB_10149_lociStitched	chr13	103434913	103438030	1	3118	1966.2	1085.96	1014	0
1_proB_147_lociStitched	chr1	39975656	39979779	1	4124	1183.71	304.277	1015	0
1_proB_8692_lociStitched	chr11	86045460	86049567	1	4108	1249.76	370.451	1016	0
1_proB_3065_lociStitched	chr4	44683789	44686221	1	2433	2162.78	1284.34	1017	0
1_proB_2166_lociStitched	chr3	14871234	14887998	1	16765	6537.96	5659.53	1018	0
1_proB_3135_lociStitched	chr4	56093931	56099570	1	5640	962.577	85.1489	1019	0
1_proB_7613_lociStitched	chr10	53532408	53533833	1	1426	1159.38	282.15	1020	0
1_proB_2200_lociStitched	chr3	21809968	21815180	1	5213	1742.37	865.713	1021	0
1_proB_9696_lociStitched	chr13	23523192	23542672	1	19481	5236.22	4359.62	1022	0
1_proB_7961_lociStitched	chr10	107525775	107527315	1	1541	1186.88	310.618	1023	0
1_proB_6850_lociStitched	chr9	61089884	61099966	1	10083	1914.57	1038.45	1024	0
1_proB_7413_lociStitched	chr10	20927144	20939350	1	12207	1490.35	615.182	1025	0
1_proB_2897_lociStitched	chr3	146759163	146765096	1	5934	1231.1	355.98	1026	0
1_proB_4134_lociStitched	chr5	98408411	98412818	1	4408	1879.14	1006.12	1027	0
1_proB_6130_lociStitched	chr8	36491419	36494230	1	2812	1437.83	565.854	1028	0
1_proB_12714_lociStitched	chr18	38314478	38324930	1	10453	1524.95	653.25	1029	0
1_proB_9690_lociStitched	chr13	21801801	21809572	1	7772	2595.51	1725.94	1030	0
1_proB_6508_lociStitched	chr8	125913735	125917202	1	3468	1668.67	799.49	1031	0
1_proB_282_lociStitched	chr1	64574135	64577038	1	2904	1699.42	830.258	1032	0
1_proB_6565_lociStitched	chr9	11642442	11649960	1	7519	2647.84	1779.51	1033	0
1_proB_212_lociStitched	chr1	53932680	53940283	1	7604	1769.98	903.236	1034	0
1_proB_7360_lociStitched	chr10	16586659	16595273	1	8615	1485.05	618.485	1035	0
1_proB_2385_lociStitched	chr3	59134897	59146872	1	11976	2389.01	1524.42	1036	0
1_proB_5225_lociStitched	chr6	137394582	137404511	1	9930	2934.02	2070.2	1037	0
1_proB_10871_lociStitched	chr15	10276736	10277357	1	622	1060.23	196.484	1038	0
1_proB_9107_lociStitched	chr12	36551048	36560413	1	9366	1715.67	852.215	1039	0
1_proB_11359_lociStitched	chr15	100563000	100585646	1	22647	3471.63	2608.82	1040	0
1_proB_9694_lociStitched	chr13	22093594	22114842	1	21249	4005.25	3142.58	1041	0
1_proB_9169_lociStitched	chr12	42979418	42980023	1	606	1051.31	189.123	1042	0
1_proB_2313_lociStitched	chr3	51804025	51813668	1	9644	4071.27	3210.15	1043	0
1_proB_172_lociStitched	chr1	46943802	46962925	1	19124	1751.67	893.044	1044	0
1_proB_9738_lociStitched	chr13	30674330	30687032	1	12703	2436.24	1578.86	1045	0
1_proB_1604_lociStitched	chr2	84222231	84233785	1	11555	2093.58	1236.28	1046	0
1_proB_3538_lociStitched	chr4	133262554	133263278	1	725	1476.82	620.323	1047	0
1_proB_6955_lociStitched	chr9	72428099	72440378	1	12280	1898.33	1043.71	1048	0
1_proB_12376_lociStitched	chr17	66138201	66144751	1	6551	2011.51	1158.04	1049	0
1_proB_7651_lociStitched	chr10	59395247	59395921	1	675	1126.59	273.711	1050	0
1_proB_6732_lociStitched	chr9	44115260	44116130	1	871	1017.12	164.952	1051	0
1_proB_4919_lociStitched	chr6	89222090	89261898	1	39809	12643	11791.1	1052	0
1_proB_4049_lociStitched	chr5	81212868	81221081	1	8214	1137.5	285.812	1053	0
1_proB_861_lociStitched	chr1	167630838	167655446	1	24609	7534.97	6683.53	1054	0
1_proB_10252_lociStitched	chr14	18834290	18834844	1	555	1105.73	254.674	1055	0
1_proB_1125_lociStitched	chr2	11241950	11260816	1	18867	3418.52	2567.66	1056	0
1_proB_7408_lociStitched	chr10	20635281	20636599	1	1319	850.637	0	1057	0
1_proB_4917_lociStitched	chr6	89161967	89171094	1	9128	2126.59	1276.87	1058	0
1_proB_4741_lociStitched	chr6	52598777	52599227	1	451	1343.7	494.775	1059	0
1_proB_4959_lociStitched	chr6	97407094	97414705	1	7612	2199.58	1350.95	1060	0
1_proB_9137_lociStitched	chr12	39688936	39697438	1	8503	1352.67	504.169	1061	0
1_proB_10706_lociStitched	chr14	102061015	102072175	1	11161	1621.55	773.388	1062	0
1_proB_893_lociStitched	chr1	172903093	172919122	1	16030	3377.31	2530.98	1063	0
1_proB_832_lociStitched	chr1	165991464	166007633	1	16170	3256.44	2410.8	1064	0
1_proB_10090_lociStitched	chr13	93862822	93864982	1	2161	1364.69	519.264	1065	0
1_proB_8612_lociStitched	chr11	77255982	77256782	1	801	931.6	88.08	1066	0
1_proB_6581_lociStitched	chr9	13892195	13908338	1	16144	3796.83	2954.17	1067	0
1_proB_185_lociStitched	chr1	51987118	51991902	1	4785	1802.13	960.627	1068	0
1_proB_12430_lociStitched	chr17	73878896	73881721	1	2826	1482.56	642.405	1069	0
1_proB_7060_lociStitched	chr9	90000277	90008858	1	8582	2072.31	1232.23	1070	0
1_proB_10558_lociStitched	chr14	71279784	71290068	1	10285	5224.27	4385.1	1071	0
1_proB_5010_lociStitched	chr6	108114893	108118401	1	3509	1533	693.882	1072	0
1_proB_3687_lociStitched	chr4	149958504	149968774	1	10271	1695.58	856.518	1073	0
1_proB_5771_lociStitched	chr7	113380232	113380507	1	276	944.68	105.627	1074	0
1_proB_2890_lociStitched	chr3	145815092	145819499	1	4408	1777.78	939.572	1075	0
1_proB_3708_lociStitched	chr4	154574779	154575600	1	822	970.176	132.017	1076	0
1_proB_3372_lociStitched	chr4	111114250	111128576	1	14327	1369.57	531.495	1077	0
1_proB_745_lociStitched	chr1	155449656	155450454	1	799	1084.96	247.859	1078	0
1_proB_10178_lociStitched	chr13	112591766	112596610	1	4845	2021.4	1184.36	1079	0
1_proB_11363_lociStitched	chr15	101018163	101021644	1	3482	1698.38	861.548	1080	0
1_proB_88_lociStitched	chr1	32790201	32803877	1	13677	2170.38	1334.78	1081	0
1_proB_2397_lociStitched	chr3	60335246	60341400	1	6155	1297.26	462.165	1082	0
1_proB_4587_lociStitched	chr6	29163470	29164790	1	1321	1317.89	484.176	1083	0
1_proB_9712_lociStitched	chr13	24696499	24710233	1	13735	4573.42	3739.77	1084	0
1_proB_2020_lociStitched	chr2	157979802	158001605	1	21804	4587.35	3754.48	1085	0
1_proB_6134_lociStitched	chr8	37182310	37186088	1	3779	1842.53	1009.86	1086	0
1_proB_1451_lociStitched	chr2	57907776	57910716	1	2941	1082.21	250.488	1087	0
1_proB_6136_lociStitched	chr8	37428950	37430427	1	1478	1324.28	493.023	1088	0
1_proB_6186_lociStitched	chr8	58887065	58891337	1	4273	1419.16	589.109	1089	0
1_proB_8256_lociStitched	chr11	26540190	26541005	1	816	858.684	29.503	1090	0
1_proB_13333_lociStitched	chr19	53181408	53203157	1	21750	2962.21	2133.58	1091	0
1_proB_3015_lociStitched	chr4	32459927	32494255	1	34329	5029.05	4201.75	1092	0
1_proB_12946_lociStitched	chr18	80751158	80759059	1	7902	2966.04	2138.8	1093	0
1_proB_2159_lociStitched	chr3	9295875	9302967	1	7093	1233.3	406.372	1094	0
1_proB_954_lociStitched	chr1	178660614	178664402	1	3789	1904.99	1079.2	1095	0
1_proB_7210_lociStitched	chr9	110899758	110912657	1	12900	1724.6	900.35	1096	0
1_proB_1501_lociStitched	chr2	68966604	68978632	1	12029	1681.51	857.596	1097	0
1_proB_1916_lociStitched	chr2	144873450	144878570	1	5121	1748.48	925.184	1098	0
1_proB_11578_lociStitched	chr16	32113539	32132546	1	19008	5363.78	4540.77	1099	0
1_proB_4504_lociStitched	chr5	150958002	150962047	1	4046	1946.05	1124.91	1100	0
1_proB_65_lociStitched	chr1	16333733	16335638	1	1906	1620.39	800.672	1101	0
1_proB_7538_lociStitched	chr10	43350578	43361479	1	10902	2028.68	1210.01	1102	0
1_proB_12250_lociStitched	chr17	45410326	45435978	1	25653	5317.66	4499.36	1103	0
1_proB_10238_lociStitched	chr14	16626439	16628812	1	2374	1590.62	772.886	1104	0
1_proB_5431_lociStitched	chr7	31658110	31673023	1	14914	2815.57	1998.34	1105	0
1_proB_3215_lociStitched	chr4	85625081	85631065	1	5985	1187.23	370.41	1106	0
1_proB_10065_lociStitched	chr13	90191338	90201874	1	10537	1034.64	220.202	1107	0
1_proB_4752_lociStitched	chr6	53523022	53546814	1	23793	4703.68	3889.99	1108	0
1_proB_1699_lociStitched	chr2	103625941	103636288	1	10348	1866.6	1053.32	1109	0
1_proB_11230_lociStitched	chr15	80620393	80629230	1	8838	1968	1155.88	1110	0
1_proB_4989_lociStitched	chr6	103286098	103290289	1	4192	1328.13	516.331	1111	0
1_proB_847_lociStitched	chr1	166950983	166951829	1	847	1117.82	306.252	1112	0
1_proB_9830_lociStitched	chr13	41641370	41648326	1	6957	2243.31	1432.94	1113	0
1_proB_7306_lociStitched	chr10	5558905	5571303	1	12399	3170.17	2360.58	1114	0
1_proB_1462_lociStitched	chr2	59467717	59483725	1	16009	3801.9	2993.5	1115	0
1_proB_247_lociStitched	chr1	58818392	58835404	1	17013	2104.38	1296.31	1116	0
1_proB_4991_lociStitched	chr6	103971007	103978827	1	7821	1359.9	552.092	1117	0
1_proB_11743_lociStitched	chr16	60391422	60393174	1	1753	877.226	69.7296	1118	0
1_proB_9340_lociStitched	chr12	81102555	81105966	1	3412	2042.51	1236.15	1119	0
1_proB_12081_lociStitched	chr17	25814708	25815445	1	738	952.572	146.516	1120	0
1_proB_2993_lociStitched	chr4	21460834	21467244	1	6411	1291.62	486.519	1121	0
1_proB_8287_lociStitched	chr11	33954344	33980300	1	25957	4965.38	4160.75	1122	0
1_proB_5362_lociStitched	chr7	20518851	20521290	1	2440	1540.23	736.822	1123	0
1_proB_5578_lociStitched	chr7	82713079	82717472	1	4394	1751.05	948.009	1124	0
1_proB_8044_lociStitched	chr10	118845350	118846111	1	762	1335.02	533.841	1125	0
1_proB_11231_lociStitched	chr15	80666135	80675196	1	9062	1051.08	250.084	1126	0
1_proB_11465_lociStitched	chr16	17984426	17985098	1	673	1508.64	708.355	1127	0
1_proB_2966_lociStitched	chr4	11255059	11262236	1	7178	1657.17	856.934	1128	0
1_proB_3339_lociStitched	chr4	106949547	106958502	1	8956	1880.55	1081.76	1129	0
1_proB_7058_lociStitched	chr9	89737430	89738001	1	572	1117.85	319.474	1130	0
1_proB_2858_lociStitched	chr3	138973470	138980190	1	6721	1765.34	967.008	1131	0
1_proB_5572_lociStitched	chr7	82515456	82517384	1	1929	1386.42	588.811	1132	0
1_proB_6664_lociStitched	chr9	29423594	29425216	1	1623	1016.67	219.457	1133	0
1_proB_12913_lociStitched	chr18	75700575	75704208	1	3634	2131.48	1336.58	1134	0
1_proB_12130_lociStitched	chr17	29572353	29581164	1	8812	3577.27	2782.51	1135	0
1_proB_3751_lociStitched	chr5	16479042	16480506	1	1465	1126.55	332.182	1136	0
1_proB_11159_lociStitched	chr15	72985655	72992809	1	7155	2508.91	1715.53	1137	0
1_proB_1197_lociStitched	chr2	22645881	22646385	1	505	816.43	23.2848	1138	0
1_proB_12889_lociStitched	chr18	69745734	69751805	1	6072	1920.26	1127.99	1139	0
1_proB_12655_lociStitched	chr18	30511965	30522346	1	10382	1182.4	390.326	1140	0
1_proB_11319_lociStitched	chr15	96485171	96496644	1	11474	1714.07	922.429	1141	0
1_proB_13103_lociStitched	chr19	14291598	14300032	1	8435	1294.62	504.353	1142	0
1_proB_118_lociStitched	chr1	36356073	36366897	1	10825	5932.63	5142.48	1143	0
1_proB_6885_lociStitched	chr9	65043933	65049605	1	5673	1980.66	1191.69	1144	0
1_proB_11509_lociStitched	chr16	22939105	22939901	1	797	1485.89	697.376	1145	0
1_proB_7396_lociStitched	chr10	19711500	19723260	1	11761	2728.32	1940.4	1146	0
1_proB_13485_lociStitched	chrX	35586206	35587683	1	1478	937.895	150.654	1147	0
1_proB_11725_lociStitched	chr16	57336551	57339938	1	3388	1632.2	845.395	1148	0
1_proB_13192_lociStitched	chr19	32978087	32981202	1	3116	1873.36	1086.82	1149	0
1_proB_1272_lociStitched	chr2	29964548	29965181	1	634	1348.99	563.307	1150	0
1_proB_559_lociStitched	chr1	132371355	132371956	1	602	811.771	26.1435	1151	0
1_proB_13201_lociStitched	chr19	34242355	34255397	1	13043	2644.92	1859.79	1152	0
1_proB_4148_lociStitched	chr5	101053712	101073638	1	19927	4953.6	4168.52	1153	0
1_proB_923_lociStitched	chr1	174206670	174212165	1	5496	2020.51	1236.38	1154	0
1_proB_451_lociStitched	chr1	101976235	101977120	1	886	988.368	205.143	1155	0
1_proB_97_lociStitched	chr1	33504017	33510536	1	6520	1892.47	1109.53	1156	0
1_proB_196_lociStitched	chr1	52705003	52712492	1	7490	2287.89	1505.29	1157	0
1_proB_3158_lociStitched	chr4	59344262	59353954	1	9693	3628.68	2846.54	1158	0
1_proB_2974_lociStitched	chr4	11648412	11648958	1	547	835.871	53.781	1159	0
1_proB_7254_lociStitched	chr9	120168914	120170656	1	1743	1138.4	357.11	1160	0
1_proB_3351_lociStitched	chr4	108128541	108134721	1	6181	3365.63	2584.48	1161	0
1_proB_12398_lociStitched	chr17	71553820	71564930	1	11111	2558.63	1777.6	1162	0
1_proB_7775_lociStitched	chr10	80140443	80163947	1	23505	9852.88	9072.54	1163	0
1_proB_1489_lociStitched	chr2	65216971	65229847	1	12877	2114.24	1335.24	1164	0
1_proB_12952_lociStitched	chr18	81596967	81608013	1	11047	1780.62	1001.87	1165	0
1_proB_4193_lociStitched	chr5	106015547	106028500	1	12954	2858.73	2080.25	1166	0
1_proB_11603_lociStitched	chr16	33732222	33757089	1	24868	7611.79	6833.45	1167	0
1_proB_1937_lociStitched	chr2	148589355	148592049	1	2695	1170.81	393.055	1168	0
1_proB_13644_lociStitched	chrX	102193576	102199347	1	5772	990.304	212.95	1169	0
1_proB_7391_lociStitched	chr10	19522755	19534472	1	11718	2658.59	1881.75	1170	0
1_proB_5579_lociStitched	chr7	82730805	82741429	1	10625	3561.16	2784.55	1171	0
1_proB_9718_lociStitched	chr13	28594021	28604937	1	10917	2092.6	1316.47	1172	0
1_proB_2169_lociStitched	chr3	14989473	14990192	1	720	1020.84	245.251	1173	0
1_proB_12805_lociStitched	chr18	54095342	54097402	1	2061	1289.56	514.176	1174	0
1_proB_6520_lociStitched	chr8	128984811	128997500	1	12690	3181.13	2405.83	1175	0
1_proB_1561_lociStitched	chr2	75601374	75613756	1	12383	2742.61	1967.5	1176	0
1_proB_13279_lociStitched	chr19	44326744	44339216	1	12473	2408.34	1633.83	1177	0
1_proB_12486_lociStitched	chr17	84560405	84561414	1	1010	1624.29	852	1178	0
1_proB_11653_lociStitched	chr16	42874863	42875958	1	1096	1377.18	605.426	1179	0
1_proB_2004_lociStitched	chr2	156744244	156744761	1	518	910.954	142.744	1180	0
1_proB_2964_lociStitched	chr4	11050744	11056759	1	6016	1998.78	1230.67	1181	0
1_proB_13214_lociStitched	chr19	35226304	35226882	1	579	886.479	118.432	1182	0
1_proB_3914_lociStitched	chr5	43746485	43751834	1	5350	1085.85	318.265	1183	0
1_proB_6685_lociStitched	chr9	32623863	32624711	1	849	1340.77	573.502	1184	0
1_proB_1741_lociStitched	chr2	116918711	116949102	1	30392	6196.72	5430.87	1185	0
1_proB_6211_lociStitched	chr8	68847005	68856529	1	9525	1320.98	555.249	1186	0
1_proB_2049_lociStitched	chr2	163899668	163913779	1	14112	4739.88	3975.07	1187	0
1_proB_5305_lociStitched	chr7	4024798	4034876	1	10079	1849.31	1085.4	1188	0
1_proB_5875_lociStitched	chr7	128589692	128624099	1	34408	7201.39	6437.55	1189	0
1_proB_9231_lociStitched	chr12	60709997	60710378	1	382	836.447	73.0377	1190	0
1_proB_4739_lociStitched	chr6	52421317	52428300	1	6984	2024.37	1261.13	1191	0
1_proB_1150_lociStitched	chr2	14155605	14172067	1	16463	4206.04	3443.85	1192	0
1_proB_9631_lociStitched	chr13	12119994	12126534	1	6541	1283.15	521.238	1193	0
1_proB_10827_lociStitched	chr15	5252396	5262585	1	10190	1632.28	871.159	1194	0
1_proB_968_lociStitched	chr1	179312336	179313396	1	1061	938.948	178.292	1195	0
1_proB_13386_lociStitched	chr19	59411145	59417847	1	6703	1513.31	753.305	1196	0
1_proB_4220_lociStitched	chr5	110661232	110674199	1	12968	1880.21	1120.35	1197	0
1_proB_1554_lociStitched	chr2	74432251	74444835	1	12585	1829.71	1070.9	1198	0
1_proB_11227_lociStitched	chr15	80437717	80465789	1	28073	4943.48	4185.54	1199	0
1_proB_4160_lociStitched	chr5	102245837	102246309	1	473	972.131	214.618	1200	0
1_proB_13423_lociStitched	chrX	11324696	11330704	1	6009	1599.33	842.322	1201	0
1_proB_1952_lociStitched	chr2	150686934	150695640	1	8707	1224.06	467.512	1202	0
1_proB_3073_lociStitched	chr4	44951124	44951991	1	868	1125.11	368.562	1203	0
1_proB_972_lociStitched	chr1	179453126	179463213	1	10088	1831.8	1075.27	1204	0
1_proB_12685_lociStitched	chr18	35181446	35187223	1	5778	2061.23	1307.34	1205	0
1_proB_1069_lociStitched	chr1	195057059	195090844	1	33786	3604.86	2851.45	1206	0
1_proB_709_lociStitched	chr1	151678141	151688435	1	10295	1366.01	614.552	1207	0
1_proB_9167_lociStitched	chr12	42896955	42906269	1	9315	2510.12	1759.41	1208	0
1_proB_7692_lociStitched	chr10	66505986	66513996	1	8011	1571.56	821.025	1209	0
1_proB_441_lociStitched	chr1	99555867	99573034	1	17168	3915.79	3165.59	1210	0
1_proB_5160_lociStitched	chr6	128682079	128684337	1	2259	1038.91	289.024	1211	0
1_proB_5292_lociStitched	chr6	148934455	148942605	1	8151	1247.77	498.78	1212	0
1_proB_12269_lociStitched	chr17	46965879	46972692	1	6814	1750.94	1002.19	1213	0
1_proB_8369_lociStitched	chr11	50089411	50100277	1	10867	1930.89	1182.22	1214	0
1_proB_6485_lociStitched	chr8	124368698	124375363	1	6666	3587.1	2838.62	1215	0
1_proB_5103_lociStitched	chr6	122482883	122495549	1	12667	2583.86	1836.57	1216	0
1_proB_722_lociStitched	chr1	153823914	153827733	1	3820	1391.26	644.647	1217	0
1_proB_5648_lociStitched	chr7	95505436	95505988	1	553	900.312	156.05	1218	0
1_proB_9139_lociStitched	chr12	40360907	40361385	1	479	763.079	18.881	1219	0
1_proB_708_lociStitched	chr1	150740758	150750760	1	10003	1317.26	574.115	1220	0
1_proB_2905_lociStitched	chr3	148425434	148426277	1	844	1054.59	311.826	1221	0
1_proB_11888_lociStitched	chr16	88125437	88131853	1	6417	952.134	209.803	1222	0
1_proB_2116_lociStitched	chr2	170132918	170148078	1	15161	3229.08	2489.27	1223	0
1_proB_8666_lociStitched	chr11	82878376	82892519	1	14144	3340.58	2600.9	1224	0
1_proB_2872_lociStitched	chr3	142544850	142554673	1	9824	2184.64	1445.95	1225	0
1_proB_7865_lociStitched	chr10	92623273	92634601	1	11329	4714.71	3976.13	1226	0
1_proB_11926_lociStitched	chr16	92867375	92875282	1	7908	3707.59	2969.08	1227	0
1_proB_6091_lociStitched	chr8	26154569	26163729	1	9161	2344.96	1607.58	1228	0
1_proB_13172_lociStitched	chr19	31412289	31416944	1	4656	1140.94	404.054	1229	0
1_proB_3184_lociStitched	chr4	66482852	66489332	1	6481	1799.5	1064.66	1230	0
1_proB_6050_lociStitched	chr8	13594048	13601575	1	7528	4285.12	3550.49	1231	0
1_proB_7834_lociStitched	chr10	87305068	87317518	1	12451	2080.39	1345.85	1232	0
1_proB_7837_lociStitched	chr10	87417590	87423808	1	6219	1216.24	481.895	1233	0
1_proB_4124_lociStitched	chr5	97825941	97830395	1	4455	1244.45	511.319	1234	0
1_proB_8426_lociStitched	chr11	57682296	57687035	1	4740	1949.62	1216.5	1235	0
1_proB_7021_lociStitched	chr9	82924325	82931202	1	6878	1288.06	554.974	1236	0
1_proB_10856_lociStitched	chr15	9459322	9463628	1	4307	1413.66	680.779	1237	0
1_proB_9121_lociStitched	chr12	37652782	37661746	1	8965	2361.12	1629.66	1238	0
1_proB_1075_lociStitched	chr1	196502720	196511915	1	9196	2185.65	1454.65	1239	0
1_proB_9086_lociStitched	chr12	32786163	32801534	1	15372	2121.2	1391.08	1240	0
1_proB_13656_lociStitched	chrX	104413824	104430434	1	16611	1386.93	657.756	1241	0
1_proB_9695_lociStitched	chr13	22133108	22143417	1	10310	3688.56	2959.71	1242	0
1_proB_7414_lociStitched	chr10	20954992	20955484	1	493	977.112	249.149	1243	0
1_proB_5899_lociStitched	chr7	133420990	133441717	1	20728	5558.98	4831.46	1244	0
1_proB_13109_lociStitched	chr19	14659669	14660942	1	1274	856.474	129.591	1245	0
1_proB_10611_lociStitched	chr14	79300526	79301182	1	657	900.819	175.021	1246	0
1_proB_452_lociStitched	chr1	102040394	102048776	1	8383	1070.38	345.338	1247	0
1_proB_5456_lociStitched	chr7	50608421	50608909	1	489	937.009	212.036	1248	0
1_proB_2824_lociStitched	chr3	134854754	134855313	1	560	779.19	54.5584	1249	0
1_proB_3892_lociStitched	chr5	36905446	36910238	1	4793	1624.49	900.417	1250	0
1_proB_11701_lociStitched	chr16	52464805	52470633	1	5829	1201.73	477.896	1251	0
1_proB_645_lociStitched	chr1	139818139	139820672	1	2534	1035.24	311.559	1252	0
1_proB_388_lociStitched	chr1	89724775	89726911	1	2137	2172.1	1448.64	1253	0
1_proB_4574_lociStitched	chr6	24536905	24537376	1	472	723.032	0	1254	0
1_proB_7831_lociStitched	chr10	86561089	86576662	1	15574	2868.55	2145.96	1255	0
1_proB_12524_lociStitched	chr17	88980637	88981501	1	865	1401.41	678.845	1256	0
1_proB_10101_lociStitched	chr13	96449768	96456163	1	6396	1248.3	526.308	1257	0
1_proB_3704_lociStitched	chr4	154472595	154473099	1	505	775.354	54.0288	1258	0
1_proB_11171_lociStitched	chr15	74915920	74917528	1	1609	17416.9	16696.7	1259	0
1_proB_2957_lociStitched	chr4	9601300	9603811	1	2512	1282.37	563.468	1260	0
1_proB_99_lociStitched	chr1	33649115	33653318	1	4204	1780.39	1062.1	1261	0
1_proB_10032_lociStitched	chr13	83251339	83251858	1	520	855.26	137.95	1262	0
1_proB_12766_lociStitched	chr18	42102105	42111170	1	9066	2811.06	2094.92	1263	0
1_proB_9999_lociStitched	chr13	76235603	76249693	1	14091	2230.45	1514.67	1264	0
1_proB_11044_lociStitched	chr15	53497946	53501601	1	3656	1593.21	877.931	1265	0
1_proB_7821_lociStitched	chr10	84366363	84380570	1	14208	3036.04	2321.42	1266	0
1_proB_3918_lociStitched	chr5	44198177	44216393	1	18217	4286.22	3572.16	1267	0
1_proB_6296_lociStitched	chr8	83447696	83448347	1	652	1031.77	317.883	1268	0
1_proB_13470_lociStitched	chrX	33464696	33475359	1	10664	1406.45	693.095	1269	0
1_proB_2593_lociStitched	chr3	90407592	90425800	1	18209	2931.49	2219.56	1270	0
1_proB_8743_lociStitched	chr11	90527448	90537142	1	9695	1085.73	375.158	1271	0
1_proB_1295_lociStitched	chr2	31617046	31625741	1	8696	2453.73	1743.35	1272	0
1_proB_7250_lociStitched	chr9	119933215	119937359	1	4145	1334.78	626.158	1273	0
1_proB_11939_lociStitched	chr16	93808181	93817201	1	9021	2218.92	1511.75	1274	0
1_proB_3567_lociStitched	chr4	134995031	134996486	1	1456	1063.02	356.184	1275	0
1_proB_6661_lociStitched	chr9	27359343	27371895	1	12553	1871.5	1166.08	1276	0
1_proB_11503_lociStitched	chr16	22545223	22548812	1	3590	1733.13	1028.97	1277	0
1_proB_7645_lociStitched	chr10	58786661	58798043	1	11383	1871.2	1167.79	1278	0
1_proB_12793_lociStitched	chr18	50174124	50200864	1	26741	5995.11	5291.85	1279	0
1_proB_30_lociStitched	chr1	10258418	10270574	1	12157	1207.09	504.474	1280	0
1_proB_8703_lociStitched	chr11	86721406	86721963	1	558	834.664	132.12	1281	0
1_proB_6879_lociStitched	chr9	64667904	64687089	1	19186	4122.86	3420.69	1282	0
1_proB_4022_lociStitched	chr5	73525105	73549054	1	23950	3479.79	2778.08	1283	0
1_proB_7923_lociStitched	chr10	98634488	98660849	1	26362	4531.46	3830.25	1284	0
1_proB_3433_lociStitched	chr4	119726169	119727218	1	1050	1405.76	704.718	1285	0
1_proB_13446_lociStitched	chrX	13805942	13817062	1	11121	928.52	229.072	1286	0
1_proB_6548_lociStitched	chr9	7336764	7344446	1	7683	1498.76	799.696	1287	0
1_proB_1884_lociStitched	chr2	132422774	132428005	1	5232	1745.58	1047.77	1288	0
1_proB_9972_lociStitched	chr13	71797913	71798566	1	654	764.728	68.7609	1289	0
1_proB_9741_lociStitched	chr13	30776365	30788181	1	11817	2991.81	2295.85	1290	0
1_proB_637_lociStitched	chr1	139466183	139472498	1	6316	1638.11	942.198	1291	0
1_proB_12145_lociStitched	chr17	31360752	31364195	1	3444	1346.9	651.416	1292	0
1_proB_9043_lociStitched	chr12	16390127	16391677	1	1551	1545.51	850.02	1293	0
1_proB_12175_lociStitched	chr17	34279456	34282146	1	2691	1303.31	607.94	1294	0
1_proB_12303_lociStitched	chr17	51546240	51548137	1	1898	1114.11	418.858	1295	0
1_proB_5667_lociStitched	chr7	99573260	99573880	1	621	847.54	152.954	1296	0
1_proB_7310_lociStitched	chr10	6238461	6246656	1	8196	1757.83	1064.53	1297	0
1_proB_5681_lociStitched	chr7	104524330	104532457	1	8128	1301.13	607.9	1298	0
1_proB_988_lociStitched	chr1	182225783	182226753	1	971	1046.73	354.244	1299	0
1_proB_1133_lociStitched	chr2	11944982	11955802	1	10821	1709.56	1017.08	1300	0
1_proB_7374_lociStitched	chr10	17403697	17411990	1	8294	1415.62	723.15	1301	0
1_proB_398_lociStitched	chr1	93107729	93114919	1	7191	2783.25	2090.85	1302	0
1_proB_10866_lociStitched	chr15	9931709	9934694	1	2986	730.728	41.193	1303	0
1_proB_189_lociStitched	chr1	52351292	52364127	1	12836	2289.76	1601.81	1304	0
1_proB_9929_lociStitched	chr13	58653174	58653756	1	583	750.431	63.3216	1305	0
1_proB_642_lociStitched	chr1	139728159	139728498	1	340	686.95	0	1306	0
1_proB_3849_lociStitched	chr5	33088759	33096973	1	8215	2343.45	1656.76	1307	0
1_proB_4068_lociStitched	chr5	84797208	84797607	1	400	872.932	186.413	1308	0
1_proB_3145_lociStitched	chr4	57824985	57835563	1	10579	2047.9	1361.39	1309	0
1_proB_6124_lociStitched	chr8	35795358	35807529	1	12172	1582.23	895.786	1310	0
1_proB_5650_lociStitched	chr7	96363400	96365614	1	2215	1238.51	552.614	1311	0
1_proB_7237_lociStitched	chr9	117062919	117063705	1	787	892.975	207.504	1312	0
1_proB_1372_lociStitched	chr2	38059721	38067423	1	7703	1263.13	579.961	1313	0
1_proB_7724_lociStitched	chr10	74745437	74752479	1	7043	1553.47	870.391	1314	0
1_proB_5270_lociStitched	chr6	146646520	146648354	1	1835	1162.57	480.508	1315	0
1_proB_8468_lociStitched	chr11	61742665	61760465	1	17801	3371.32	2689.58	1316	0
1_proB_4686_lociStitched	chr6	41025747	41029249	1	3503	832.075	151.286	1317	0
1_proB_9258_lociStitched	chr12	70548162	70560047	1	11886	2139.3	1459.48	1318	0
1_proB_10723_lociStitched	chr14	103554807	103555353	1	547	699.317	19.929	1319	0
1_proB_6895_lociStitched	chr9	65679103	65682291	1	3189	943.967	265.242	1320	0
1_proB_6038_lociStitched	chr8	10924459	10926004	1	1546	1241.41	562.843	1321	0
1_proB_2679_lociStitched	chr3	103631548	103640198	1	8651	1517.21	839.05	1322	0
1_proB_2382_lociStitched	chr3	58978262	58979578	1	1317	940.808	263.463	1323	0
1_proB_6653_lociStitched	chr9	24309510	24321664	1	12155	1481.57	804.595	1324	0
1_proB_292_lociStitched	chr1	66274878	66277334	1	2457	921.246	244.372	1325	0
1_proB_1624_lociStitched	chr2	89036513	89037167	1	655	782.511	105.752	1326	0
1_proB_9437_lociStitched	chr12	94061405	94062317	1	913	807.758	131.328	1327	0
1_proB_11242_lociStitched	chr15	81398427	81399605	1	1179	966.902	291.791	1328	0
1_proB_234_lociStitched	chr1	56889622	56903343	1	13722	2767.53	2092.45	1329	0
1_proB_5858_lociStitched	chr7	125259474	125263949	1	4476	1483.91	809.08	1330	0
1_proB_5829_lociStitched	chr7	121490478	121500504	1	10027	2110.47	1435.72	1331	0
1_proB_6899_lociStitched	chr9	65972270	65992367	1	20098	3629.52	2956.27	1332	0
1_proB_6174_lociStitched	chr8	49032652	49034013	1	1362	934.735	261.72	1333	0
1_proB_4565_lociStitched	chr6	15791220	15796326	1	5107	1265.78	593.317	1334	0
1_proB_10923_lociStitched	chr15	25945869	25946561	1	693	843.064	170.786	1335	0
1_proB_324_lociStitched	chr1	74273845	74295814	1	21970	4885.91	4213.65	1336	0
1_proB_12428_lociStitched	chr17	73765580	73767347	1	1768	1018.15	345.979	1337	0
1_proB_3665_lociStitched	chr4	149031828	149040411	1	8584	4389.35	3717.3	1338	0
1_proB_7509_lociStitched	chr10	41105280	41106074	1	795	1023.86	351.821	1339	0
1_proB_7303_lociStitched	chr10	5137870	5139033	1	1164	1018.56	346.574	1340	0
1_proB_6958_lociStitched	chr9	72660440	72661424	1	985	723.83	56.3832	1341	0
1_proB_1286_lociStitched	chr2	30916514	30918239	1	1726	1219.75	552.862	1342	0
1_proB_6750_lociStitched	chr9	45076069	45089431	1	13363	4660.67	3993.9	1343	0
1_proB_9610_lociStitched	chr13	5844646	5849945	1	5300	1395.76	729.142	1344	0
1_proB_8629_lociStitched	chr11	78816414	78817275	1	862	1147.02	480.438	1345	0
1_proB_7529_lociStitched	chr10	42615926	42617841	1	1916	1462.29	796.257	1346	0
1_proB_2540_lociStitched	chr3	87180028	87186269	1	6242	1241.96	576.044	1347	0
1_proB_9227_lociStitched	chr12	60307188	60318277	1	11090	1290.76	625.42	1348	0
1_proB_9577_lociStitched	chr12	116885678	116887025	1	1348	1401.55	736.405	1349	0
1_proB_1861_lociStitched	chr2	129676594	129678343	1	1750	749.447	84.6516	1350	0
1_proB_6484_lociStitched	chr8	123958021	123965104	1	7084	4239.18	3574.79	1351	0
1_proB_6852_lociStitched	chr9	61197467	61202559	1	5093	2408.52	1744.52	1352	0
1_proB_12718_lociStitched	chr18	38524446	38532083	1	7638	2010.06	1346.4	1353	0
1_proB_7163_lociStitched	chr9	106274029	106275731	1	1703	1829.82	1166.21	1354	0
1_proB_3429_lociStitched	chr4	119281993	119285091	1	3099	1039.07	376.097	1355	0
1_proB_8356_lociStitched	chr11	48889816	48914331	1	24516	6226.81	5564.9	1356	0
1_proB_21_lociStitched	chr1	9582116	9584250	1	2135	992.097	330.343	1357	0
1_proB_5576_lociStitched	chr7	82615588	82617961	1	2374	1034.63	373.036	1358	0
1_proB_2277_lociStitched	chr3	42253499	42262001	1	8503	1175.83	515.221	1359	0
1_proB_8319_lociStitched	chr11	44733484	44742397	1	8914	3663.24	3002.79	1360	0
1_proB_13760_lociStitched	chrX	153892323	153904259	1	11937	771.066	111.005	1361	0
1_proB_1948_lociStitched	chr2	150384379	150396312	1	11934	2560.82	1900.93	1362	0
1_proB_11112_lociStitched	chr15	63551601	63553719	1	2119	1056.03	397.76	1363	0
1_proB_3955_lociStitched	chr5	63300211	63300744	1	534	702.654	44.9852	1364	0
1_proB_1371_lociStitched	chr2	38006880	38017790	1	10911	1671.41	1014.63	1365	0
1_proB_8368_lociStitched	chr11	50057338	50057665	1	328	826.264	169.746	1366	0
1_proB_4297_lociStitched	chr5	122668475	122670791	1	2317	2387.8	1732.6	1367	0
1_proB_2523_lociStitched	chr3	86321510	86327256	1	5747	834.894	179.85	1368	0
1_proB_5876_lociStitched	chr7	128652720	128661246	1	8527	1827.12	1173.18	1369	0
1_proB_680_lociStitched	chr1	145313242	145313637	1	396	799.045	145.715	1370	0
1_proB_6709_lociStitched	chr9	39924431	39925188	1	758	892.2	239.288	1371	0
1_proB_7100_lociStitched	chr9	96640104	96642971	1	2868	1891.36	1240.84	1372	0
1_proB_12673_lociStitched	chr18	34382383	34389531	1	7149	1381.71	731.955	1373	0
1_proB_10926_lociStitched	chr15	27632074	27633201	1	1128	1035.83	386.448	1374	0
1_proB_1443_lociStitched	chr2	53703120	53703715	1	596	714.476	65.569	1375	0
1_proB_9095_lociStitched	chr12	33637287	33648711	1	11425	3467.18	2819.44	1376	0
1_proB_8131_lociStitched	chr11	4684558	4685047	1	490	711.153	63.6189	1377	0
1_proB_1578_lociStitched	chr2	78896116	78901023	1	4908	1572.69	925.951	1378	0
1_proB_5834_lociStitched	chr7	121669692	121671621	1	1930	699.841	53.4333	1379	0
1_proB_686_lociStitched	chr1	145735638	145737408	1	1771	892.611	246.384	1380	0
1_proB_5080_lociStitched	chr6	120006015	120006633	1	619	870.762	224.705	1381	0
1_proB_2255_lociStitched	chr3	37704617	37705030	1	414	698.92	53.1531	1382	0
1_proB_5384_lociStitched	chr7	26379448	26391958	1	12511	1701.36	1055.84	1383	0
1_proB_8342_lociStitched	chr11	45688626	45697956	1	9331	1844.54	1199.84	1384	0
1_proB_5207_lociStitched	chr6	135211118	135223366	1	12249	1676.75	1032.51	1385	0
1_proB_842_lociStitched	chr1	166675094	166687552	1	12459	1502.43	858.356	1386	0
1_proB_10729_lociStitched	chr14	104344962	104349625	1	4664	1092.07	449.513	1387	0
1_proB_7342_lociStitched	chr10	13765468	13765912	1	445	723.853	82.362	1388	0
1_proB_13076_lociStitched	chr19	10768438	10773304	1	4867	2156.61	1515.27	1389	0
1_proB_5592_lociStitched	chr7	85863970	85866751	1	2782	1506.19	865.447	1390	0
1_proB_2749_lociStitched	chr3	115958947	115965864	1	6918	984.981	344.467	1391	0
1_proB_2242_lociStitched	chr3	36715513	36722068	1	6556	1756.74	1116.32	1392	0
1_proB_9046_lociStitched	chr12	16532978	16539712	1	6735	2109.76	1469.36	1393	0
1_proB_12004_lociStitched	chr17	7020554	7033451	1	12898	3790.43	3150.74	1394	0
1_proB_8580_lociStitched	chr11	75386614	75389669	1	3056	1901.43	1262.33	1395	0
1_proB_5115_lociStitched	chr6	124323445	124329741	1	6297	2350.3	1711.25	1396	0
1_proB_10875_lociStitched	chr15	11462241	11463800	1	1560	969.386	330.508	1397	0
1_proB_12886_lociStitched	chr18	69631359	69659738	1	28380	5306.87	4668.35	1398	0
1_proB_682_lociStitched	chr1	145500832	145513182	1	12351	1270.82	632.32	1399	0
1_proB_1705_lociStitched	chr2	104342547	104343126	1	580	637.769	0	1400	0
1_proB_9977_lociStitched	chr13	73964866	73965411	1	546	841.48	206.719	1401	0
1_proB_890_lociStitched	chr1	172827091	172832165	1	5075	2104.7	1470.45	1402	0
1_proB_7988_lociStitched	chr10	111089428	111100007	1	10580	2026.94	1393.25	1403	0
1_proB_3259_lociStitched	chr4	94819078	94834306	1	15229	3417.16	2783.68	1404	0
1_proB_2341_lociStitched	chr3	53081869	53100330	1	18462	3402.36	2769.15	1405	0
1_proB_2892_lociStitched	chr3	145907672	145920831	1	13160	1922.53	1289.58	1406	0
1_proB_4579_lociStitched	chr6	25928275	25928846	1	572	775.304	143.778	1407	0
1_proB_6815_lociStitched	chr9	57173723	57174096	1	374	685.238	54.0477	1408	0
1_proB_10155_lociStitched	chr13	104707356	104710782	1	3427	1378.62	747.553	1409	0
1_proB_9927_lociStitched	chr13	58545063	58545681	1	619	840.171	209.193	1410	0
1_proB_13223_lociStitched	chr19	37125233	37144824	1	19592	4027.91	3397.08	1411	0
1_proB_1406_lociStitched	chr2	44966452	44970480	1	4029	1704.25	1073.46	1412	0
1_proB_9266_lociStitched	chr12	71230124	71241825	1	11702	2610.49	1979.81	1413	0
1_proB_9745_lociStitched	chr13	30925257	30926621	1	1365	810.762	180.184	1414	0
1_proB_3168_lociStitched	chr4	61973710	61984044	1	10335	1079.9	449.529	1415	0
1_proB_8969_lociStitched	chr11	117975823	117976441	1	619	977.8	347.934	1416	0
1_proB_1542_lociStitched	chr2	73323257	73330433	1	7177	2308.52	1679.18	1417	0
1_proB_10150_lociStitched	chr13	103455021	103459436	1	4416	2429.57	1800.88	1418	0
1_proB_2143_lociStitched	chr2	180459433	180463651	1	4219	3169.83	2541.34	1419	0
1_proB_2024_lociStitched	chr2	158548715	158554166	1	5452	1976.53	1349.12	1420	0
1_proB_4517_lociStitched	chr5	152444084	152454129	1	10046	2922.09	2295.28	1421	0
1_proB_9583_lociStitched	chr12	117380167	117384153	1	3987	1203.37	577.571	1422	0
1_proB_11630_lociStitched	chr16	38002638	38007471	1	4834	2005.69	1380.3	1423	0
1_proB_1232_lociStitched	chr2	26462097	26463958	1	1862	1343.64	718.532	1424	0
1_proB_13792_lociStitched	chrX	162765578	162767438	1	1861	1086.05	462.21	1425	0
1_proB_1580_lociStitched	chr2	78967500	78974344	1	6845	1849.25	1225.76	1426	0
1_proB_6572_lociStitched	chr9	13269598	13273700	1	4103	2233.13	1610.04	1427	0
1_proB_2351_lociStitched	chr3	53667736	53679882	1	12147	2372.11	1749.02	1428	0
1_proB_12414_lociStitched	chr17	73159483	73163559	1	4077	1063.02	440.208	1429	0
1_proB_1173_lociStitched	chr2	18507079	18514284	1	7206	1753.7	1131.18	1430	0
1_proB_8407_lociStitched	chr11	54510987	54517326	1	6340	2335.92	1714.07	1431	0
1_proB_2240_lociStitched	chr3	36525724	36538309	1	12586	1570.61	948.909	1432	0
1_proB_10020_lociStitched	chr13	81080152	81092510	1	12359	1748.66	1127.05	1433	0
1_proB_9877_lociStitched	chr13	51257004	51258013	1	1010	1128.57	507.426	1434	0
1_proB_12138_lociStitched	chr17	30483847	30484601	1	755	1131.68	510.91	1435	0
1_proB_3166_lociStitched	chr4	59857367	59858447	1	1081	851.04	230.904	1436	0
1_proB_3604_lociStitched	chr4	138208768	138216485	1	7718	2153.04	1533.37	1437	0
1_proB_11699_lociStitched	chr16	52301940	52311652	1	9713	1206.23	586.605	1438	0
1_proB_7994_lociStitched	chr10	111304171	111304983	1	813	747.284	127.89	1439	0
1_proB_8087_lociStitched	chr10	127445243	127452536	1	7294	1084.47	467.481	1440	0
1_proB_2357_lociStitched	chr3	54092994	54094187	1	1194	899.045	282.144	1441	0
1_proB_743_lociStitched	chr1	155404079	155413739	1	9661	1610.32	994.014	1442	0
1_proB_9554_lociStitched	chr12	115494444	115500178	1	5735	733.379	118.12	1443	0
1_proB_10226_lociStitched	chr14	15514077	15520495	1	6419	2204.58	1589.74	1444	0
1_proB_6118_lociStitched	chr8	35446431	35448811	1	2381	1291.15	676.634	1445	0
1_proB_5093_lociStitched	chr6	120624088	120633698	1	9611	1549.13	935.053	1446	0
1_proB_10046_lociStitched	chr13	85080429	85090795	1	10367	858.305	244.638	1447	0
1_proB_4062_lociStitched	chr5	84551564	84554650	1	3087	914.073	302.119	1448	0
1_proB_3380_lociStitched	chr4	114324787	114325488	1	702	748.037	136.555	1449	0
1_proB_10853_lociStitched	chr15	9357512	9360086	1	2575	1098.58	488.288	1450	0
1_proB_10656_lociStitched	chr14	89052746	89053314	1	569	676.886	66.6832	1451	0
1_proB_917_lociStitched	chr1	173879076	173888009	1	8934	1230.07	619.95	1452	0
1_proB_1373_lociStitched	chr2	38151344	38156046	1	4703	1904.31	1294.46	1453	0
1_proB_2780_lociStitched	chr3	126312656	126316835	1	4180	946.126	336.409	1454	0
1_proB_5516_lociStitched	chr7	56987032	56987513	1	482	844.203	234.536	1455	0
1_proB_1318_lociStitched	chr2	32738087	32750180	1	12094	3232.46	2622.97	1456	0
1_proB_6849_lociStitched	chr9	61062789	61073152	1	10364	1994.88	1386.57	1457	0
1_proB_7001_lociStitched	chr9	79583390	79583888	1	499	747.548	139.241	1458	0
1_proB_3490_lociStitched	chr4	129252456	129252958	1	503	760.028	152.809	1459	0
1_proB_2985_lociStitched	chr4	15179608	15179975	1	368	659.132	52.3709	1460	0
1_proB_10674_lociStitched	chr14	94480273	94483485	1	3213	798.503	193.684	1461	0
1_proB_5063_lociStitched	chr6	117824519	117850673	1	26155	7963.89	7359.74	1462	0
1_proB_10397_lociStitched	chr14	47646264	47647748	1	1485	981.814	379.162	1463	0
1_proB_8237_lociStitched	chr11	23720694	23723762	1	3069	1200.82	598.26	1464	0
1_proB_11262_lociStitched	chr15	83432790	83433587	1	798	874.07	271.857	1465	0
1_proB_3406_lociStitched	chr4	116862229	116862871	1	643	768.346	166.15	1466	0
1_proB_8233_lociStitched	chr11	23595027	23595502	1	476	663.812	61.655	1467	0
1_proB_10333_lociStitched	chr14	31721060	31733156	1	12097	2309.13	1707.96	1468	0
1_proB_1480_lociStitched	chr2	62169929	62176276	1	6348	1673.07	1072.01	1469	0
1_proB_12861_lociStitched	chr18	65961342	65962548	1	1207	792.945	191.995	1470	0
1_proB_13175_lociStitched	chr19	32025170	32031245	1	6076	1804.88	1204.67	1471	0
1_proB_4465_lociStitched	chr5	145962245	145965582	1	3338	1672.84	1073.51	1472	0
1_proB_4685_lociStitched	chr6	40996628	41006007	1	9380	1218.33	619.014	1473	0
1_proB_2460_lociStitched	chr3	75829536	75833993	1	4458	992.128	393.107	1474	0
1_proB_248_lociStitched	chr1	58851915	58860843	1	8929	2924.81	2326.64	1475	0
1_proB_2064_lociStitched	chr2	164768138	164768907	1	770	827.675	230.546	1476	0
1_proB_3265_lociStitched	chr4	95006543	95021250	1	14708	2919.34	2322.24	1477	0
1_proB_11692_lociStitched	chr16	51987241	51987886	1	646	670.994	74.1105	1478	0
1_proB_6980_lociStitched	chr9	76168568	76180690	1	12123	1087.34	490.941	1479	0
1_proB_3173_lociStitched	chr4	62312373	62325197	1	12825	2817.43	2221.12	1480	0
1_proB_4080_lociStitched	chr5	88963607	88964551	1	945	735.093	139.24	1481	0
1_proB_2631_lociStitched	chr3	96088242	96098182	1	9941	1410.49	815.08	1482	0
1_proB_9261_lociStitched	chr12	70638771	70640776	1	2006	1651.92	1058.24	1483	0
1_proB_10192_lociStitched	chr13	115920271	115927387	1	7117	1192.64	599.167	1484	0
1_proB_11216_lociStitched	chr15	79245104	79248952	1	3849	714.958	121.597	1485	0
1_proB_8920_lociStitched	chr11	111719420	111719978	1	559	640.026	47.3184	1486	0
1_proB_8178_lociStitched	chr11	11637166	11643133	1	5968	1044.22	451.702	1487	0
1_proB_7258_lociStitched	chr9	120491701	120496007	1	4307	1178.98	586.477	1488	0
1_proB_8358_lociStitched	chr11	49003358	49014945	1	11588	1490.09	897.992	1489	0
1_proB_6922_lociStitched	chr9	70344889	70351378	1	6490	1143.36	551.565	1490	0
1_proB_7720_lociStitched	chr10	74541353	74548481	1	7129	1303	711.374	1491	0
1_proB_12689_lociStitched	chr18	35689023	35700058	1	11036	2592.12	2000.65	1492	0
1_proB_7297_lociStitched	chr10	3359884	3366242	1	6359	2540.02	1948.73	1493	0
1_proB_8078_lociStitched	chr10	126562342	126574191	1	11850	2083.05	1491.79	1494	0
1_proB_11345_lociStitched	chr15	99301564	99304727	1	3164	1387.29	796.127	1495	0
1_proB_5665_lociStitched	chr7	98858306	98865993	1	7688	1203.02	611.885	1496	0
1_proB_2015_lociStitched	chr2	157254148	157254493	1	346	760.691	169.878	1497	0
1_proB_4564_lociStitched	chr6	15695832	15698572	1	2741	916.256	326.334	1498	0
1_proB_8603_lociStitched	chr11	76906712	76914048	1	7337	1418.05	828.234	1499	0
1_proB_7877_lociStitched	chr10	93371762	93376833	1	5072	721.096	131.846	1500	0
1_proB_9682_lociStitched	chr13	20397582	20403824	1	6243	1207.83	618.582	1501	0
1_proB_430_lociStitched	chr1	97346363	97347956	1	1594	733.258	144.644	1502	0
1_proB_928_lociStitched	chr1	174403044	174405726	1	2683	1276.1	687.665	1503	0
1_proB_6012_lociStitched	chr7	151633069	151633450	1	382	606.095	18.6309	1504	0
1_proB_2107_lociStitched	chr2	168263468	168271318	1	7851	3299.36	2712.96	1505	0
1_proB_889_lociStitched	chr1	172783662	172799010	1	15349	3390.37	2804.08	1506	0
1_proB_11821_lociStitched	chr16	76002344	76003000	1	657	982.622	396.618	1507	0
1_proB_10225_lociStitched	chr14	15465642	15466379	1	738	883.737	298.632	1508	0
1_proB_3966_lociStitched	chr5	64991181	65003623	1	12443	1580.13	995.36	1509	0
1_proB_2194_lociStitched	chr3	19926972	19929150	1	2179	932.402	348.044	1510	0
1_proB_6513_lociStitched	chr8	126841655	126842118	1	464	651.348	67.7369	1511	0
1_proB_5361_lociStitched	chr7	20456074	20462592	1	6519	1750.73	1167.37	1512	0
1_proB_12373_lociStitched	chr17	66075959	66087059	1	11101	2716.17	2133.42	1513	0
1_proB_13230_lociStitched	chr19	37510094	37523338	1	13245	3199.75	2617.01	1514	0
1_proB_11156_lociStitched	chr15	72801884	72802708	1	825	850.45	267.882	1515	0
1_proB_3560_lociStitched	chr4	134737651	134738247	1	597	691.539	109.008	1516	0
1_proB_12292_lociStitched	chr17	50667120	50668236	1	1117	927.284	346.518	1517	0
1_proB_10606_lociStitched	chr14	78831634	78838362	1	6729	2171.8	1591.17	1518	0
1_proB_7773_lociStitched	chr10	79905674	79906281	1	608	913.96	333.546	1519	0
1_proB_3740_lociStitched	chr5	9084536	9107645	1	23110	5629.35	5049.32	1520	0
1_proB_699_lociStitched	chr1	148106534	148107035	1	502	712.572	132.765	1521	0
1_proB_2103_lociStitched	chr2	167750450	167751951	1	1502	985.256	406.021	1522	0
1_proB_11522_lociStitched	chr16	24151092	24152298	1	1207	945.142	366.503	1523	0
1_proB_5525_lociStitched	chr7	63039630	63040356	1	727	771.883	193.261	1524	0
1_proB_6647_lociStitched	chr9	22232714	22235770	1	3057	1442.74	864.542	1525	0
1_proB_1728_lociStitched	chr2	112107805	112108501	1	697	746.042	168.71	1526	0
1_proB_9446_lociStitched	chr12	100522600	100526851	1	4252	1667.24	1089.96	1527	0
1_proB_9709_lociStitched	chr13	24577681	24578945	1	1265	1137.47	560.331	1528	0
1_proB_7443_lociStitched	chr10	25115350	25135301	1	19952	4377.25	3800.67	1529	0
1_proB_610_lociStitched	chr1	136197908	136199905	1	1998	867.697	291.362	1530	0
1_proB_3161_lociStitched	chr4	59561324	59582806	1	21483	4427.44	3851.72	1531	0
1_proB_6767_lociStitched	chr9	48263986	48275313	1	11328	1073.8	498.388	1532	0
1_proB_12625_lociStitched	chr18	21496360	21496674	1	315	609.286	34.2574	1533	0
1_proB_3552_lociStitched	chr4	134398564	134408632	1	10069	1622.96	1048.08	1534	0
1_proB_9936_lociStitched	chr13	59922185	59924865	1	2681	2636.05	2062.26	1535	0
1_proB_8140_lociStitched	chr11	5072867	5077457	1	4591	3539.81	2967.43	1536	0
1_proB_4821_lociStitched	chr6	70680787	70694440	1	13654	2043.85	1471.79	1537	0
1_proB_9335_lociStitched	chr12	80894233	80898423	1	4191	1643.32	1071.38	1538	0
1_proB_11105_lociStitched	chr15	62655235	62656177	1	943	775.266	203.472	1539	0
1_proB_915_lociStitched	chr1	173770543	173775608	1	5066	1310.32	738.984	1540	0
1_proB_11727_lociStitched	chr16	57421962	57435203	1	13242	2697.19	2126.5	1541	0
1_proB_48_lociStitched	chr1	14090675	14095056	1	4382	1381.77	811.361	1542	0
1_proB_7530_lociStitched	chr10	42720812	42726685	1	5874	2975.26	2404.99	1543	0
1_proB_8581_lociStitched	chr11	75436393	75439190	1	2798	1334.17	765.259	1544	0
1_proB_5208_lociStitched	chr6	135273290	135275204	1	1915	1591.11	1022.27	1545	0
1_proB_3952_lociStitched	chr5	63147429	63157715	1	10287	2191.95	1623.13	1546	0
1_proB_3480_lociStitched	chr4	128709354	128711356	1	2003	2193.79	1625.02	1547	0
1_proB_3899_lociStitched	chr5	37436102	37448111	1	12010	3838.08	3271.25	1548	0
1_proB_352_lociStitched	chr1	80752213	80762530	1	10318	3392.23	2825.83	1549	0
1_proB_8906_lociStitched	chr11	109280797	109282977	1	2181	1558.92	992.772	1550	0
1_proB_1640_lociStitched	chr2	90976579	90977199	1	621	896.892	331.204	1551	0
1_proB_10573_lociStitched	chr14	73733478	73740052	1	6575	1437.73	873.027	1552	0
1_proB_11847_lociStitched	chr16	81437619	81438522	1	904	851.168	286.522	1553	0
1_proB_12591_lociStitched	chr18	6137311	6151378	1	14068	2492.67	1928.59	1554	0
1_proB_5639_lociStitched	chr7	91251168	91268561	1	17394	2968.99	2405.45	1555	0
1_proB_668_lociStitched	chr1	142635534	142636985	1	1452	624.22	61.0871	1556	0
1_proB_4729_lociStitched	chr6	50928225	50930829	1	2605	1199.66	636.938	1557	0
1_proB_13541_lociStitched	chrX	56842162	56842596	1	435	715.666	153.332	1558	0
1_proB_1410_lociStitched	chr2	45132213	45136238	1	4026	1586.25	1023.96	1559	0
1_proB_3741_lociStitched	chr5	9162172	9173550	1	11379	1257.27	695.196	1560	0
1_proB_9452_lociStitched	chr12	100878318	100879860	1	1543	1204.92	643.014	1561	0
1_proB_11797_lociStitched	chr16	70326681	70333623	1	6943	1418.94	858.031	1562	0
1_proB_8068_lociStitched	chr10	125337502	125337901	1	400	611.627	51.7104	1563	0
1_proB_7383_lociStitched	chr10	18887575	18890857	1	3283	1426.36	866.448	1564	0
1_proB_8247_lociStitched	chr11	24139104	24160136	1	21033	7855.45	7296	1565	0
1_proB_12497_lociStitched	chr17	86836798	86847037	1	10240	3130.06	2571.01	1566	0
1_proB_8011_lociStitched	chr10	116115933	116116378	1	446	657.487	98.6565	1567	0
1_proB_5012_lociStitched	chr6	108164548	108173359	1	8812	2297.91	1739.29	1568	0
1_proB_12769_lociStitched	chr18	42251505	42261275	1	9771	1632.57	1074.7	1569	0
1_proB_1618_lociStitched	chr2	84796425	84808133	1	11709	3233.75	2677.62	1570	0
1_proB_2869_lociStitched	chr3	142253262	142260091	1	6830	1356.24	801.042	1571	0
1_proB_1939_lociStitched	chr2	148701063	148703604	1	2542	1216.63	661.676	1572	0
1_proB_13400_lociStitched	chr19	61010839	61025396	1	14558	3206.91	2652.29	1573	0
1_proB_11350_lociStitched	chr15	99829720	99835701	1	5982	1156.13	602.287	1574	0
1_proB_2346_lociStitched	chr3	53375510	53394306	1	18797	2535.58	1982.98	1575	0
1_proB_6932_lociStitched	chr9	70739293	70742558	1	3266	1326.57	774.131	1576	0
1_proB_4152_lociStitched	chr5	101154839	101164650	1	9812	3011.98	2459.62	1577	0
1_proB_9318_lociStitched	chr12	78889194	78889664	1	471	851.781	299.437	1578	0
1_proB_5976_lociStitched	chr7	144785199	144785721	1	523	917.885	366.392	1579	0
1_proB_6554_lociStitched	chr9	7742604	7756383	1	13780	2105.43	1554.27	1580	0
1_proB_3252_lociStitched	chr4	92974126	92974919	1	794	978.721	427.903	1581	0
1_proB_9993_lociStitched	chr13	75678767	75679274	1	508	718.267	167.665	1582	0
1_proB_7007_lociStitched	chr9	80114225	80114768	1	544	975.228	425.115	1583	0
1_proB_7247_lociStitched	chr9	119750192	119754203	1	4012	1417.89	867.98	1584	0
1_proB_3815_lociStitched	chr5	30179552	30181424	1	1873	982.426	432.994	1585	0
1_proB_11801_lociStitched	chr16	70803640	70811543	1	7904	1040.83	492.357	1586	0
1_proB_10305_lociStitched	chr14	27666320	27672001	1	5682	1294.13	745.915	1587	0
1_proB_7701_lociStitched	chr10	67428729	67429375	1	647	756.466	208.4	1588	0
1_proB_11494_lociStitched	chr16	21625949	21642541	1	16593	3502.57	2955.04	1589	0
1_proB_1845_lociStitched	chr2	128238620	128240895	1	2276	1539.95	993.265	1590	0
1_proB_2711_lociStitched	chr3	106675602	106679453	1	3852	1104.85	558.395	1591	0
1_proB_11006_lociStitched	chr15	42310997	42311468	1	472	698.116	151.898	1592	0
1_proB_2543_lociStitched	chr3	87345853	87346580	1	728	974.398	428.712	1593	0
1_proB_6568_lociStitched	chr9	12246942	12254414	1	7473	1035.62	490.163	1594	0
1_proB_11162_lociStitched	chr15	73321701	73337216	1	15516	3239.53	2694.96	1595	0
1_proB_8069_lociStitched	chr10	125935700	125939911	1	4212	1332.78	788.299	1596	0
1_proB_2360_lociStitched	chr3	54393836	54397042	1	3207	1289.77	745.395	1597	0
1_proB_4073_lociStitched	chr5	85584191	85585557	1	1367	851.701	307.35	1598	0
1_proB_7152_lociStitched	chr9	105089164	105101279	1	12116	826.243	282.279	1599	0
1_proB_12597_lociStitched	chr18	9730861	9744839	1	13979	2966.13	2422.39	1600	0
1_proB_9612_lociStitched	chr13	6631692	6636677	1	4986	1099.19	555.827	1601	0
1_proB_7862_lociStitched	chr10	92530645	92533827	1	3183	1586.86	1043.7	1602	0
1_proB_12233_lociStitched	chr17	43853598	43854152	1	555	1090.72	547.629	1603	0
1_proB_8103_lociStitched	chr10	128794452	128794733	1	282	598.249	55.2165	1604	0
1_proB_10380_lociStitched	chr14	41813131	41813712	1	582	942.324	399.902	1605	0
1_proB_9330_lociStitched	chr12	80475404	80483032	1	7629	2128.97	1586.62	1606	0
1_proB_6681_lociStitched	chr9	32459747	32461273	1	1527	901.408	359.068	1607	0
1_proB_2488_lociStitched	chr3	79781182	79788787	1	7606	1246.46	704.984	1608	0
1_proB_5652_lociStitched	chr7	96418099	96419325	1	1227	839.442	298.163	1609	0
1_proB_12356_lociStitched	chr17	63361213	63361963	1	751	805.8	264.675	1610	0
1_proB_11361_lociStitched	chr15	100669355	100676234	1	6880	2642.91	2102.22	1611	0
1_proB_776_lociStitched	chr1	158389617	158390254	1	638	762.234	222.122	1612	0
1_proB_12545_lociStitched	chr17	91242338	91242803	1	466	620.729	81.3285	1613	0
1_proB_12386_lociStitched	chr17	69528528	69531009	1	2482	984.957	445.588	1614	0
1_proB_10612_lociStitched	chr14	79313909	79326308	1	12400	3965.2	3425.84	1615	0
1_proB_58_lociStitched	chr1	15016628	15025484	1	8857	901.541	362.21	1616	0
1_proB_1598_lociStitched	chr2	83172199	83172718	1	520	662.555	123.314	1617	0
1_proB_7845_lociStitched	chr10	88817366	88817756	1	391	539.136	0	1618	0
1_proB_1718_lociStitched	chr2	108152156	108154103	1	1948	700.92	161.796	1619	0
1_proB_12469_lociStitched	chr17	80690540	80698877	1	8338	993.77	455.2	1620	0
1_proB_4707_lociStitched	chr6	48370381	48379634	1	9254	1781.2	1242.68	1621	0
1_proB_4501_lociStitched	chr5	150230891	150231270	1	380	655.518	117.793	1622	0
1_proB_5975_lociStitched	chr7	144766924	144768395	1	1472	1037.79	500.14	1623	0
1_proB_4463_lociStitched	chr5	145747500	145759716	1	12217	1387.74	850.234	1624	0
1_proB_3189_lociStitched	chr4	66892298	66894144	1	1847	970.811	433.81	1625	0
1_proB_11471_lociStitched	chr16	19025649	19028137	1	2489	1612.47	1075.56	1626	0
1_proB_1887_lociStitched	chr2	132846983	132848686	1	1704	904.123	367.337	1627	0
1_proB_7266_lociStitched	chr9	121584134	121586661	1	2528	1933.41	1396.67	1628	0
1_proB_2859_lociStitched	chr3	139237193	139237874	1	682	641.979	107.053	1629	0
1_proB_11324_lociStitched	chr15	97191336	97204607	1	13272	2934.22	2399.4	1630	0
1_proB_10625_lociStitched	chr14	85071819	85075168	1	3350	897.197	363.366	1631	0
1_proB_8827_lociStitched	chr11	100813106	100814081	1	976	896.707	362.895	1632	0
1_proB_5882_lociStitched	chr7	129490721	129496560	1	5840	1723.67	1189.99	1633	0
1_proB_9467_lociStitched	chr12	101967138	101967738	1	601	707.94	174.78	1634	0
1_proB_4079_lociStitched	chr5	88928826	88937887	1	9062	1911.87	1379.08	1635	0
1_proB_13176_lociStitched	chr19	32045699	32056602	1	10904	1863.32	1331.26	1636	0
1_proB_6984_lociStitched	chr9	77444152	77455971	1	11820	1756.3	1224.45	1637	0
1_proB_13597_lociStitched	chrX	83113353	83125318	1	11966	1590.15	1058.9	1638	0
1_proB_5591_lociStitched	chr7	83607488	83619607	1	12120	1364.6	833.787	1639	0
1_proB_11635_lociStitched	chr16	38709147	38711785	1	2639	903.779	373.277	1640	0
1_proB_6909_lociStitched	chr9	66447409	66465091	1	17683	3538.17	3007.71	1641	0
1_proB_9263_lociStitched	chr12	71063569	71072365	1	8797	1191.86	661.459	1642	0
1_proB_3913_lociStitched	chr5	43671005	43692632	1	21628	2500.08	1970.22	1643	0
1_proB_12834_lociStitched	chr18	60904149	60904738	1	590	711.571	181.765	1644	0
1_proB_3364_lociStitched	chr4	109033261	109034671	1	1411	936.804	407.349	1645	0
1_proB_8544_lociStitched	chr11	71756942	71758320	1	1379	879.302	350.563	1646	0
1_proB_11041_lociStitched	chr15	53387604	53394947	1	7344	1634.55	1105.86	1647	0
1_proB_4172_lociStitched	chr5	104129540	104132009	1	2470	1046.36	518.49	1648	0
1_proB_11046_lociStitched	chr15	53555250	53562007	1	6758	1264.23	736.513	1649	0
1_proB_9244_lociStitched	chr12	64470207	64482798	1	12592	861.224	333.661	1650	0
1_proB_13210_lociStitched	chr19	34874294	34882117	1	7824	1227.43	700.159	1651	0
1_proB_10378_lociStitched	chr14	41732745	41751175	1	18431	3960.61	3433.51	1652	0
1_proB_13393_lociStitched	chr19	60625687	60629785	1	4099	731.083	204.08	1653	0
1_proB_474_lociStitched	chr1	108467435	108478785	1	11351	1766.06	1239.42	1654	0
1_proB_161_lociStitched	chr1	43750008	43755712	1	5705	1390.64	865.297	1655	0
1_proB_3425_lociStitched	chr4	118854018	118854489	1	472	690.109	164.85	1656	0
1_proB_7910_lociStitched	chr10	95793730	95796326	1	2597	713.64	188.729	1657	0
1_proB_817_lociStitched	chr1	163728830	163731789	1	2960	750.106	225.476	1658	0
1_proB_10175_lociStitched	chr13	110696740	110698253	1	1514	719.432	195.177	1659	0
1_proB_4600_lociStitched	chr6	30254465	30262329	1	7865	1299.92	776.177	1660	0
1_proB_13168_lociStitched	chr19	29558816	29595946	1	37131	6598	6074.47	1661	0
1_proB_2104_lociStitched	chr2	167774598	167785963	1	11366	3029.91	2507.12	1662	0
1_proB_5824_lociStitched	chr7	121331391	121342510	1	11120	2867.59	2345	1663	0
1_proB_4384_lociStitched	chr5	137154676	137178646	1	23971	6220.22	5697.67	1664	0
1_proB_4295_lociStitched	chr5	122595307	122596748	1	1442	797.161	276.24	1665	0
1_proB_4805_lociStitched	chr6	68700407	68700995	1	589	520.792	0	1666	0
1_proB_2812_lociStitched	chr3	132169101	132174013	1	4913	939.174	418.994	1667	0
1_proB_5082_lociStitched	chr6	120062457	120062982	1	526	822.097	302.663	1668	0
1_proB_11535_lociStitched	chr16	25052763	25053493	1	731	799.642	281.196	1669	0
1_proB_1891_lociStitched	chr2	135622305	135624186	1	1882	801.682	283.843	1670	0
1_proB_13707_lociStitched	chrX	137026384	137040725	1	14342	1867.2	1349.49	1671	0
1_proB_7689_lociStitched	chr10	66320031	66327594	1	7564	1502.77	985.459	1672	0
1_proB_2055_lociStitched	chr2	164265650	164267107	1	1458	1464.43	947.341	1673	0
1_proB_7710_lociStitched	chr10	69657871	69662867	1	4997	1633.69	1116.61	1674	0
1_proB_5670_lociStitched	chr7	99639267	99641558	1	2292	573.666	56.5877	1675	0
1_proB_11709_lociStitched	chr16	55636698	55637403	1	706	618.285	101.238	1676	0
1_proB_8656_lociStitched	chr11	82481515	82482140	1	626	768.5	251.562	1677	0
1_proB_1943_lociStitched	chr2	149399359	149399876	1	518	612.593	95.9552	1678	0
1_proB_7901_lociStitched	chr10	94851679	94852207	1	529	887.41	370.92	1679	0
1_proB_2395_lociStitched	chr3	60217670	60221451	1	3782	1033.35	517.241	1680	0
1_proB_483_lociStitched	chr1	109332051	109344722	1	12672	1977.94	1462.23	1681	0
1_proB_12754_lociStitched	chr18	40599189	40600557	1	1369	838.447	322.848	1682	0
1_proB_12876_lociStitched	chr18	68290840	68291266	1	427	647.733	133.295	1683	0
1_proB_11079_lociStitched	chr15	59218442	59225891	1	7450	2184.05	1670.07	1684	0
1_proB_6402_lociStitched	chr8	108067406	108069543	1	2138	1122.35	609.259	1685	0
1_proB_12139_lociStitched	chr17	30604354	30604879	1	526	709.643	197.137	1686	0
1_proB_6439_lociStitched	chr8	114059948	114064104	1	4157	2023.56	1511.12	1687	0
1_proB_3676_lociStitched	chr4	149584507	149587137	1	2631	1526.98	1015.71	1688	0
1_proB_12734_lociStitched	chr18	39177292	39181082	1	3791	1118.05	606.779	1689	0
1_proB_10594_lociStitched	chr14	77087968	77088576	1	609	905.251	394.349	1690	0
1_proB_12360_lociStitched	chr17	63719158	63719839	1	682	627.542	117.268	1691	0
1_proB_2915_lociStitched	chr3	149056255	149057192	1	938	694.317	184.589	1692	0
1_proB_8717_lociStitched	chr11	87920936	87930444	1	9509	1064.9	555.267	1693	0
1_proB_556_lociStitched	chr1	130721895	130730022	1	8128	2317.82	1808.26	1694	0
1_proB_1060_lociStitched	chr1	193902321	193914053	1	11733	3462.11	2952.94	1695	0
1_proB_6550_lociStitched	chr9	7507429	7507885	1	457	809.218	300.96	1696	0
1_proB_13248_lociStitched	chr19	41037404	41052889	1	15486	3750.47	3242.56	1697	0
1_proB_8008_lociStitched	chr10	115985030	115985426	1	397	614.077	106.801	1698	0
1_proB_8513_lociStitched	chr11	68886484	68892750	1	6267	1422.38	915.463	1699	0
1_proB_7548_lociStitched	chr10	43716010	43722805	1	6796	1248.24	741.335	1700	0
1_proB_6986_lociStitched	chr9	77579820	77604307	1	24488	4596.21	4089.33	1701	0
1_proB_2884_lociStitched	chr3	145631946	145632438	1	493	902.131	395.371	1702	0
1_proB_11565_lociStitched	chr16	30646356	30652067	1	5712	970.299	463.733	1703	0
1_proB_7656_lociStitched	chr10	59543333	59544490	1	1158	705.539	199.235	1704	0
1_proB_11512_lociStitched	chr16	23226269	23233214	1	6946	1275.1	768.812	1705	0
1_proB_8404_lociStitched	chr11	54341485	54347742	1	6258	1343.38	837.812	1706	0
1_proB_633_lociStitched	chr1	138614577	138623525	1	8949	1571.27	1065.71	1707	0
1_proB_2205_lociStitched	chr3	22036638	22052143	1	15506	2758.34	2252.88	1708	0
1_proB_4305_lociStitched	chr5	123182118	123182851	1	734	914.931	409.82	1709	0
1_proB_3363_lociStitched	chr4	108944474	108953130	1	8657	1866.23	1361.59	1710	0
1_proB_3699_lociStitched	chr4	151797053	151806716	1	9664	2666.99	2162.58	1711	0
1_proB_12113_lociStitched	chr17	28346290	28355751	1	9462	2527.03	2022.76	1712	0
1_proB_13325_lociStitched	chr19	47605633	47613759	1	8127	2522.31	2018.5	1713	0
1_proB_7682_lociStitched	chr10	62639139	62639726	1	588	680.098	177.92	1714	0
1_proB_6400_lociStitched	chr8	107878929	107879492	1	564	771.141	269.846	1715	0
1_proB_287_lociStitched	chr1	64912690	64914667	1	1978	1227.32	726.35	1716	0
1_proB_7555_lociStitched	chr10	44253207	44259605	1	6399	2146.53	1645.57	1717	0
1_proB_3127_lociStitched	chr4	54494587	54495133	1	547	500.682	0	1718	0
1_proB_209_lociStitched	chr1	53848217	53849058	1	842	986.745	486.098	1719	0
1_proB_6768_lociStitched	chr9	48366633	48368307	1	1675	751.124	250.598	1720	0
1_proB_13474_lociStitched	chrX	34229708	34231729	1	2022	499.793	0	1721	0
1_proB_8596_lociStitched	chr11	76296032	76324414	1	28383	8900.6	8401.07	1722	0
1_proB_8865_lociStitched	chr11	104222553	104229393	1	6841	1252.4	753.084	1723	0
1_proB_389_lociStitched	chr1	89743209	89763671	1	20463	7239.46	6740.18	1724	0
1_proB_2422_lociStitched	chr3	68437435	68450887	1	13453	2206.13	1707.06	1725	0
1_proB_10143_lociStitched	chr13	102859561	102864647	1	5087	1116.89	617.949	1726	0
1_proB_603_lociStitched	chr1	135591409	135591945	1	537	857.225	358.37	1727	0
1_proB_5163_lociStitched	chr6	128840998	128841508	1	511	551.055	52.734	1728	0
1_proB_6486_lociStitched	chr8	124421331	124421941	1	611	829.783	332.145	1729	0
1_proB_6349_lociStitched	chr8	93478615	93485806	1	7192	1231.82	734.92	1730	0
1_proB_11700_lociStitched	chr16	52416995	52419293	1	2299	722.721	225.893	1731	0
1_proB_6138_lociStitched	chr8	37503538	37516634	1	13097	2175.25	1678.91	1732	0
1_proB_1140_lociStitched	chr2	13353688	13361051	1	7364	1326.08	829.81	1733	0
1_proB_9112_lociStitched	chr12	36796835	36806760	1	9926	805.91	309.66	1734	0
1_proB_4567_lociStitched	chr6	17231994	17236782	1	4789	1051.92	555.887	1735	0
1_proB_3770_lociStitched	chr5	20916946	20918597	1	1652	1012.23	516.598	1736	0
1_proB_698_lociStitched	chr1	148078428	148079335	1	908	645.512	149.927	1737	0
1_proB_13100_lociStitched	chr19	12872790	12876080	1	3291	1447.6	952.126	1738	0
1_proB_2186_lociStitched	chr3	19217594	19219591	1	1998	1026.06	530.603	1739	0
1_proB_4526_lociStitched	chr6	5230538	5232661	1	2124	864.91	370.251	1740	0
1_proB_7722_lociStitched	chr10	74608781	74614459	1	5679	1039.64	545.088	1741	0
1_proB_10002_lociStitched	chr13	76393669	76394286	1	618	498.474	4.1339	1742	0
1_proB_3763_lociStitched	chr5	20692700	20694725	1	2026	1171.06	677.16	1743	0
1_proB_5567_lociStitched	chr7	80728814	80754010	1	25197	4799.84	4306	1744	0
1_proB_3126_lociStitched	chr4	54443176	54444377	1	1202	744.62	250.889	1745	0
1_proB_1687_lociStitched	chr2	102212900	102222993	1	10094	1352.46	858.914	1746	0
1_proB_4440_lociStitched	chr5	142852086	142868424	1	16339	2801.97	2308.56	1747	0
1_proB_13191_lociStitched	chr19	32961740	32963795	1	2056	914.681	421.275	1748	0
1_proB_1697_lociStitched	chr2	103502264	103502657	1	394	492.468	0	1749	0
1_proB_8175_lociStitched	chr11	11556339	11568117	1	11779	3813.72	3321.4	1750	0
1_proB_10957_lociStitched	chr15	34882570	34888909	1	6340	1157.5	665.595	1751	0
1_proB_11072_lociStitched	chr15	58861646	58891579	1	29934	8668.6	8177.7	1752	0
1_proB_12941_lociStitched	chr18	80190089	80201996	1	11908	1358.59	868.02	1753	0
1_proB_399_lociStitched	chr1	93131979	93136018	1	4040	918.469	428.134	1754	0
1_proB_8627_lociStitched	chr11	78622997	78635161	1	12165	1530.23	1040.02	1755	0
1_proB_7037_lociStitched	chr9	83921712	83922126	1	415	607.793	117.659	1756	0
1_proB_12874_lociStitched	chr18	68055686	68058225	1	2540	931.305	441.786	1757	0
1_proB_3497_lociStitched	chr4	129555147	129560633	1	5487	1751.68	1262.33	1758	0
1_proB_13273_lociStitched	chr19	43845119	43846399	1	1281	501.888	12.672	1759	0
1_proB_8824_lociStitched	chr11	100675497	100688425	1	12929	3871.94	3383.26	1760	0
1_proB_7228_lociStitched	chr9	115986034	115997371	1	11338	2612.04	2123.42	1761	0
1_proB_1465_lociStitched	chr2	59883945	59888370	1	4426	1073.95	585.428	1762	0
1_proB_7363_lociStitched	chr10	16920269	16921449	1	1181	877.92	389.636	1763	0
1_proB_3142_lociStitched	chr4	57686128	57695002	1	8875	2827.26	2339.19	1764	0
1_proB_9087_lociStitched	chr12	32816780	32829722	1	12943	1375.73	887.821	1765	0
1_proB_1706_lociStitched	chr2	104362747	104373102	1	10356	2084.46	1596.74	1766	0
1_proB_10037_lociStitched	chr13	83789193	83794797	1	5605	1444.71	957.724	1767	0
1_proB_12954_lociStitched	chr18	82591493	82603353	1	11861	1732.75	1247.67	1768	0
1_proB_2926_lociStitched	chr3	154172451	154173551	1	1101	605.77	121	1769	0
1_proB_1627_lociStitched	chr2	90314899	90315801	1	903	887.658	403.284	1770	0
1_proB_11367_lociStitched	chr15	102055344	102056323	1	980	1035.98	551.667	1771	0
1_proB_7185_lociStitched	chr9	108345635	108347763	1	2129	1016.33	532.426	1772	0
1_proB_10724_lociStitched	chr14	103695451	103699035	1	3585	803.533	319.693	1773	0
1_proB_9499_lociStitched	chr12	106835288	106836008	1	721	748.728	265.032	1774	0
1_proB_3619_lociStitched	chr4	140235033	140240901	1	5869	1550.91	1067.39	1775	0
1_proB_12752_lociStitched	chr18	40462827	40468077	1	5251	12331.2	11848.2	1776	0
1_proB_13403_lociStitched	chr19	61130894	61133647	1	2754	1426.88	944.554	1777	0
1_proB_6591_lociStitched	chr9	14413383	14413937	1	555	482.202	0.4986	1778	0
1_proB_12965_lociStitched	chr18	84977120	84988065	1	10946	1246.64	765.056	1779	0
1_proB_5714_lociStitched	chr7	107339372	107351549	1	12178	1281.02	800.029	1780	0
1_proB_13232_lociStitched	chr19	37563245	37609934	1	46690	7671	7190.11	1781	0
1_proB_6119_lociStitched	chr8	35518277	35518729	1	453	977.224	497.11	1782	0
1_proB_5832_lociStitched	chr7	121623248	121623705	1	458	663.655	183.851	1783	0
1_proB_3683_lociStitched	chr4	149800161	149813182	1	13022	2298.21	1819.03	1784	0
1_proB_13323_lociStitched	chr19	47515985	47522050	1	6066	1988.71	1510.18	1785	0
1_proB_9794_lociStitched	chr13	35700775	35707629	1	6855	1280.33	801.918	1786	0
1_proB_11514_lociStitched	chr16	23307537	23322153	1	14617	2496.41	2018.47	1787	0
1_proB_10409_lociStitched	chr14	49919916	49920371	1	456	477.887	0	1788	0
1_proB_13064_lociStitched	chr19	9972894	9993380	1	20487	3027.83	2550.51	1789	0
1_proB_7596_lociStitched	chr10	50684324	50685176	1	853	625.964	148.674	1790	0
1_proB_9338_lociStitched	chr12	81069625	81070337	1	713	892.777	415.523	1791	0
1_proB_7421_lociStitched	chr10	21406344	21416831	1	10488	1244.81	767.648	1792	0
1_proB_2888_lociStitched	chr3	145772732	145773809	1	1078	538.392	61.2813	1793	0
1_proB_13665_lociStitched	chrX	106355672	106371946	1	16275	952.029	475.201	1794	0
1_proB_11419_lociStitched	chr16	10764642	10771382	1	6741	2083.33	1606.82	1795	0
1_proB_8336_lociStitched	chr11	45352891	45360187	1	7297	1301.61	825.178	1796	0
1_proB_3103_lociStitched	chr4	49176166	49180363	1	4198	1104.23	627.871	1797	0
1_proB_11960_lociStitched	chr16	96324768	96336617	1	11850	988.207	511.877	1798	0
1_proB_3137_lociStitched	chr4	56918367	56927951	1	9585	1566.98	1090.66	1799	0
1_proB_10715_lociStitched	chr14	103281472	103282874	1	1403	590.522	114.684	1800	0
1_proB_3043_lociStitched	chr4	41251336	41258678	1	7343	2102.01	1626.25	1801	0
1_proB_7713_lociStitched	chr10	70753901	70755647	1	1747	898.142	422.881	1802	0
1_proB_281_lociStitched	chr1	64528542	64529047	1	506	475.205	0	1803	0
1_proB_5223_lociStitched	chr6	137322537	137335311	1	12775	1073.02	597.823	1804	0
1_proB_11278_lociStitched	chr15	84515801	84523413	1	7613	1715.74	1240.76	1805	0
1_proB_3833_lociStitched	chr5	31590583	31592625	1	2043	1081.24	606.27	1806	0
1_proB_12726_lociStitched	chr18	38814288	38815115	1	828	1059.72	585.268	1807	0
1_proB_11981_lociStitched	chr17	4619648	4645269	1	25622	2774.75	2300.77	1808	0
1_proB_11267_lociStitched	chr15	84065853	84068404	1	2552	1423.2	949.227	1809	0
1_proB_11707_lociStitched	chr16	55209694	55212128	1	2435	825.126	351.713	1810	0
1_proB_1395_lociStitched	chr2	43438977	43441548	1	2572	819.378	346.828	1811	0
1_proB_11558_lociStitched	chr16	30432223	30433553	1	1331	790.552	318.003	1812	0
1_proB_1579_lociStitched	chr2	78927062	78928010	1	949	730.055	257.666	1813	0
1_proB_1940_lociStitched	chr2	149109005	149109383	1	379	516.348	44.226	1814	0
1_proB_7402_lociStitched	chr10	20101151	20110784	1	9634	686.833	214.816	1815	0
1_proB_3188_lociStitched	chr4	66853734	66858261	1	4528	759.631	289.275	1816	0
1_proB_12179_lociStitched	chr17	34430358	34445327	1	14970	2421.98	1951.96	1817	0
1_proB_7072_lociStitched	chr9	92516575	92517282	1	708	567.297	97.3539	1818	0
1_proB_6874_lociStitched	chr9	63953053	63953582	1	530	524.504	55.3334	1819	0
1_proB_10941_lociStitched	chr15	32258176	32258798	1	623	564.652	95.9124	1820	0
1_proB_10816_lociStitched	chr15	3385626	3386008	1	383	518.947	50.424	1821	0
1_proB_12327_lociStitched	chr17	56582122	56583531	1	1410	1273.17	804.962	1822	0
1_proB_9764_lociStitched	chr13	32999807	33005317	1	5511	722.912	255.113	1823	0
1_proB_821_lociStitched	chr1	163945678	163946255	1	578	538.976	71.7788	1824	0
1_proB_8993_lociStitched	chr11	120688856	120689337	1	482	716.161	249.254	1825	0
1_proB_5831_lociStitched	chr7	121596640	121603998	1	7359	1475.28	1008.78	1826	0
1_proB_8245_lociStitched	chr11	24074301	24085732	1	11432	2358.22	1891.83	1827	0
1_proB_1145_lociStitched	chr2	13844926	13845901	1	976	679.575	214.012	1828	0
1_proB_63_lociStitched	chr1	16215438	16218704	1	3267	1381.52	916.113	1829	0
1_proB_3042_lociStitched	chr4	40787457	40800029	1	12573	3483.7	3018.54	1830	0
1_proB_3156_lociStitched	chr4	59251453	59251998	1	546	465.103	0	1831	0
1_proB_9325_lociStitched	chr12	80024407	80025297	1	891	606.001	141.154	1832	0
1_proB_32_lociStitched	chr1	10867326	10870881	1	3556	1221.14	757.571	1833	0
1_proB_9562_lociStitched	chr12	115751033	115751804	1	772	979.633	516.107	1834	0
1_proB_3187_lociStitched	chr4	66720877	66732485	1	11609	1019.18	556.023	1835	0
1_proB_12473_lociStitched	chr17	81171684	81172242	1	559	738.011	275.485	1836	0
1_proB_10258_lociStitched	chr14	20844498	20844844	1	347	527.961	65.6708	1837	0
1_proB_12460_lociStitched	chr17	79741323	79753883	1	12561	2018.39	1556.18	1838	0
1_proB_3254_lociStitched	chr4	93177497	93187951	1	10455	1628.73	1166.67	1839	0
1_proB_8699_lociStitched	chr11	86552397	86563947	1	11551	2152.92	1690.92	1840	0
1_proB_8276_lociStitched	chr11	32405100	32413481	1	8382	1208.54	746.747	1841	0
1_proB_5949_lociStitched	chr7	139514692	139515604	1	913	893.395	431.923	1842	0
1_proB_13181_lociStitched	chr19	32376593	32378991	1	2399	1551.27	1089.89	1843	0
1_proB_3598_lociStitched	chr4	137813031	137813676	1	646	1106.95	645.903	1844	0
1_proB_12402_lociStitched	chr17	71835083	71839351	1	4269	1529.65	1069.13	1845	0
1_proB_12608_lociStitched	chr18	12094326	12094799	1	474	639.922	179.456	1846	0
1_proB_12742_lociStitched	chr18	39569016	39576730	1	7715	2462.31	2002.55	1847	0
1_proB_3006_lociStitched	chr4	26368641	26372469	1	3829	1115.1	655.736	1848	0
1_proB_10741_lociStitched	chr14	107726858	107730711	1	3854	477.001	17.7238	1849	0
1_proB_5331_lociStitched	chr7	16988360	16989343	1	984	927.952	468.793	1850	0
1_proB_6729_lociStitched	chr9	43983797	43984355	1	559	500.303	41.3478	1851	0
1_proB_11967_lociStitched	chr16	97324497	97327323	1	2827	811.91	352.967	1852	0
1_proB_808_lociStitched	chr1	162811533	162816410	1	4878	1515.77	1056.85	1853	0
1_proB_4328_lociStitched	chr5	124971579	124980213	1	8635	1516.99	1058.53	1854	0
1_proB_5081_lociStitched	chr6	120032858	120034007	1	1150	868.989	410.882	1855	0
1_proB_3992_lociStitched	chr5	66915428	66916722	1	1295	841.618	383.8	1856	0
1_proB_6181_lociStitched	chr8	58395285	58397596	1	2312	624.894	167.085	1857	0
1_proB_2239_lociStitched	chr3	36380616	36381057	1	442	572.947	115.189	1858	0
1_proB_6468_lociStitched	chr8	122599484	122605858	1	6375	2899.53	2441.88	1859	0
1_proB_3532_lociStitched	chr4	132793863	132794229	1	367	482.791	25.8396	1860	0
1_proB_13160_lociStitched	chr19	28437953	28438448	1	496	578.952	122.067	1861	0
1_proB_6642_lociStitched	chr9	21926491	21927867	1	1377	954.669	498.25	1862	0
1_proB_3728_lociStitched	chr5	4911984	4918642	1	6659	758.346	302.273	1863	0
1_proB_2979_lociStitched	chr4	11902168	11903287	1	1120	771.439	315.558	1864	0
1_proB_5552_lociStitched	chr7	73362882	73378602	1	15721	4514.78	4058.9	1865	0
1_proB_12378_lociStitched	chr17	66407442	66408344	1	903	517.658	61.787	1866	0
1_proB_2803_lociStitched	chr3	129763545	129776457	1	12913	2032.35	1576.56	1867	0
1_proB_5008_lociStitched	chr6	107721065	107722155	1	1091	455.511	0	1868	0
1_proB_11996_lociStitched	chr17	5795816	5814221	1	18406	5039.29	4584.69	1869	0
1_proB_5458_lociStitched	chr7	50647210	50648463	1	1254	836.879	382.29	1870	0
1_proB_8330_lociStitched	chr11	45027465	45028029	1	565	645.442	190.97	1871	0
1_proB_7264_lociStitched	chr9	121212933	121224405	1	11473	2480.25	2025.96	1872	0
1_proB_11124_lociStitched	chr15	65558514	65559017	1	504	740.517	286.257	1873	0
1_proB_13336_lociStitched	chr19	53283302	53291573	1	8272	1078.54	624.461	1874	0
1_proB_12235_lociStitched	chr17	43931592	43938509	1	6918	2396.05	1942.29	1875	0
1_proB_7407_lociStitched	chr10	20602379	20603176	1	798	586.911	133.418	1876	0
1_proB_11976_lociStitched	chr17	4276587	4277486	1	900	499.484	46.5682	1877	0
1_proB_6774_lociStitched	chr9	50649320	50657747	1	8428	1483.15	1030.62	1878	0
1_proB_3978_lociStitched	chr5	65905754	65907450	1	1697	931.782	479.459	1879	0
1_proB_245_lociStitched	chr1	58675016	58678127	1	3112	924.278	472.25	1880	0
1_proB_1458_lociStitched	chr2	58380341	58386151	1	5811	1295.63	843.612	1881	0
1_proB_8470_lociStitched	chr11	61818355	61819540	1	1186	1109.63	657.675	1882	0
1_proB_11717_lociStitched	chr16	55948974	55949633	1	660	962.206	510.264	1883	0
1_proB_8006_lociStitched	chr10	115912839	115923560	1	10722	2179.58	1728.23	1884	0
1_proB_10346_lociStitched	chr14	32886746	32898676	1	11931	2632.95	2182	1885	0
1_proB_4708_lociStitched	chr6	48529105	48539640	1	10536	1668.74	1217.85	1886	0
1_proB_3186_lociStitched	chr4	66533237	66536151	1	2915	1111.4	660.895	1887	0
1_proB_6971_lociStitched	chr9	75389196	75401832	1	12637	2105.16	1655.32	1888	0
1_proB_2322_lociStitched	chr3	52067629	52068674	1	1046	627.105	177.337	1889	0
1_proB_13404_lociStitched	chr19	61159694	61160809	1	1116	601.319	151.863	1890	0
1_proB_9208_lociStitched	chr12	56120053	56121193	1	1141	1004.68	555.636	1891	0
1_proB_1434_lociStitched	chr2	50697017	50697999	1	983	545.01	96.727	1892	0
1_proB_13091_lociStitched	chr19	11676472	11688144	1	11673	2069.45	1621.24	1893	0
1_proB_6988_lociStitched	chr9	77673463	77683997	1	10535	2023.58	1575.89	1894	0
1_proB_12751_lociStitched	chr18	40298131	40303690	1	5560	1563.75	1116.25	1895	0
1_proB_9931_lociStitched	chr13	59371469	59373745	1	2277	643.198	196.191	1896	0
1_proB_9984_lociStitched	chr13	74896582	74908374	1	11793	1071.89	624.976	1897	0
1_proB_12549_lociStitched	chr17	91807756	91818320	1	10565	939.14	492.282	1898	0
1_proB_6926_lociStitched	chr9	70519011	70520242	1	1232	880.165	433.804	1899	0
1_proB_949_lociStitched	chr1	177556539	177574445	1	17907	2893.61	2447.75	1900	0
1_proB_7290_lociStitched	chr9	123900970	123906760	1	5791	507.204	61.374	1901	0
1_proB_536_lociStitched	chr1	129136394	129136843	1	450	490.173	44.7204	1902	0
1_proB_13397_lociStitched	chr19	60913698	60914945	1	1248	953.332	509.524	1903	0
1_proB_6991_lociStitched	chr9	77838041	77840396	1	2356	1098.84	655.161	1904	0
1_proB_4362_lociStitched	chr5	135952090	135967760	1	15671	3351.81	2908.35	1905	0
1_proB_8135_lociStitched	chr11	4912103	4914613	1	2511	1519.3	1076.04	1906	0
1_proB_5136_lociStitched	chr6	126860901	126861150	1	250	477.532	34.9098	1907	0
1_proB_293_lociStitched	chr1	66325862	66326555	1	694	505.543	62.9937	1908	0
1_proB_6662_lociStitched	chr9	27494155	27494599	1	445	442.313	0	1909	0
1_proB_6126_lociStitched	chr8	35842336	35845242	1	2907	656.175	214.172	1910	0
1_proB_2532_lociStitched	chr3	86821612	86833367	1	11756	1289.52	847.535	1911	0
1_proB_11769_lociStitched	chr16	64941412	64945580	1	4169	1332.51	890.702	1912	0
1_proB_6152_lociStitched	chr8	47053184	47057860	1	4677	1371.47	930.056	1913	0
1_proB_4572_lociStitched	chr6	22373084	22374521	1	1438	727.409	286.25	1914	0
1_proB_8345_lociStitched	chr11	46118261	46129572	1	11312	5459.82	5018.69	1915	0
1_proB_5749_lociStitched	chr7	109542427	109545119	1	2693	641.234	200.285	1916	0
1_proB_8571_lociStitched	chr11	75065189	75069217	1	4029	1518.96	1078.3	1917	0
1_proB_11099_lociStitched	chr15	62182420	62190258	1	7839	855.126	414.63	1918	0
1_proB_11327_lociStitched	chr15	97581148	97581751	1	604	831.356	391.588	1919	0
1_proB_2907_lociStitched	chr3	148513211	148515952	1	2742	886.988	447.331	1920	0
1_proB_264_lociStitched	chr1	60517476	60517800	1	325	438.599	0	1921	0
1_proB_4090_lociStitched	chr5	89709448	89711989	1	2542	698.521	259.944	1922	0
1_proB_6333_lociStitched	chr8	89385944	89395664	1	9721	1183.9	745.524	1923	0
1_proB_3681_lociStitched	chr4	149740960	149748223	1	7264	2350.31	1913.07	1924	0
1_proB_1803_lociStitched	chr2	124438111	124448956	1	10846	2395.66	1958.61	1925	0
1_proB_13685_lociStitched	chrX	127083683	127085783	1	2101	616.56	179.97	1926	0
1_proB_9854_lociStitched	chr13	45486889	45487369	1	481	441.408	5.04	1927	0
1_proB_11808_lociStitched	chr16	73591701	73598130	1	6430	950.849	514.963	1928	0
1_proB_10401_lociStitched	chr14	47854486	47855025	1	540	541.533	105.86	1929	0
1_proB_10323_lociStitched	chr14	31175581	31175930	1	350	590.333	155.131	1930	0
1_proB_472_lociStitched	chr1	108408129	108416396	1	8268	973.853	539.008	1931	0
1_proB_11774_lociStitched	chr16	65127588	65129506	1	1919	602.06	168.017	1932	0
1_proB_12531_lociStitched	chr17	90327926	90332461	1	4536	965.955	531.956	1933	0
1_proB_11130_lociStitched	chr15	66511398	66517192	1	5795	1762.53	1329.14	1934	0
1_proB_8474_lociStitched	chr11	61961865	61962547	1	683	563.127	129.921	1935	0
1_proB_3545_lociStitched	chr4	133648367	133677823	1	29457	10801.5	10368.5	1936	0
1_proB_3542_lociStitched	chr4	133385610	133400403	1	14794	2218.95	1786.99	1937	0
1_proB_13551_lociStitched	chrX	63202180	63212169	1	9990	675.256	243.732	1938	0
1_proB_10125_lociStitched	chr13	100708939	100709752	1	814	736.659	305.525	1939	0
1_proB_10914_lociStitched	chr15	22827624	22828342	1	719	568.728	137.712	1940	0
1_proB_12647_lociStitched	chr18	25795341	25795846	1	506	644.734	214.12	1941	0
1_proB_12357_lociStitched	chr17	63538482	63548421	1	9940	1210.57	780.212	1942	0
1_proB_11894_lociStitched	chr16	89871754	89878215	1	6462	2019.06	1588.76	1943	0
1_proB_5360_lociStitched	chr7	20429743	20435315	1	5573	2151.35	1722.31	1944	0
1_proB_11934_lociStitched	chr16	93260818	93261344	1	527	506.065	77.848	1945	0
1_proB_3469_lociStitched	chr4	125763257	125763682	1	426	590.92	162.775	1946	0
1_proB_5322_lociStitched	chr7	13887958	13888649	1	692	687.96	260.507	1947	0
1_proB_11077_lociStitched	chr15	59094927	59095411	1	485	580.51	153.331	1948	0
1_proB_3905_lociStitched	chr5	40021936	40022674	1	739	689.882	263.466	1949	0
1_proB_3862_lociStitched	chr5	34482591	34489887	1	7297	1143.28	717.197	1950	0
1_proB_12424_lociStitched	chr17	73590600	73608426	1	17827	4142.76	3716.72	1951	0
1_proB_13518_lociStitched	chrX	48158768	48159526	1	759	478.753	52.7568	1952	0
1_proB_5643_lociStitched	chr7	95374140	95374907	1	768	552.163	126.478	1953	0
1_proB_5436_lociStitched	chr7	31941344	31941838	1	495	591.763	166.132	1954	0
1_proB_3233_lociStitched	chr4	88339329	88352173	1	12845	2038.34	1613.21	1955	0
1_proB_8995_lociStitched	chr11	121089849	121097115	1	7267	1770.72	1345.66	1956	0
1_proB_10384_lociStitched	chr14	45699216	45712373	1	13158	3027.43	2602.45	1957	0
1_proB_12249_lociStitched	chr17	45297686	45310677	1	12992	1475.78	1050.97	1958	0
1_proB_7473_lociStitched	chr10	36909755	36910619	1	865	437.875	13.4784	1959	0
1_proB_1203_lociStitched	chr2	22943775	22952932	1	9158	1464.2	1040.24	1960	0
1_proB_12682_lociStitched	chr18	35015864	35019932	1	4069	2140.58	1716.7	1961	0
1_proB_13594_lociStitched	chrX	82472194	82480906	1	8713	508.781	85.3776	1962	0
1_proB_348_lociStitched	chr1	80368188	80378314	1	10127	727.047	303.78	1963	0
1_proB_11872_lociStitched	chr16	84606118	84607269	1	1152	669.537	247.58	1964	0
1_proB_16_lociStitched	chr1	6749944	6751336	1	1393	838.819	416.904	1965	0
1_proB_1466_lociStitched	chr2	59909752	59910364	1	613	686.786	265.057	1966	0
1_proB_3733_lociStitched	chr5	8457239	8457690	1	452	421.279	0	1967	0
1_proB_11362_lociStitched	chr15	100735414	100745488	1	10075	2816.69	2395.6	1968	0
1_proB_7521_lociStitched	chr10	41940260	41940718	1	459	421.085	0	1969	0
1_proB_397_lociStitched	chr1	93084008	93084538	1	531	504.136	83.528	1970	0
1_proB_7340_lociStitched	chr10	13190008	13190486	1	479	516.861	96.317	1971	0
1_proB_4915_lociStitched	chr6	88950218	88950697	1	480	661.93	241.751	1972	0
1_proB_11283_lociStitched	chr15	85234999	85249512	1	14514	3021.61	2602.18	1973	0
1_proB_8488_lociStitched	chr11	63788766	63789192	1	427	553.885	134.701	1974	0
1_proB_11598_lociStitched	chr16	33043302	33056865	1	13564	1806.59	1387.49	1975	0
1_proB_7098_lociStitched	chr9	96570133	96576179	1	6047	1803.52	1384.53	1976	0
1_proB_2716_lociStitched	chr3	107051370	107064530	1	13161	2987.32	2568.83	1977	0
1_proB_7981_lociStitched	chr10	110757579	110758047	1	469	429.718	11.6532	1978	0
1_proB_2452_lociStitched	chr3	75097104	75101304	1	4201	766.5	349.02	1979	0
1_proB_13381_lociStitched	chr19	58422962	58432109	1	9148	2636.17	2219.06	1980	0
1_proB_11493_lociStitched	chr16	21590870	21591277	1	408	467.521	50.4273	1981	0
1_proB_10328_lociStitched	chr14	31484986	31485567	1	582	617.429	200.387	1982	0
1_proB_4862_lociStitched	chr6	83426287	83436705	1	10419	2259.66	1842.94	1983	0
1_proB_2541_lociStitched	chr3	87203878	87205935	1	2058	951.362	534.82	1984	0
1_proB_34_lociStitched	chr1	12738610	12746255	1	7646	1388.33	972.444	1985	0
1_proB_5116_lociStitched	chr6	124447833	124455486	1	7654	1122.7	707.137	1986	0
1_proB_5972_lociStitched	chr7	143257336	143257841	1	506	590.698	175.336	1987	0
1_proB_2699_lociStitched	chr3	105592720	105604621	1	11902	2492.07	2076.72	1988	0
1_proB_8281_lociStitched	chr11	32811738	32812318	1	581	481.69	66.468	1989	0
1_proB_8126_lociStitched	chr11	4189284	4197340	1	8057	1139.12	724.234	1990	0
1_proB_9570_lociStitched	chr12	116219716	116220363	1	648	686.338	271.481	1991	0
1_proB_5205_lociStitched	chr6	134976317	134979633	1	3317	497.4	82.9	1992	0
1_proB_5570_lociStitched	chr7	82439965	82440550	1	586	580.028	165.731	1993	0
1_proB_6770_lociStitched	chr9	50267695	50276095	1	8401	850.08	435.96	1994	0
1_proB_8240_lociStitched	chr11	23879362	23888287	1	8926	1732.34	1318.22	1995	0
1_proB_8016_lociStitched	chr10	116738587	116739224	1	638	491.828	77.8414	1996	0
1_proB_13772_lociStitched	chrX	156189763	156195536	1	5774	1022.4	608.474	1997	0
1_proB_8172_lociStitched	chr11	11421863	11436789	1	14927	2261.29	1847.84	1998	0
1_proB_539_lociStitched	chr1	129232909	129233314	1	406	560.682	147.501	1999	0
[truncated: 10,454 more rows]
